# Supplementary material for: Transcriptome analysis of atemoya pericarp elucidates the role of polysaccharide metabolism in fruit ripening and cracking after harvest
Source: BMC Plant Biol. 2019 May 27;19:219. doi: 10.1186/s12870-019-1756-4 (PMC6537181; doi:10.1186/s12870-019-1756-4)
Supplement: Supplementary file 4 — Table S1. Pathway annotation of unigenes and the number of pathway from cracking atemoya pericarp. (XLSX 162 kb) [file 12870_2019_1756_MOESM4_ESM.xlsx]

## Sheet: the unigenes pathway annotation
	#gene_id	ko	map
	comp122398_c0	K00001	map01120|Microbial metabolism in diverse environments;map00625|Chloroalkane and chloroalkene degradation;map00350|Tyrosine metabolism;map00010|Glycolysis / Gluconeogenesis;map00980|Metabolism of xenobiotics by cytochrome P450;map00982|Drug metabolism - cytochrome P450;map00071|Fatty acid degradation;map01110|Biosynthesis of secondary metabolites;map00626|Naphthalene degradation;map01220|Degradati…
	comp122401_c0	K00001	map01120|Microbial metabolism in diverse environments;map00625|Chloroalkane and chloroalkene degradation;map00350|Tyrosine metabolism;map00010|Glycolysis / Gluconeogenesis;map00980|Metabolism of xenobiotics by cytochrome P450;map00982|Drug metabolism - cytochrome P450;map00071|Fatty acid degradation;map01110|Biosynthesis of secondary metabolites;map00626|Naphthalene degradation;map01220|Degradati…
	comp122403_c1	K00001	map01120|Microbial metabolism in diverse environments;map00625|Chloroalkane and chloroalkene degradation;map00350|Tyrosine metabolism;map00010|Glycolysis / Gluconeogenesis;map00980|Metabolism of xenobiotics by cytochrome P450;map00982|Drug metabolism - cytochrome P450;map00071|Fatty acid degradation;map01110|Biosynthesis of secondary metabolites;map00626|Naphthalene degradation;map01220|Degradati…
	comp122407_c0	K00001	map01120|Microbial metabolism in diverse environments;map00625|Chloroalkane and chloroalkene degradation;map00350|Tyrosine metabolism;map00010|Glycolysis / Gluconeogenesis;map00980|Metabolism of xenobiotics by cytochrome P450;map00982|Drug metabolism - cytochrome P450;map00071|Fatty acid degradation;map01110|Biosynthesis of secondary metabolites;map00626|Naphthalene degradation;map01220|Degradati…
	comp122411_c0	K00001	map01120|Microbial metabolism in diverse environments;map00625|Chloroalkane and chloroalkene degradation;map00350|Tyrosine metabolism;map00010|Glycolysis / Gluconeogenesis;map00980|Metabolism of xenobiotics by cytochrome P450;map00982|Drug metabolism - cytochrome P450;map00071|Fatty acid degradation;map01110|Biosynthesis of secondary metabolites;map00626|Naphthalene degradation;map01220|Degradati…
	comp123019_c1	K00002	map01120|Microbial metabolism in diverse environments;map00930|Caprolactam degradation;map00010|Glycolysis / Gluconeogenesis;map00561|Glycerolipid metabolism;map01110|Biosynthesis of secondary metabolites;map01220|Degradation of aromatic compounds;map01100|Metabolic pathways;map00625|Chloroalkane and chloroalkene degradation;map00350|Tyrosine metabolism;map00980|Metabolism of xenobiotics by cytoc…
	comp123022_c0	K00002	map01120|Microbial metabolism in diverse environments;map00930|Caprolactam degradation;map00010|Glycolysis / Gluconeogenesis;map00561|Glycerolipid metabolism;map01110|Biosynthesis of secondary metabolites;map01220|Degradation of aromatic compounds;map01100|Metabolic pathways;map00625|Chloroalkane and chloroalkene degradation;map00350|Tyrosine metabolism;map00980|Metabolism of xenobiotics by cytoc…
	comp123023_c0	K00002	map01120|Microbial metabolism in diverse environments;map00930|Caprolactam degradation;map00010|Glycolysis / Gluconeogenesis;map00561|Glycerolipid metabolism;map01110|Biosynthesis of secondary metabolites;map01220|Degradation of aromatic compounds;map01100|Metabolic pathways;map00625|Chloroalkane and chloroalkene degradation;map00350|Tyrosine metabolism;map00980|Metabolism of xenobiotics by cytoc…
	comp123031_c0	K00002	map01120|Microbial metabolism in diverse environments;map00930|Caprolactam degradation;map00010|Glycolysis / Gluconeogenesis;map00561|Glycerolipid metabolism;map01110|Biosynthesis of secondary metabolites;map01220|Degradation of aromatic compounds;map01100|Metabolic pathways;map00625|Chloroalkane and chloroalkene degradation;map00350|Tyrosine metabolism;map00980|Metabolism of xenobiotics by cytoc…
	comp115927_c0	K00006	map00564|Glycerophospholipid metabolism
	comp102671_c0	K00008	map00051|Fructose and mannose metabolism;map01100|Metabolic pathways
	comp102418_c0	K00009	map00051|Fructose and mannose metabolism
	comp123198_c0	K00010	map01120|Microbial metabolism in diverse environments;map01110|Biosynthesis of secondary metabolites;map00521|Streptomycin biosynthesis;map00562|Inositol phosphate metabolism;map01100|Metabolic pathways
	comp100954_c0	K00011	map00040|Pentose and glucuronate interconversions;map00052|Galactose metabolism;map00051|Fructose and mannose metabolism;map00561|Glycerolipid metabolism;map00620|Pyruvate metabolism;map01100|Metabolic pathways
	comp101195_c0	K00012	map00040|Pentose and glucuronate interconversions;map00053|Ascorbate and aldarate metabolism;map00500|Starch and sucrose metabolism;map00520|Amino sugar and nucleotide sugar metabolism;map01110|Biosynthesis of secondary metabolites;map01100|Metabolic pathways
	comp101234_c0	K00012	map00040|Pentose and glucuronate interconversions;map00053|Ascorbate and aldarate metabolism;map00500|Starch and sucrose metabolism;map00520|Amino sugar and nucleotide sugar metabolism;map01110|Biosynthesis of secondary metabolites;map01100|Metabolic pathways
	comp120225_c0	K00013	map01110|Biosynthesis of secondary metabolites;map00340|Histidine metabolism;map01230|Biosynthesis of amino acids;map01100|Metabolic pathways
	comp118991_c0	K00020	map01100|Metabolic pathways;map00280|Valine, leucine and isoleucine degradation;map01120|Microbial metabolism in diverse environments;map00480|Glutathione metabolism;map00030|Pentose phosphate pathway;map01110|Biosynthesis of secondary metabolites;map01200|Carbon metabolism
	comp123331_c0	K00026	map01120|Microbial metabolism in diverse environments;map01200|Carbon metabolism;map00020|Citrate cycle (TCA cycle);map00270|Cysteine and methionine metabolism;map00710|Carbon fixation in photosynthetic organisms;map01110|Biosynthesis of secondary metabolites;map00620|Pyruvate metabolism;map01100|Metabolic pathways;map00630|Glyoxylate and dicarboxylate metabolism
	comp123336_c0	K00026	map01120|Microbial metabolism in diverse environments;map01200|Carbon metabolism;map00020|Citrate cycle (TCA cycle);map00270|Cysteine and methionine metabolism;map00710|Carbon fixation in photosynthetic organisms;map01110|Biosynthesis of secondary metabolites;map00620|Pyruvate metabolism;map01100|Metabolic pathways;map00630|Glyoxylate and dicarboxylate metabolism
	comp123350_c0	K00026	map01120|Microbial metabolism in diverse environments;map01200|Carbon metabolism;map00020|Citrate cycle (TCA cycle);map00270|Cysteine and methionine metabolism;map00710|Carbon fixation in photosynthetic organisms;map01110|Biosynthesis of secondary metabolites;map00620|Pyruvate metabolism;map01100|Metabolic pathways;map00630|Glyoxylate and dicarboxylate metabolism
	comp123358_c0	K00026	map01120|Microbial metabolism in diverse environments;map01200|Carbon metabolism;map00020|Citrate cycle (TCA cycle);map00270|Cysteine and methionine metabolism;map00710|Carbon fixation in photosynthetic organisms;map01110|Biosynthesis of secondary metabolites;map00620|Pyruvate metabolism;map01100|Metabolic pathways;map00630|Glyoxylate and dicarboxylate metabolism
	comp123359_c0	K00026	map01120|Microbial metabolism in diverse environments;map01200|Carbon metabolism;map00020|Citrate cycle (TCA cycle);map00270|Cysteine and methionine metabolism;map00710|Carbon fixation in photosynthetic organisms;map01110|Biosynthesis of secondary metabolites;map00620|Pyruvate metabolism;map01100|Metabolic pathways;map00630|Glyoxylate and dicarboxylate metabolism
	comp123361_c0	K00026	map01120|Microbial metabolism in diverse environments;map01200|Carbon metabolism;map00020|Citrate cycle (TCA cycle);map00270|Cysteine and methionine metabolism;map00710|Carbon fixation in photosynthetic organisms;map01110|Biosynthesis of secondary metabolites;map00620|Pyruvate metabolism;map01100|Metabolic pathways;map00630|Glyoxylate and dicarboxylate metabolism
	comp123363_c1	K00026	map01120|Microbial metabolism in diverse environments;map01200|Carbon metabolism;map00020|Citrate cycle (TCA cycle);map00270|Cysteine and methionine metabolism;map00710|Carbon fixation in photosynthetic organisms;map01110|Biosynthesis of secondary metabolites;map00620|Pyruvate metabolism;map01100|Metabolic pathways;map00630|Glyoxylate and dicarboxylate metabolism
	comp123363_c2	K00026	map01120|Microbial metabolism in diverse environments;map01200|Carbon metabolism;map00020|Citrate cycle (TCA cycle);map00270|Cysteine and methionine metabolism;map00710|Carbon fixation in photosynthetic organisms;map01110|Biosynthesis of secondary metabolites;map00620|Pyruvate metabolism;map01100|Metabolic pathways;map00630|Glyoxylate and dicarboxylate metabolism
	comp123369_c0	K00026	map01120|Microbial metabolism in diverse environments;map01200|Carbon metabolism;map00020|Citrate cycle (TCA cycle);map00270|Cysteine and methionine metabolism;map00710|Carbon fixation in photosynthetic organisms;map01110|Biosynthesis of secondary metabolites;map00620|Pyruvate metabolism;map01100|Metabolic pathways;map00630|Glyoxylate and dicarboxylate metabolism
	comp123370_c0	K00026	map01120|Microbial metabolism in diverse environments;map01200|Carbon metabolism;map00020|Citrate cycle (TCA cycle);map00270|Cysteine and methionine metabolism;map00710|Carbon fixation in photosynthetic organisms;map01110|Biosynthesis of secondary metabolites;map00620|Pyruvate metabolism;map01100|Metabolic pathways;map00630|Glyoxylate and dicarboxylate metabolism
	comp122935_c0	K00029	map01120|Microbial metabolism in diverse environments;map00710|Carbon fixation in photosynthetic organisms;map00620|Pyruvate metabolism;map01200|Carbon metabolism;map01100|Metabolic pathways;map02020|Two-component system
	comp122935_c1	K00029	map01120|Microbial metabolism in diverse environments;map00710|Carbon fixation in photosynthetic organisms;map00620|Pyruvate metabolism;map01200|Carbon metabolism;map01100|Metabolic pathways;map02020|Two-component system
	comp122937_c0	K00029	map01120|Microbial metabolism in diverse environments;map00710|Carbon fixation in photosynthetic organisms;map00620|Pyruvate metabolism;map01200|Carbon metabolism;map01100|Metabolic pathways;map02020|Two-component system
	comp122938_c0	K00029	map01120|Microbial metabolism in diverse environments;map00710|Carbon fixation in photosynthetic organisms;map00620|Pyruvate metabolism;map01200|Carbon metabolism;map01100|Metabolic pathways;map02020|Two-component system
	comp122944_c0	K00029	map01120|Microbial metabolism in diverse environments;map00710|Carbon fixation in photosynthetic organisms;map00620|Pyruvate metabolism;map01200|Carbon metabolism;map01100|Metabolic pathways;map02020|Two-component system
	comp122946_c0	K00029	map01120|Microbial metabolism in diverse environments;map00710|Carbon fixation in photosynthetic organisms;map00620|Pyruvate metabolism;map01200|Carbon metabolism;map01100|Metabolic pathways;map02020|Two-component system
	comp122952_c0	K00029	map01120|Microbial metabolism in diverse environments;map00710|Carbon fixation in photosynthetic organisms;map00620|Pyruvate metabolism;map01200|Carbon metabolism;map01100|Metabolic pathways;map02020|Two-component system
	comp123673_c0	K00030	map01120|Microbial metabolism in diverse environments;map01200|Carbon metabolism;map01210|2-Oxocarboxylic acid metabolism;map01230|Biosynthesis of amino acids;map01110|Biosynthesis of secondary metabolites;map00020|Citrate cycle (TCA cycle);map01100|Metabolic pathways
	comp123678_c0	K00030	map01120|Microbial metabolism in diverse environments;map01200|Carbon metabolism;map01210|2-Oxocarboxylic acid metabolism;map01230|Biosynthesis of amino acids;map01110|Biosynthesis of secondary metabolites;map00020|Citrate cycle (TCA cycle);map01100|Metabolic pathways
	comp123680_c0	K00030	map01120|Microbial metabolism in diverse environments;map01200|Carbon metabolism;map01210|2-Oxocarboxylic acid metabolism;map01230|Biosynthesis of amino acids;map01110|Biosynthesis of secondary metabolites;map00020|Citrate cycle (TCA cycle);map01100|Metabolic pathways
	comp123685_c0	K00030	map01120|Microbial metabolism in diverse environments;map01200|Carbon metabolism;map01210|2-Oxocarboxylic acid metabolism;map01230|Biosynthesis of amino acids;map01110|Biosynthesis of secondary metabolites;map00020|Citrate cycle (TCA cycle);map01100|Metabolic pathways
	comp123686_c0	K00030	map01120|Microbial metabolism in diverse environments;map01200|Carbon metabolism;map01210|2-Oxocarboxylic acid metabolism;map01230|Biosynthesis of amino acids;map01110|Biosynthesis of secondary metabolites;map00020|Citrate cycle (TCA cycle);map01100|Metabolic pathways
	comp123687_c0	K00030	map01120|Microbial metabolism in diverse environments;map01200|Carbon metabolism;map01210|2-Oxocarboxylic acid metabolism;map01230|Biosynthesis of amino acids;map01110|Biosynthesis of secondary metabolites;map00020|Citrate cycle (TCA cycle);map01100|Metabolic pathways
	comp123693_c0	K00030	map01120|Microbial metabolism in diverse environments;map01200|Carbon metabolism;map01210|2-Oxocarboxylic acid metabolism;map01230|Biosynthesis of amino acids;map01110|Biosynthesis of secondary metabolites;map00020|Citrate cycle (TCA cycle);map01100|Metabolic pathways
	comp123696_c0	K00030	map01120|Microbial metabolism in diverse environments;map01200|Carbon metabolism;map01210|2-Oxocarboxylic acid metabolism;map01230|Biosynthesis of amino acids;map01110|Biosynthesis of secondary metabolites;map00020|Citrate cycle (TCA cycle);map01100|Metabolic pathways
	comp123698_c0	K00030	map01120|Microbial metabolism in diverse environments;map01200|Carbon metabolism;map01210|2-Oxocarboxylic acid metabolism;map01230|Biosynthesis of amino acids;map01110|Biosynthesis of secondary metabolites;map00020|Citrate cycle (TCA cycle);map01100|Metabolic pathways
	comp122263_c0	K00031	map01120|Microbial metabolism in diverse environments;map00480|Glutathione metabolism;map04146|Peroxisome;map01200|Carbon metabolism;map00720|Carbon fixation pathways in prokaryotes;map01210|2-Oxocarboxylic acid metabolism;map01230|Biosynthesis of amino acids;map01110|Biosynthesis of secondary metabolites;map00020|Citrate cycle (TCA cycle);map01100|Metabolic pathways
	comp122258_c0	K00033	map01120|Microbial metabolism in diverse environments;map00480|Glutathione metabolism;map01200|Carbon metabolism;map01110|Biosynthesis of secondary metabolites;map01100|Metabolic pathways;map00030|Pentose phosphate pathway;map00280|Valine, leucine and isoleucine degradation
	comp122259_c0	K00033	map01120|Microbial metabolism in diverse environments;map00480|Glutathione metabolism;map01200|Carbon metabolism;map01110|Biosynthesis of secondary metabolites;map01100|Metabolic pathways;map00030|Pentose phosphate pathway;map00280|Valine, leucine and isoleucine degradation
	comp122261_c0	K00033	map01120|Microbial metabolism in diverse environments;map00480|Glutathione metabolism;map01200|Carbon metabolism;map01110|Biosynthesis of secondary metabolites;map01100|Metabolic pathways;map00030|Pentose phosphate pathway;map00280|Valine, leucine and isoleucine degradation
	comp122262_c0	K00033	map01120|Microbial metabolism in diverse environments;map00480|Glutathione metabolism;map01200|Carbon metabolism;map01110|Biosynthesis of secondary metabolites;map01100|Metabolic pathways;map00030|Pentose phosphate pathway;map00280|Valine, leucine and isoleucine degradation
	comp122238_c0	K00036	map01120|Microbial metabolism in diverse environments;map00480|Glutathione metabolism;map01200|Carbon metabolism;map01110|Biosynthesis of secondary metabolites;map01100|Metabolic pathways;map00030|Pentose phosphate pathway
	comp122238_c1	K00036	map01120|Microbial metabolism in diverse environments;map00480|Glutathione metabolism;map01200|Carbon metabolism;map01110|Biosynthesis of secondary metabolites;map01100|Metabolic pathways;map00030|Pentose phosphate pathway
	comp122249_c0	K00036	map01120|Microbial metabolism in diverse environments;map00480|Glutathione metabolism;map01200|Carbon metabolism;map01110|Biosynthesis of secondary metabolites;map01100|Metabolic pathways;map00030|Pentose phosphate pathway
	comp122252_c0	K00036	map01120|Microbial metabolism in diverse environments;map00480|Glutathione metabolism;map01200|Carbon metabolism;map01110|Biosynthesis of secondary metabolites;map01100|Metabolic pathways;map00030|Pentose phosphate pathway
	comp121742_c0	K00052	map01110|Biosynthesis of secondary metabolites;map01210|2-Oxocarboxylic acid metabolism;map01230|Biosynthesis of amino acids;map01100|Metabolic pathways;map00290|Valine, leucine and isoleucine biosynthesis
	comp110250_c0	K00053	map00290|Valine, leucine and isoleucine biosynthesis;map01210|2-Oxocarboxylic acid metabolism;map01230|Biosynthesis of amino acids;map01110|Biosynthesis of secondary metabolites;map00770|Pantothenate and CoA biosynthesis;map01100|Metabolic pathways
	comp110399_c0	K00053	map00290|Valine, leucine and isoleucine biosynthesis;map01210|2-Oxocarboxylic acid metabolism;map01230|Biosynthesis of amino acids;map01110|Biosynthesis of secondary metabolites;map00770|Pantothenate and CoA biosynthesis;map01100|Metabolic pathways
	comp110441_c0	K00053	map00290|Valine, leucine and isoleucine biosynthesis;map01210|2-Oxocarboxylic acid metabolism;map01230|Biosynthesis of amino acids;map01110|Biosynthesis of secondary metabolites;map00770|Pantothenate and CoA biosynthesis;map01100|Metabolic pathways
	comp110465_c0	K00053	map00290|Valine, leucine and isoleucine biosynthesis;map01210|2-Oxocarboxylic acid metabolism;map01230|Biosynthesis of amino acids;map01110|Biosynthesis of secondary metabolites;map00770|Pantothenate and CoA biosynthesis;map01100|Metabolic pathways
	comp110489_c0	K00053	map00290|Valine, leucine and isoleucine biosynthesis;map01210|2-Oxocarboxylic acid metabolism;map01230|Biosynthesis of amino acids;map01110|Biosynthesis of secondary metabolites;map00770|Pantothenate and CoA biosynthesis;map01100|Metabolic pathways
	comp110493_c0	K00053	map00290|Valine, leucine and isoleucine biosynthesis;map01210|2-Oxocarboxylic acid metabolism;map01230|Biosynthesis of amino acids;map01110|Biosynthesis of secondary metabolites;map00770|Pantothenate and CoA biosynthesis;map01100|Metabolic pathways
	comp110525_c0	K00053	map00290|Valine, leucine and isoleucine biosynthesis;map01210|2-Oxocarboxylic acid metabolism;map01230|Biosynthesis of amino acids;map01110|Biosynthesis of secondary metabolites;map00770|Pantothenate and CoA biosynthesis;map01100|Metabolic pathways
	comp110538_c0	K00053	map00290|Valine, leucine and isoleucine biosynthesis;map01210|2-Oxocarboxylic acid metabolism;map01230|Biosynthesis of amino acids;map01110|Biosynthesis of secondary metabolites;map00770|Pantothenate and CoA biosynthesis;map01100|Metabolic pathways
	comp110569_c0	K00053	map00290|Valine, leucine and isoleucine biosynthesis;map01210|2-Oxocarboxylic acid metabolism;map01230|Biosynthesis of amino acids;map01110|Biosynthesis of secondary metabolites;map00770|Pantothenate and CoA biosynthesis;map01100|Metabolic pathways
	comp115934_c0	K00057	map00564|Glycerophospholipid metabolism
	comp115934_c1	K00057	map00564|Glycerophospholipid metabolism
	comp115980_c1	K00057	map00564|Glycerophospholipid metabolism
	comp122653_c0	K00058	map01120|Microbial metabolism in diverse environments;map00680|Methane metabolism;map01200|Carbon metabolism;map00260|Glycine, serine and threonine metabolism;map01230|Biosynthesis of amino acids;map01100|Metabolic pathways;map00363|Bisphenol degradation;map00051|Fructose and mannose metabolism;map00650|Butanoate metabolism;map00625|Chloroalkane and chloroalkene degradation;map00591|Linoleic acid…
	comp122655_c0	K00058	map01120|Microbial metabolism in diverse environments;map00680|Methane metabolism;map01200|Carbon metabolism;map00260|Glycine, serine and threonine metabolism;map01230|Biosynthesis of amino acids;map01100|Metabolic pathways;map00363|Bisphenol degradation;map00051|Fructose and mannose metabolism;map00650|Butanoate metabolism;map00625|Chloroalkane and chloroalkene degradation;map00591|Linoleic acid…
	comp122659_c1	K00058	map01120|Microbial metabolism in diverse environments;map00680|Methane metabolism;map01200|Carbon metabolism;map00260|Glycine, serine and threonine metabolism;map01230|Biosynthesis of amino acids;map01100|Metabolic pathways;map00363|Bisphenol degradation;map00051|Fructose and mannose metabolism;map00650|Butanoate metabolism;map00625|Chloroalkane and chloroalkene degradation;map00591|Linoleic acid…
	comp122660_c0	K00058	map01120|Microbial metabolism in diverse environments;map00680|Methane metabolism;map01200|Carbon metabolism;map00260|Glycine, serine and threonine metabolism;map01230|Biosynthesis of amino acids;map01100|Metabolic pathways;map00363|Bisphenol degradation;map00051|Fructose and mannose metabolism;map00650|Butanoate metabolism;map00625|Chloroalkane and chloroalkene degradation;map00591|Linoleic acid…
	comp122662_c0	K00058	map01120|Microbial metabolism in diverse environments;map00680|Methane metabolism;map01200|Carbon metabolism;map00260|Glycine, serine and threonine metabolism;map01230|Biosynthesis of amino acids;map01100|Metabolic pathways;map00363|Bisphenol degradation;map00051|Fructose and mannose metabolism;map00650|Butanoate metabolism;map00625|Chloroalkane and chloroalkene degradation;map00591|Linoleic acid…
	comp122662_c1	K00058	map01120|Microbial metabolism in diverse environments;map00680|Methane metabolism;map01200|Carbon metabolism;map00260|Glycine, serine and threonine metabolism;map01230|Biosynthesis of amino acids;map01100|Metabolic pathways;map00363|Bisphenol degradation;map00051|Fructose and mannose metabolism;map00650|Butanoate metabolism;map00625|Chloroalkane and chloroalkene degradation;map00591|Linoleic acid…
	comp122663_c0	K00058	map01120|Microbial metabolism in diverse environments;map00680|Methane metabolism;map01200|Carbon metabolism;map00260|Glycine, serine and threonine metabolism;map01230|Biosynthesis of amino acids;map01100|Metabolic pathways;map00363|Bisphenol degradation;map00051|Fructose and mannose metabolism;map00650|Butanoate metabolism;map00625|Chloroalkane and chloroalkene degradation;map00591|Linoleic acid…
	comp122667_c0	K00058	map01120|Microbial metabolism in diverse environments;map00680|Methane metabolism;map01200|Carbon metabolism;map00260|Glycine, serine and threonine metabolism;map01230|Biosynthesis of amino acids;map01100|Metabolic pathways;map00363|Bisphenol degradation;map00051|Fructose and mannose metabolism;map00650|Butanoate metabolism;map00625|Chloroalkane and chloroalkene degradation;map00591|Linoleic acid…
	comp122668_c1	K00058	map01120|Microbial metabolism in diverse environments;map00680|Methane metabolism;map01200|Carbon metabolism;map00260|Glycine, serine and threonine metabolism;map01230|Biosynthesis of amino acids;map01100|Metabolic pathways;map00363|Bisphenol degradation;map00051|Fructose and mannose metabolism;map00650|Butanoate metabolism;map00625|Chloroalkane and chloroalkene degradation;map00591|Linoleic acid…
	comp124085_c0	K00059	map01212|Fatty acid metabolism;map01040|Biosynthesis of unsaturated fatty acids;map00780|Biotin metabolism;map01100|Metabolic pathways;map00061|Fatty acid biosynthesis
	comp124089_c0	K00059	map01212|Fatty acid metabolism;map01040|Biosynthesis of unsaturated fatty acids;map00780|Biotin metabolism;map01100|Metabolic pathways;map00061|Fatty acid biosynthesis
	comp124092_c0	K00059	map01212|Fatty acid metabolism;map01040|Biosynthesis of unsaturated fatty acids;map00780|Biotin metabolism;map01100|Metabolic pathways;map00061|Fatty acid biosynthesis
	comp122492_c0	K00074	map01120|Microbial metabolism in diverse environments;map00650|Butanoate metabolism;map00362|Benzoate degradation;map01100|Metabolic pathways;map00360|Phenylalanine metabolism
	comp115473_c0	K00075	map00550|Peptidoglycan biosynthesis;map00520|Amino sugar and nucleotide sugar metabolism;map01100|Metabolic pathways;map00473|D-Alanine metabolism
	comp115474_c0	K00075	map00550|Peptidoglycan biosynthesis;map00520|Amino sugar and nucleotide sugar metabolism;map01100|Metabolic pathways;map00473|D-Alanine metabolism
	comp101787_c0	K00078	map00040|Pentose and glucuronate interconversions;map00980|Metabolism of xenobiotics by cytochrome P450
	comp119300_c0	K00081	map01100|Metabolic pathways;map00980|Metabolism of xenobiotics by cytochrome P450;map00590|Arachidonic acid metabolism
	comp121609_c0	K00083	map01110|Biosynthesis of secondary metabolites;map01100|Metabolic pathways;map00940|Phenylpropanoid biosynthesis
	comp121624_c0	K00083	map01110|Biosynthesis of secondary metabolites;map01100|Metabolic pathways;map00940|Phenylpropanoid biosynthesis
	comp121675_c0	K00083	map01110|Biosynthesis of secondary metabolites;map01100|Metabolic pathways;map00940|Phenylpropanoid biosynthesis
	comp121685_c0	K00083	map01110|Biosynthesis of secondary metabolites;map01100|Metabolic pathways;map00940|Phenylpropanoid biosynthesis
	comp121686_c0	K00083	map01110|Biosynthesis of secondary metabolites;map01100|Metabolic pathways;map00940|Phenylpropanoid biosynthesis
	comp121688_c1	K00083	map01110|Biosynthesis of secondary metabolites;map01100|Metabolic pathways;map00940|Phenylpropanoid biosynthesis
	comp119836_c0	K00088	map01110|Biosynthesis of secondary metabolites;map00230|Purine metabolism;map01100|Metabolic pathways;map00983|Drug metabolism - other enzymes
	comp121136_c0	K00099	map01110|Biosynthesis of secondary metabolites;map00900|Terpenoid backbone biosynthesis;map01100|Metabolic pathways
	comp122143_c0	K00100	map01120|Microbial metabolism in diverse environments;map00363|Bisphenol degradation;map00650|Butanoate metabolism;map00051|Fructose and mannose metabolism;map00625|Chloroalkane and chloroalkene degradation;map01100|Metabolic pathways;map00591|Linoleic acid metabolism;map00680|Methane metabolism;map01200|Carbon metabolism;map00260|Glycine, serine and threonine metabolism;map01230|Biosynthesis of …
	comp122144_c0	K00100	map01120|Microbial metabolism in diverse environments;map00363|Bisphenol degradation;map00650|Butanoate metabolism;map00051|Fructose and mannose metabolism;map00625|Chloroalkane and chloroalkene degradation;map01100|Metabolic pathways;map00591|Linoleic acid metabolism;map00680|Methane metabolism;map01200|Carbon metabolism;map00260|Glycine, serine and threonine metabolism;map01230|Biosynthesis of …
	comp116818_c0	K00101	map00620|Pyruvate metabolism;map01100|Metabolic pathways
	comp116795_c0	K00102	map00620|Pyruvate metabolism
	comp104132_c0	K00103	map00053|Ascorbate and aldarate metabolism;map01100|Metabolic pathways
	comp104149_c0	K00103	map00053|Ascorbate and aldarate metabolism;map01100|Metabolic pathways
	comp104264_c0	K00103	map00053|Ascorbate and aldarate metabolism;map01100|Metabolic pathways
	comp122005_c0	K00106	map01120|Microbial metabolism in diverse environments;map00232|Caffeine metabolism;map04146|Peroxisome;map00230|Purine metabolism;map00983|Drug metabolism - other enzymes;map01110|Biosynthesis of secondary metabolites;map01100|Metabolic pathways
	comp122009_c0	K00106	map01120|Microbial metabolism in diverse environments;map00232|Caffeine metabolism;map04146|Peroxisome;map00230|Purine metabolism;map00983|Drug metabolism - other enzymes;map01110|Biosynthesis of secondary metabolites;map01100|Metabolic pathways
	comp122013_c0	K00106	map01120|Microbial metabolism in diverse environments;map00232|Caffeine metabolism;map04146|Peroxisome;map00230|Purine metabolism;map00983|Drug metabolism - other enzymes;map01110|Biosynthesis of secondary metabolites;map01100|Metabolic pathways
	comp122016_c0	K00106	map01120|Microbial metabolism in diverse environments;map00232|Caffeine metabolism;map04146|Peroxisome;map00230|Purine metabolism;map00983|Drug metabolism - other enzymes;map01110|Biosynthesis of secondary metabolites;map01100|Metabolic pathways
	comp122035_c0	K00106	map01120|Microbial metabolism in diverse environments;map00232|Caffeine metabolism;map04146|Peroxisome;map00230|Purine metabolism;map00983|Drug metabolism - other enzymes;map01110|Biosynthesis of secondary metabolites;map01100|Metabolic pathways
	comp122039_c0	K00106	map01120|Microbial metabolism in diverse environments;map00232|Caffeine metabolism;map04146|Peroxisome;map00230|Purine metabolism;map00983|Drug metabolism - other enzymes;map01110|Biosynthesis of secondary metabolites;map01100|Metabolic pathways
	comp122045_c0	K00106	map01120|Microbial metabolism in diverse environments;map00232|Caffeine metabolism;map04146|Peroxisome;map00230|Purine metabolism;map00983|Drug metabolism - other enzymes;map01110|Biosynthesis of secondary metabolites;map01100|Metabolic pathways
	comp109545_c0	K00108	map00260|Glycine, serine and threonine metabolism;map01100|Metabolic pathways
	comp109555_c0	K00108	map00260|Glycine, serine and threonine metabolism;map01100|Metabolic pathways
	comp109596_c0	K00108	map00260|Glycine, serine and threonine metabolism;map01100|Metabolic pathways
	comp109641_c0	K00108	map00260|Glycine, serine and threonine metabolism;map01100|Metabolic pathways
	comp109643_c0	K00108	map00260|Glycine, serine and threonine metabolism;map01100|Metabolic pathways
	comp115886_c0	K00111	map00564|Glycerophospholipid metabolism
	comp115919_c0	K00111	map00564|Glycerophospholipid metabolism
	comp116017_c0	K00111	map00564|Glycerophospholipid metabolism
	comp116042_c0	K00111	map00564|Glycerophospholipid metabolism
	comp122596_c0	K00121	map01120|Microbial metabolism in diverse environments;map00680|Methane metabolism;map00625|Chloroalkane and chloroalkene degradation;map01200|Carbon metabolism;map00350|Tyrosine metabolism;map05204|Chemical carcinogenesis;map00010|Glycolysis / Gluconeogenesis;map00980|Metabolism of xenobiotics by cytochrome P450;map00982|Drug metabolism - cytochrome P450;map00071|Fatty acid degradation;map01110|B…
	comp122598_c0	K00121	map01120|Microbial metabolism in diverse environments;map00680|Methane metabolism;map00625|Chloroalkane and chloroalkene degradation;map01200|Carbon metabolism;map00350|Tyrosine metabolism;map05204|Chemical carcinogenesis;map00010|Glycolysis / Gluconeogenesis;map00980|Metabolism of xenobiotics by cytochrome P450;map00982|Drug metabolism - cytochrome P450;map00071|Fatty acid degradation;map01110|B…
	comp122598_c1	K00121	map01120|Microbial metabolism in diverse environments;map00680|Methane metabolism;map00625|Chloroalkane and chloroalkene degradation;map01200|Carbon metabolism;map00350|Tyrosine metabolism;map05204|Chemical carcinogenesis;map00010|Glycolysis / Gluconeogenesis;map00980|Metabolism of xenobiotics by cytochrome P450;map00982|Drug metabolism - cytochrome P450;map00071|Fatty acid degradation;map01110|B…
	comp122706_c0	K00122	map01120|Microbial metabolism in diverse environments;map00680|Methane metabolism;map01200|Carbon metabolism;map01100|Metabolic pathways;map00630|Glyoxylate and dicarboxylate metabolism
	comp122714_c0	K00122	map01120|Microbial metabolism in diverse environments;map00680|Methane metabolism;map01200|Carbon metabolism;map01100|Metabolic pathways;map00630|Glyoxylate and dicarboxylate metabolism
	comp122720_c0	K00122	map01120|Microbial metabolism in diverse environments;map00680|Methane metabolism;map01200|Carbon metabolism;map01100|Metabolic pathways;map00630|Glyoxylate and dicarboxylate metabolism
	comp122733_c0	K00122	map01120|Microbial metabolism in diverse environments;map00680|Methane metabolism;map01200|Carbon metabolism;map01100|Metabolic pathways;map00630|Glyoxylate and dicarboxylate metabolism
	comp122734_c0	K00122	map01120|Microbial metabolism in diverse environments;map00680|Methane metabolism;map01200|Carbon metabolism;map01100|Metabolic pathways;map00630|Glyoxylate and dicarboxylate metabolism
	comp122736_c0	K00122	map01120|Microbial metabolism in diverse environments;map00680|Methane metabolism;map01200|Carbon metabolism;map01100|Metabolic pathways;map00630|Glyoxylate and dicarboxylate metabolism
	comp122745_c0	K00122	map01120|Microbial metabolism in diverse environments;map00680|Methane metabolism;map01200|Carbon metabolism;map01100|Metabolic pathways;map00630|Glyoxylate and dicarboxylate metabolism
	comp122753_c0	K00122	map01120|Microbial metabolism in diverse environments;map00680|Methane metabolism;map01200|Carbon metabolism;map01100|Metabolic pathways;map00630|Glyoxylate and dicarboxylate metabolism
	comp122764_c0	K00122	map01120|Microbial metabolism in diverse environments;map00680|Methane metabolism;map01200|Carbon metabolism;map01100|Metabolic pathways;map00630|Glyoxylate and dicarboxylate metabolism
	comp122765_c0	K00122	map01120|Microbial metabolism in diverse environments;map00680|Methane metabolism;map01200|Carbon metabolism;map01100|Metabolic pathways;map00630|Glyoxylate and dicarboxylate metabolism
	comp122767_c0	K00122	map01120|Microbial metabolism in diverse environments;map00680|Methane metabolism;map01200|Carbon metabolism;map01100|Metabolic pathways;map00630|Glyoxylate and dicarboxylate metabolism
	comp101920_c0	K00128	map00040|Pentose and glucuronate interconversions;map01120|Microbial metabolism in diverse environments;map00410|beta-Alanine metabolism;map00053|Ascorbate and aldarate metabolism;map00280|Valine, leucine and isoleucine degradation;map00340|Histidine metabolism;map00640|Propanoate metabolism;map00010|Glycolysis / Gluconeogenesis;map00330|Arginine and proline metabolism;map00310|Lysine degradation…
	comp101935_c0	K00128	map00040|Pentose and glucuronate interconversions;map01120|Microbial metabolism in diverse environments;map00410|beta-Alanine metabolism;map00053|Ascorbate and aldarate metabolism;map00280|Valine, leucine and isoleucine degradation;map00340|Histidine metabolism;map00640|Propanoate metabolism;map00010|Glycolysis / Gluconeogenesis;map00330|Arginine and proline metabolism;map00310|Lysine degradation…
	comp102045_c0	K00128	map00040|Pentose and glucuronate interconversions;map01120|Microbial metabolism in diverse environments;map00410|beta-Alanine metabolism;map00053|Ascorbate and aldarate metabolism;map00280|Valine, leucine and isoleucine degradation;map00340|Histidine metabolism;map00640|Propanoate metabolism;map00010|Glycolysis / Gluconeogenesis;map00330|Arginine and proline metabolism;map00310|Lysine degradation…
	comp102062_c0	K00128	map00040|Pentose and glucuronate interconversions;map01120|Microbial metabolism in diverse environments;map00410|beta-Alanine metabolism;map00053|Ascorbate and aldarate metabolism;map00280|Valine, leucine and isoleucine degradation;map00340|Histidine metabolism;map00640|Propanoate metabolism;map00010|Glycolysis / Gluconeogenesis;map00330|Arginine and proline metabolism;map00310|Lysine degradation…
	comp102184_c0	K00128	map00040|Pentose and glucuronate interconversions;map01120|Microbial metabolism in diverse environments;map00410|beta-Alanine metabolism;map00053|Ascorbate and aldarate metabolism;map00280|Valine, leucine and isoleucine degradation;map00340|Histidine metabolism;map00640|Propanoate metabolism;map00010|Glycolysis / Gluconeogenesis;map00330|Arginine and proline metabolism;map00310|Lysine degradation…
	comp102206_c0	K00128	map00040|Pentose and glucuronate interconversions;map01120|Microbial metabolism in diverse environments;map00410|beta-Alanine metabolism;map00053|Ascorbate and aldarate metabolism;map00280|Valine, leucine and isoleucine degradation;map00340|Histidine metabolism;map00640|Propanoate metabolism;map00010|Glycolysis / Gluconeogenesis;map00330|Arginine and proline metabolism;map00310|Lysine degradation…
	comp102232_c0	K00128	map00040|Pentose and glucuronate interconversions;map01120|Microbial metabolism in diverse environments;map00410|beta-Alanine metabolism;map00053|Ascorbate and aldarate metabolism;map00280|Valine, leucine and isoleucine degradation;map00340|Histidine metabolism;map00640|Propanoate metabolism;map00010|Glycolysis / Gluconeogenesis;map00330|Arginine and proline metabolism;map00310|Lysine degradation…
	comp102246_c0	K00128	map00040|Pentose and glucuronate interconversions;map01120|Microbial metabolism in diverse environments;map00410|beta-Alanine metabolism;map00053|Ascorbate and aldarate metabolism;map00280|Valine, leucine and isoleucine degradation;map00340|Histidine metabolism;map00640|Propanoate metabolism;map00010|Glycolysis / Gluconeogenesis;map00330|Arginine and proline metabolism;map00310|Lysine degradation…
	comp102329_c0	K00128	map00040|Pentose and glucuronate interconversions;map01120|Microbial metabolism in diverse environments;map00410|beta-Alanine metabolism;map00053|Ascorbate and aldarate metabolism;map00280|Valine, leucine and isoleucine degradation;map00340|Histidine metabolism;map00640|Propanoate metabolism;map00010|Glycolysis / Gluconeogenesis;map00330|Arginine and proline metabolism;map00310|Lysine degradation…
	comp102336_c0	K00128	map00040|Pentose and glucuronate interconversions;map01120|Microbial metabolism in diverse environments;map00410|beta-Alanine metabolism;map00053|Ascorbate and aldarate metabolism;map00280|Valine, leucine and isoleucine degradation;map00340|Histidine metabolism;map00640|Propanoate metabolism;map00010|Glycolysis / Gluconeogenesis;map00330|Arginine and proline metabolism;map00310|Lysine degradation…
	comp102368_c0	K00128	map00040|Pentose and glucuronate interconversions;map01120|Microbial metabolism in diverse environments;map00410|beta-Alanine metabolism;map00053|Ascorbate and aldarate metabolism;map00280|Valine, leucine and isoleucine degradation;map00340|Histidine metabolism;map00640|Propanoate metabolism;map00010|Glycolysis / Gluconeogenesis;map00330|Arginine and proline metabolism;map00310|Lysine degradation…
	comp109548_c0	K00130	map00260|Glycine, serine and threonine metabolism;map01100|Metabolic pathways
	comp109555_c1	K00130	map00260|Glycine, serine and threonine metabolism;map01100|Metabolic pathways
	comp109606_c0	K00130	map00260|Glycine, serine and threonine metabolism;map01100|Metabolic pathways
	comp123036_c0	K00131	map01120|Microbial metabolism in diverse environments;map01100|Metabolic pathways;map00010|Glycolysis / Gluconeogenesis;map00250|Alanine, aspartate and glutamate metabolism;map00350|Tyrosine metabolism;map00650|Butanoate metabolism;map00310|Lysine degradation
	comp123903_c0	K00133	map01120|Microbial metabolism in diverse environments;map01230|Biosynthesis of amino acids;map01210|2-Oxocarboxylic acid metabolism;map00260|Glycine, serine and threonine metabolism;map00270|Cysteine and methionine metabolism;map00300|Lysine biosynthesis;map01110|Biosynthesis of secondary metabolites;map01100|Metabolic pathways
	comp123827_c0	K00134	map01120|Microbial metabolism in diverse environments;map01200|Carbon metabolism;map05010|Alzheimer's disease;map01230|Biosynthesis of amino acids;map04066|HIF-1 signaling pathway;map00010|Glycolysis / Gluconeogenesis;map00710|Carbon fixation in photosynthetic organisms;map01110|Biosynthesis of secondary metabolites;map01100|Metabolic pathways
	comp123835_c0	K00134	map01120|Microbial metabolism in diverse environments;map01200|Carbon metabolism;map05010|Alzheimer's disease;map01230|Biosynthesis of amino acids;map04066|HIF-1 signaling pathway;map00010|Glycolysis / Gluconeogenesis;map00710|Carbon fixation in photosynthetic organisms;map01110|Biosynthesis of secondary metabolites;map01100|Metabolic pathways
	comp123842_c0	K00134	map01120|Microbial metabolism in diverse environments;map01200|Carbon metabolism;map05010|Alzheimer's disease;map01230|Biosynthesis of amino acids;map04066|HIF-1 signaling pathway;map00010|Glycolysis / Gluconeogenesis;map00710|Carbon fixation in photosynthetic organisms;map01110|Biosynthesis of secondary metabolites;map01100|Metabolic pathways
	comp123963_c0	K00140	map01200|Carbon metabolism;map00280|Valine, leucine and isoleucine degradation;map00410|beta-Alanine metabolism;map00640|Propanoate metabolism;map00562|Inositol phosphate metabolism;map01100|Metabolic pathways
	comp123965_c0	K00140	map01200|Carbon metabolism;map00280|Valine, leucine and isoleucine degradation;map00410|beta-Alanine metabolism;map00640|Propanoate metabolism;map00562|Inositol phosphate metabolism;map01100|Metabolic pathways
	comp120170_c0	K00145	map01110|Biosynthesis of secondary metabolites;map00330|Arginine and proline metabolism;map01230|Biosynthesis of amino acids;map01210|2-Oxocarboxylic acid metabolism;map01100|Metabolic pathways
	comp111283_c0	K00147	map00330|Arginine and proline metabolism;map01230|Biosynthesis of amino acids;map01100|Metabolic pathways
	comp122059_c0	K00157	map01120|Microbial metabolism in diverse environments;map00280|Valine, leucine and isoleucine degradation;map00350|Tyrosine metabolism;map00380|Tryptophan metabolism;map00760|Nicotinate and nicotinamide metabolism;map00982|Drug metabolism - cytochrome P450;map00750|Vitamin B6 metabolism;map00830|Retinol metabolism;map01100|Metabolic pathways
	comp123472_c0	K00161	map01120|Microbial metabolism in diverse environments;map01200|Carbon metabolism;map00020|Citrate cycle (TCA cycle);map04066|HIF-1 signaling pathway;map00010|Glycolysis / Gluconeogenesis;map01110|Biosynthesis of secondary metabolites;map00620|Pyruvate metabolism;map01100|Metabolic pathways
	comp123454_c0	K00162	map01120|Microbial metabolism in diverse environments;map01200|Carbon metabolism;map00020|Citrate cycle (TCA cycle);map04066|HIF-1 signaling pathway;map00010|Glycolysis / Gluconeogenesis;map01110|Biosynthesis of secondary metabolites;map00620|Pyruvate metabolism;map01100|Metabolic pathways
	comp123461_c0	K00162	map01120|Microbial metabolism in diverse environments;map01200|Carbon metabolism;map00020|Citrate cycle (TCA cycle);map04066|HIF-1 signaling pathway;map00010|Glycolysis / Gluconeogenesis;map01110|Biosynthesis of secondary metabolites;map00620|Pyruvate metabolism;map01100|Metabolic pathways
	comp123463_c0	K00162	map01120|Microbial metabolism in diverse environments;map01200|Carbon metabolism;map00020|Citrate cycle (TCA cycle);map04066|HIF-1 signaling pathway;map00010|Glycolysis / Gluconeogenesis;map01110|Biosynthesis of secondary metabolites;map00620|Pyruvate metabolism;map01100|Metabolic pathways
	comp123467_c1	K00162	map01120|Microbial metabolism in diverse environments;map01200|Carbon metabolism;map00020|Citrate cycle (TCA cycle);map04066|HIF-1 signaling pathway;map00010|Glycolysis / Gluconeogenesis;map01110|Biosynthesis of secondary metabolites;map00620|Pyruvate metabolism;map01100|Metabolic pathways
	comp123388_c0	K00164	map01120|Microbial metabolism in diverse environments;map01200|Carbon metabolism;map00020|Citrate cycle (TCA cycle);map00380|Tryptophan metabolism;map00310|Lysine degradation;map01110|Biosynthesis of secondary metabolites;map01100|Metabolic pathways
	comp123399_c0	K00164	map01120|Microbial metabolism in diverse environments;map01200|Carbon metabolism;map00020|Citrate cycle (TCA cycle);map00380|Tryptophan metabolism;map00310|Lysine degradation;map01110|Biosynthesis of secondary metabolites;map01100|Metabolic pathways
	comp123402_c0	K00164	map01120|Microbial metabolism in diverse environments;map01200|Carbon metabolism;map00020|Citrate cycle (TCA cycle);map00380|Tryptophan metabolism;map00310|Lysine degradation;map01110|Biosynthesis of secondary metabolites;map01100|Metabolic pathways
	comp123406_c1	K00164	map01120|Microbial metabolism in diverse environments;map01200|Carbon metabolism;map00020|Citrate cycle (TCA cycle);map00380|Tryptophan metabolism;map00310|Lysine degradation;map01110|Biosynthesis of secondary metabolites;map01100|Metabolic pathways
	comp123412_c0	K00164	map01120|Microbial metabolism in diverse environments;map01200|Carbon metabolism;map00020|Citrate cycle (TCA cycle);map00380|Tryptophan metabolism;map00310|Lysine degradation;map01110|Biosynthesis of secondary metabolites;map01100|Metabolic pathways
	comp123416_c0	K00164	map01120|Microbial metabolism in diverse environments;map01200|Carbon metabolism;map00020|Citrate cycle (TCA cycle);map00380|Tryptophan metabolism;map00310|Lysine degradation;map01110|Biosynthesis of secondary metabolites;map01100|Metabolic pathways
	comp123417_c0	K00164	map01120|Microbial metabolism in diverse environments;map01200|Carbon metabolism;map00020|Citrate cycle (TCA cycle);map00380|Tryptophan metabolism;map00310|Lysine degradation;map01110|Biosynthesis of secondary metabolites;map01100|Metabolic pathways
	comp121363_c2	K00166	map01110|Biosynthesis of secondary metabolites;map01100|Metabolic pathways;map00280|Valine, leucine and isoleucine degradation
	comp121365_c0	K00167	map01110|Biosynthesis of secondary metabolites;map01100|Metabolic pathways;map00280|Valine, leucine and isoleucine degradation
	comp108957_c0	K00207	map00240|Pyrimidine metabolism;map01100|Metabolic pathways;map00410|beta-Alanine metabolism;map00770|Pantothenate and CoA biosynthesis;map00983|Drug metabolism - other enzymes
	comp119593_c0	K00213	map01110|Biosynthesis of secondary metabolites;map00100|Steroid biosynthesis;map01100|Metabolic pathways
	comp123238_c0	K00215	map01120|Microbial metabolism in diverse environments;map01110|Biosynthesis of secondary metabolites;map01230|Biosynthesis of amino acids;map01100|Metabolic pathways;map00300|Lysine biosynthesis
	comp121495_c0	K00218	map01110|Biosynthesis of secondary metabolites;map01100|Metabolic pathways;map00860|Porphyrin and chlorophyll metabolism
	comp119578_c0	K00222	map01110|Biosynthesis of secondary metabolites;map00100|Steroid biosynthesis;map01100|Metabolic pathways
	comp105929_c0	K00223	map00100|Steroid biosynthesis;map01100|Metabolic pathways;map00361|Chlorocyclohexane and chlorobenzene degradation;map01120|Microbial metabolism in diverse environments;map01110|Biosynthesis of secondary metabolites;map00623|Toluene degradation;map00364|Fluorobenzoate degradation
	comp111948_c0	K00224	map00361|Chlorocyclohexane and chlorobenzene degradation;map01120|Microbial metabolism in diverse environments;map00624|Polycyclic aromatic hydrocarbon degradation;map00351|DDT degradation
	comp119566_c0	K00227	map01110|Biosynthesis of secondary metabolites;map00100|Steroid biosynthesis;map01100|Metabolic pathways
	comp121475_c0	K00228	map01110|Biosynthesis of secondary metabolites;map01100|Metabolic pathways;map00860|Porphyrin and chlorophyll metabolism
	comp121544_c0	K00228	map01110|Biosynthesis of secondary metabolites;map01100|Metabolic pathways;map00860|Porphyrin and chlorophyll metabolism
	comp121545_c0	K00228	map01110|Biosynthesis of secondary metabolites;map01100|Metabolic pathways;map00860|Porphyrin and chlorophyll metabolism
	comp121562_c0	K00228	map01110|Biosynthesis of secondary metabolites;map01100|Metabolic pathways;map00860|Porphyrin and chlorophyll metabolism
	comp121513_c0	K00231	map01110|Biosynthesis of secondary metabolites;map01100|Metabolic pathways;map00860|Porphyrin and chlorophyll metabolism
	comp138553_c0	K00232	map04146|Peroxisome;map01212|Fatty acid metabolism;map01040|Biosynthesis of unsaturated fatty acids;map00071|Fatty acid degradation;map03320|PPAR signaling pathway;map00592|alpha-Linolenic acid metabolism;map01100|Metabolic pathways
	comp138623_c0	K00232	map04146|Peroxisome;map01212|Fatty acid metabolism;map01040|Biosynthesis of unsaturated fatty acids;map00071|Fatty acid degradation;map03320|PPAR signaling pathway;map00592|alpha-Linolenic acid metabolism;map01100|Metabolic pathways
	comp138634_c0	K00232	map04146|Peroxisome;map01212|Fatty acid metabolism;map01040|Biosynthesis of unsaturated fatty acids;map00071|Fatty acid degradation;map03320|PPAR signaling pathway;map00592|alpha-Linolenic acid metabolism;map01100|Metabolic pathways
	comp138650_c0	K00232	map04146|Peroxisome;map01212|Fatty acid metabolism;map01040|Biosynthesis of unsaturated fatty acids;map00071|Fatty acid degradation;map03320|PPAR signaling pathway;map00592|alpha-Linolenic acid metabolism;map01100|Metabolic pathways
	comp123969_c0	K00234	map01200|Carbon metabolism;map05010|Alzheimer's disease;map05012|Parkinson's disease;map05016|Huntington's disease;map00020|Citrate cycle (TCA cycle);map00190|Oxidative phosphorylation;map01110|Biosynthesis of secondary metabolites;map04932|Non-alcoholic fatty liver disease (NAFLD);map01100|Metabolic pathways
	comp123978_c1	K00234	map01200|Carbon metabolism;map05010|Alzheimer's disease;map05012|Parkinson's disease;map05016|Huntington's disease;map00020|Citrate cycle (TCA cycle);map00190|Oxidative phosphorylation;map01110|Biosynthesis of secondary metabolites;map04932|Non-alcoholic fatty liver disease (NAFLD);map01100|Metabolic pathways
	comp123988_c0	K00234	map01200|Carbon metabolism;map05010|Alzheimer's disease;map05012|Parkinson's disease;map05016|Huntington's disease;map00020|Citrate cycle (TCA cycle);map00190|Oxidative phosphorylation;map01110|Biosynthesis of secondary metabolites;map04932|Non-alcoholic fatty liver disease (NAFLD);map01100|Metabolic pathways
	comp123970_c0	K00235	map01200|Carbon metabolism;map05010|Alzheimer's disease;map05012|Parkinson's disease;map05016|Huntington's disease;map00020|Citrate cycle (TCA cycle);map00190|Oxidative phosphorylation;map01110|Biosynthesis of secondary metabolites;map04932|Non-alcoholic fatty liver disease (NAFLD);map01100|Metabolic pathways
	comp123974_c0	K00235	map01200|Carbon metabolism;map05010|Alzheimer's disease;map05012|Parkinson's disease;map05016|Huntington's disease;map00020|Citrate cycle (TCA cycle);map00190|Oxidative phosphorylation;map01110|Biosynthesis of secondary metabolites;map04932|Non-alcoholic fatty liver disease (NAFLD);map01100|Metabolic pathways
	comp108767_c0	K00254	map00240|Pyrimidine metabolism;map01100|Metabolic pathways
	comp118052_c1	K00261	map00910|Nitrogen metabolism;map00250|Alanine, aspartate and glutamate metabolism;map00471|D-Glutamine and D-glutamate metabolism;map00330|Arginine and proline metabolism;map04964|Proximal tubule bicarbonate reclamation;map01100|Metabolic pathways
	comp118060_c0	K00261	map00910|Nitrogen metabolism;map00250|Alanine, aspartate and glutamate metabolism;map00471|D-Glutamine and D-glutamate metabolism;map00330|Arginine and proline metabolism;map04964|Proximal tubule bicarbonate reclamation;map01100|Metabolic pathways
	comp118069_c0	K00261	map00910|Nitrogen metabolism;map00250|Alanine, aspartate and glutamate metabolism;map00471|D-Glutamine and D-glutamate metabolism;map00330|Arginine and proline metabolism;map04964|Proximal tubule bicarbonate reclamation;map01100|Metabolic pathways
	comp118072_c0	K00261	map00910|Nitrogen metabolism;map00250|Alanine, aspartate and glutamate metabolism;map00471|D-Glutamine and D-glutamate metabolism;map00330|Arginine and proline metabolism;map04964|Proximal tubule bicarbonate reclamation;map01100|Metabolic pathways
	comp111115_c0	K00262	map00330|Arginine and proline metabolism;map00910|Nitrogen metabolism;map01100|Metabolic pathways;map00250|Alanine, aspartate and glutamate metabolism
	comp111121_c0	K00262	map00330|Arginine and proline metabolism;map00910|Nitrogen metabolism;map01100|Metabolic pathways;map00250|Alanine, aspartate and glutamate metabolism
	comp111140_c0	K00262	map00330|Arginine and proline metabolism;map00910|Nitrogen metabolism;map01100|Metabolic pathways;map00250|Alanine, aspartate and glutamate metabolism
	comp123009_c0	K00264	map01120|Microbial metabolism in diverse environments;map00910|Nitrogen metabolism;map00250|Alanine, aspartate and glutamate metabolism;map01230|Biosynthesis of amino acids;map01110|Biosynthesis of secondary metabolites;map01100|Metabolic pathways
	comp117186_c0	K00275	map00750|Vitamin B6 metabolism;map01100|Metabolic pathways
	comp117196_c0	K00275	map00750|Vitamin B6 metabolism;map01100|Metabolic pathways
	comp111363_c0	K00276	map00360|Phenylalanine metabolism;map00350|Tyrosine metabolism;map00410|beta-Alanine metabolism;map00260|Glycine, serine and threonine metabolism;map00950|Isoquinoline alkaloid biosynthesis;map01110|Biosynthesis of secondary metabolites;map00960|Tropane, piperidine and pyridine alkaloid biosynthesis;map01100|Metabolic pathways
	comp111377_c0	K00276	map00360|Phenylalanine metabolism;map00350|Tyrosine metabolism;map00410|beta-Alanine metabolism;map00260|Glycine, serine and threonine metabolism;map00950|Isoquinoline alkaloid biosynthesis;map01110|Biosynthesis of secondary metabolites;map00960|Tropane, piperidine and pyridine alkaloid biosynthesis;map01100|Metabolic pathways
	comp111408_c0	K00276	map00360|Phenylalanine metabolism;map00350|Tyrosine metabolism;map00410|beta-Alanine metabolism;map00260|Glycine, serine and threonine metabolism;map00950|Isoquinoline alkaloid biosynthesis;map01110|Biosynthesis of secondary metabolites;map00960|Tropane, piperidine and pyridine alkaloid biosynthesis;map01100|Metabolic pathways
	comp111408_c1	K00276	map00360|Phenylalanine metabolism;map00350|Tyrosine metabolism;map00410|beta-Alanine metabolism;map00260|Glycine, serine and threonine metabolism;map00950|Isoquinoline alkaloid biosynthesis;map01110|Biosynthesis of secondary metabolites;map00960|Tropane, piperidine and pyridine alkaloid biosynthesis;map01100|Metabolic pathways
	comp117268_c0	K00278	map00760|Nicotinate and nicotinamide metabolism;map01100|Metabolic pathways;map00250|Alanine, aspartate and glutamate metabolism
	comp117883_c0	K00279	map00908|Zeatin biosynthesis
	comp117884_c0	K00279	map00908|Zeatin biosynthesis
	comp117886_c0	K00279	map00908|Zeatin biosynthesis
	comp117893_c1	K00279	map00908|Zeatin biosynthesis
	comp117900_c0	K00279	map00908|Zeatin biosynthesis
	comp117906_c0	K00279	map00908|Zeatin biosynthesis
	comp117924_c0	K00279	map00908|Zeatin biosynthesis
	comp117927_c0	K00279	map00908|Zeatin biosynthesis
	comp123011_c0	K00284	map01120|Microbial metabolism in diverse environments;map00910|Nitrogen metabolism;map00630|Glyoxylate and dicarboxylate metabolism
	comp117471_c0	K00287	map00790|Folate biosynthesis;map00670|One carbon pool by folate;map01100|Metabolic pathways
	comp117483_c0	K00287	map00790|Folate biosynthesis;map00670|One carbon pool by folate;map01100|Metabolic pathways
	comp116929_c0	K00288	map00670|One carbon pool by folate;map01100|Metabolic pathways
	comp120008_c0	K00293	map01110|Biosynthesis of secondary metabolites;map00300|Lysine biosynthesis;map00310|Lysine degradation;map01100|Metabolic pathways;map01230|Biosynthesis of amino acids;map00480|Glutathione metabolism;map00410|beta-Alanine metabolism;map00270|Cysteine and methionine metabolism;map00330|Arginine and proline metabolism
	comp120013_c0	K00293	map01110|Biosynthesis of secondary metabolites;map00300|Lysine biosynthesis;map00310|Lysine degradation;map01100|Metabolic pathways;map01230|Biosynthesis of amino acids;map00480|Glutathione metabolism;map00410|beta-Alanine metabolism;map00270|Cysteine and methionine metabolism;map00330|Arginine and proline metabolism
	comp120014_c0	K00293	map01110|Biosynthesis of secondary metabolites;map00300|Lysine biosynthesis;map00310|Lysine degradation;map01100|Metabolic pathways;map01230|Biosynthesis of amino acids;map00480|Glutathione metabolism;map00410|beta-Alanine metabolism;map00270|Cysteine and methionine metabolism;map00330|Arginine and proline metabolism
	comp120016_c0	K00293	map01110|Biosynthesis of secondary metabolites;map00300|Lysine biosynthesis;map00310|Lysine degradation;map01100|Metabolic pathways;map01230|Biosynthesis of amino acids;map00480|Glutathione metabolism;map00410|beta-Alanine metabolism;map00270|Cysteine and methionine metabolism;map00330|Arginine and proline metabolism
	comp120023_c0	K00293	map01110|Biosynthesis of secondary metabolites;map00300|Lysine biosynthesis;map00310|Lysine degradation;map01100|Metabolic pathways;map01230|Biosynthesis of amino acids;map00480|Glutathione metabolism;map00410|beta-Alanine metabolism;map00270|Cysteine and methionine metabolism;map00330|Arginine and proline metabolism
	comp111064_c0	K00294	map00330|Arginine and proline metabolism;map00250|Alanine, aspartate and glutamate metabolism;map01100|Metabolic pathways
	comp111085_c0	K00294	map00330|Arginine and proline metabolism;map00250|Alanine, aspartate and glutamate metabolism;map01100|Metabolic pathways
	comp111090_c0	K00294	map00330|Arginine and proline metabolism;map00250|Alanine, aspartate and glutamate metabolism;map01100|Metabolic pathways
	comp111104_c0	K00294	map00330|Arginine and proline metabolism;map00250|Alanine, aspartate and glutamate metabolism;map01100|Metabolic pathways
	comp111109_c0	K00294	map00330|Arginine and proline metabolism;map00250|Alanine, aspartate and glutamate metabolism;map01100|Metabolic pathways
	comp122971_c0	K00297	map01120|Microbial metabolism in diverse environments;map00720|Carbon fixation pathways in prokaryotes;map00670|One carbon pool by folate;map01200|Carbon metabolism;map01100|Metabolic pathways
	comp122972_c0	K00297	map01120|Microbial metabolism in diverse environments;map00720|Carbon fixation pathways in prokaryotes;map00670|One carbon pool by folate;map01200|Carbon metabolism;map01100|Metabolic pathways
	comp122984_c0	K00297	map01120|Microbial metabolism in diverse environments;map00720|Carbon fixation pathways in prokaryotes;map00670|One carbon pool by folate;map01200|Carbon metabolism;map01100|Metabolic pathways
	comp120030_c0	K00318	map01110|Biosynthesis of secondary metabolites;map00330|Arginine and proline metabolism;map01100|Metabolic pathways
	comp120732_c0	K00326	map01110|Biosynthesis of secondary metabolites;map00520|Amino sugar and nucleotide sugar metabolism
	comp120734_c0	K00326	map01110|Biosynthesis of secondary metabolites;map00520|Amino sugar and nucleotide sugar metabolism
	comp120737_c0	K00326	map01110|Biosynthesis of secondary metabolites;map00520|Amino sugar and nucleotide sugar metabolism
	comp120792_c0	K00326	map01110|Biosynthesis of secondary metabolites;map00520|Amino sugar and nucleotide sugar metabolism
	comp120817_c0	K00326	map01110|Biosynthesis of secondary metabolites;map00520|Amino sugar and nucleotide sugar metabolism
	comp120824_c0	K00326	map01110|Biosynthesis of secondary metabolites;map00520|Amino sugar and nucleotide sugar metabolism
	comp121999_c0	K00365	map01120|Microbial metabolism in diverse environments;map00232|Caffeine metabolism;map00230|Purine metabolism;map01100|Metabolic pathways
	comp123050_c0	K00381	map01120|Microbial metabolism in diverse environments;map01100|Metabolic pathways;map00920|Sulfur metabolism
	comp123502_c0	K00382	map01120|Microbial metabolism in diverse environments;map01200|Carbon metabolism;map00280|Valine, leucine and isoleucine degradation;map00020|Citrate cycle (TCA cycle);map00260|Glycine, serine and threonine metabolism;map00010|Glycolysis / Gluconeogenesis;map01110|Biosynthesis of secondary metabolites;map00620|Pyruvate metabolism;map01100|Metabolic pathways
	comp123505_c0	K00382	map01120|Microbial metabolism in diverse environments;map01200|Carbon metabolism;map00280|Valine, leucine and isoleucine degradation;map00020|Citrate cycle (TCA cycle);map00260|Glycine, serine and threonine metabolism;map00010|Glycolysis / Gluconeogenesis;map01110|Biosynthesis of secondary metabolites;map00620|Pyruvate metabolism;map01100|Metabolic pathways
	comp123508_c0	K00382	map01120|Microbial metabolism in diverse environments;map01200|Carbon metabolism;map00280|Valine, leucine and isoleucine degradation;map00020|Citrate cycle (TCA cycle);map00260|Glycine, serine and threonine metabolism;map00010|Glycolysis / Gluconeogenesis;map01110|Biosynthesis of secondary metabolites;map00620|Pyruvate metabolism;map01100|Metabolic pathways
	comp123518_c0	K00382	map01120|Microbial metabolism in diverse environments;map01200|Carbon metabolism;map00280|Valine, leucine and isoleucine degradation;map00020|Citrate cycle (TCA cycle);map00260|Glycine, serine and threonine metabolism;map00010|Glycolysis / Gluconeogenesis;map01110|Biosynthesis of secondary metabolites;map00620|Pyruvate metabolism;map01100|Metabolic pathways
	comp123522_c0	K00382	map01120|Microbial metabolism in diverse environments;map01200|Carbon metabolism;map00280|Valine, leucine and isoleucine degradation;map00020|Citrate cycle (TCA cycle);map00260|Glycine, serine and threonine metabolism;map00010|Glycolysis / Gluconeogenesis;map01110|Biosynthesis of secondary metabolites;map00620|Pyruvate metabolism;map01100|Metabolic pathways
	comp123530_c0	K00382	map01120|Microbial metabolism in diverse environments;map01200|Carbon metabolism;map00280|Valine, leucine and isoleucine degradation;map00020|Citrate cycle (TCA cycle);map00260|Glycine, serine and threonine metabolism;map00010|Glycolysis / Gluconeogenesis;map01110|Biosynthesis of secondary metabolites;map00620|Pyruvate metabolism;map01100|Metabolic pathways
	comp113127_c0	K00383	map00480|Glutathione metabolism;map04918|Thyroid hormone synthesis
	comp108474_c0	K00384	map00240|Pyrimidine metabolism;map00450|Selenocompound metabolism
	comp108508_c0	K00384	map00240|Pyrimidine metabolism;map00450|Selenocompound metabolism
	comp108523_c0	K00384	map00240|Pyrimidine metabolism;map00450|Selenocompound metabolism
	comp108545_c0	K00384	map00240|Pyrimidine metabolism;map00450|Selenocompound metabolism
	comp108545_c1	K00384	map00240|Pyrimidine metabolism;map00450|Selenocompound metabolism
	comp108579_c0	K00384	map00240|Pyrimidine metabolism;map00450|Selenocompound metabolism
	comp123015_c1	K00387	map01120|Microbial metabolism in diverse environments;map00920|Sulfur metabolism
	comp123059_c0	K00390	map01120|Microbial metabolism in diverse environments;map01100|Metabolic pathways;map00920|Sulfur metabolism;map00230|Purine metabolism
	comp123062_c0	K00390	map01120|Microbial metabolism in diverse environments;map01100|Metabolic pathways;map00920|Sulfur metabolism;map00230|Purine metabolism
	comp123066_c0	K00390	map01120|Microbial metabolism in diverse environments;map01100|Metabolic pathways;map00920|Sulfur metabolism;map00230|Purine metabolism
	comp67779_c0	K00411	map05010|Alzheimer's disease;map05012|Parkinson's disease;map05016|Huntington's disease;map04260|Cardiac muscle contraction;map00190|Oxidative phosphorylation;map02020|Two-component system;map04932|Non-alcoholic fatty liver disease (NAFLD);map01100|Metabolic pathways
	comp68133_c0	K00411	map05010|Alzheimer's disease;map05012|Parkinson's disease;map05016|Huntington's disease;map04260|Cardiac muscle contraction;map00190|Oxidative phosphorylation;map02020|Two-component system;map04932|Non-alcoholic fatty liver disease (NAFLD);map01100|Metabolic pathways
	comp68202_c0	K00412	map05010|Alzheimer's disease;map05012|Parkinson's disease;map05016|Huntington's disease;map04260|Cardiac muscle contraction;map00190|Oxidative phosphorylation;map02020|Two-component system;map04932|Non-alcoholic fatty liver disease (NAFLD);map01100|Metabolic pathways
	comp67784_c0	K00413	map05010|Alzheimer's disease;map05012|Parkinson's disease;map05016|Huntington's disease;map04260|Cardiac muscle contraction;map00190|Oxidative phosphorylation;map02020|Two-component system;map04932|Non-alcoholic fatty liver disease (NAFLD);map01100|Metabolic pathways
	comp70154_c0	K00413	map05010|Alzheimer's disease;map05012|Parkinson's disease;map05016|Huntington's disease;map04260|Cardiac muscle contraction;map00190|Oxidative phosphorylation;map02020|Two-component system;map04932|Non-alcoholic fatty liver disease (NAFLD);map01100|Metabolic pathways
	comp77087_c0	K00415	map05010|Alzheimer's disease;map05012|Parkinson's disease;map05016|Huntington's disease;map04260|Cardiac muscle contraction;map00190|Oxidative phosphorylation;map04932|Non-alcoholic fatty liver disease (NAFLD);map01100|Metabolic pathways
	comp77153_c0	K00415	map05010|Alzheimer's disease;map05012|Parkinson's disease;map05016|Huntington's disease;map04260|Cardiac muscle contraction;map00190|Oxidative phosphorylation;map04932|Non-alcoholic fatty liver disease (NAFLD);map01100|Metabolic pathways
	comp77153_c1	K00415	map05010|Alzheimer's disease;map05012|Parkinson's disease;map05016|Huntington's disease;map04260|Cardiac muscle contraction;map00190|Oxidative phosphorylation;map04932|Non-alcoholic fatty liver disease (NAFLD);map01100|Metabolic pathways
	comp77146_c0	K00416	map05010|Alzheimer's disease;map05012|Parkinson's disease;map05016|Huntington's disease;map04260|Cardiac muscle contraction;map00190|Oxidative phosphorylation;map04932|Non-alcoholic fatty liver disease (NAFLD);map01100|Metabolic pathways
	comp76592_c0	K00417	map05010|Alzheimer's disease;map05012|Parkinson's disease;map05016|Huntington's disease;map04260|Cardiac muscle contraction;map00190|Oxidative phosphorylation;map04932|Non-alcoholic fatty liver disease (NAFLD);map01100|Metabolic pathways
	comp76768_c0	K00417	map05010|Alzheimer's disease;map05012|Parkinson's disease;map05016|Huntington's disease;map04260|Cardiac muscle contraction;map00190|Oxidative phosphorylation;map04932|Non-alcoholic fatty liver disease (NAFLD);map01100|Metabolic pathways
	comp77089_c0	K00417	map05010|Alzheimer's disease;map05012|Parkinson's disease;map05016|Huntington's disease;map04260|Cardiac muscle contraction;map00190|Oxidative phosphorylation;map04932|Non-alcoholic fatty liver disease (NAFLD);map01100|Metabolic pathways
	comp76999_c0	K00418	map05010|Alzheimer's disease;map05012|Parkinson's disease;map05016|Huntington's disease;map04260|Cardiac muscle contraction;map00190|Oxidative phosphorylation;map04932|Non-alcoholic fatty liver disease (NAFLD);map01100|Metabolic pathways
	comp77104_c0	K00418	map05010|Alzheimer's disease;map05012|Parkinson's disease;map05016|Huntington's disease;map04260|Cardiac muscle contraction;map00190|Oxidative phosphorylation;map04932|Non-alcoholic fatty liver disease (NAFLD);map01100|Metabolic pathways
	comp77109_c0	K00418	map05010|Alzheimer's disease;map05012|Parkinson's disease;map05016|Huntington's disease;map04260|Cardiac muscle contraction;map00190|Oxidative phosphorylation;map04932|Non-alcoholic fatty liver disease (NAFLD);map01100|Metabolic pathways
	comp103881_c0	K00423	map00053|Ascorbate and aldarate metabolism;map01100|Metabolic pathways
	comp120256_c0	K00430	map01110|Biosynthesis of secondary metabolites;map00360|Phenylalanine metabolism;map01100|Metabolic pathways;map00940|Phenylpropanoid biosynthesis
	comp120261_c1	K00430	map01110|Biosynthesis of secondary metabolites;map00360|Phenylalanine metabolism;map01100|Metabolic pathways;map00940|Phenylpropanoid biosynthesis
	comp120267_c0	K00430	map01110|Biosynthesis of secondary metabolites;map00360|Phenylalanine metabolism;map01100|Metabolic pathways;map00940|Phenylpropanoid biosynthesis
	comp120268_c0	K00430	map01110|Biosynthesis of secondary metabolites;map00360|Phenylalanine metabolism;map01100|Metabolic pathways;map00940|Phenylpropanoid biosynthesis
	comp120273_c0	K00430	map01110|Biosynthesis of secondary metabolites;map00360|Phenylalanine metabolism;map01100|Metabolic pathways;map00940|Phenylpropanoid biosynthesis
	comp120283_c0	K00430	map01110|Biosynthesis of secondary metabolites;map00360|Phenylalanine metabolism;map01100|Metabolic pathways;map00940|Phenylpropanoid biosynthesis
	comp120287_c0	K00430	map01110|Biosynthesis of secondary metabolites;map00360|Phenylalanine metabolism;map01100|Metabolic pathways;map00940|Phenylpropanoid biosynthesis
	comp120298_c0	K00430	map01110|Biosynthesis of secondary metabolites;map00360|Phenylalanine metabolism;map01100|Metabolic pathways;map00940|Phenylpropanoid biosynthesis
	comp120307_c0	K00430	map01110|Biosynthesis of secondary metabolites;map00360|Phenylalanine metabolism;map01100|Metabolic pathways;map00940|Phenylpropanoid biosynthesis
	comp120308_c0	K00430	map01110|Biosynthesis of secondary metabolites;map00360|Phenylalanine metabolism;map01100|Metabolic pathways;map00940|Phenylpropanoid biosynthesis
	comp120310_c0	K00430	map01110|Biosynthesis of secondary metabolites;map00360|Phenylalanine metabolism;map01100|Metabolic pathways;map00940|Phenylpropanoid biosynthesis
	comp120318_c0	K00430	map01110|Biosynthesis of secondary metabolites;map00360|Phenylalanine metabolism;map01100|Metabolic pathways;map00940|Phenylpropanoid biosynthesis
	comp120320_c0	K00430	map01110|Biosynthesis of secondary metabolites;map00360|Phenylalanine metabolism;map01100|Metabolic pathways;map00940|Phenylpropanoid biosynthesis
	comp120321_c1	K00430	map01110|Biosynthesis of secondary metabolites;map00360|Phenylalanine metabolism;map01100|Metabolic pathways;map00940|Phenylpropanoid biosynthesis
	comp120325_c0	K00430	map01110|Biosynthesis of secondary metabolites;map00360|Phenylalanine metabolism;map01100|Metabolic pathways;map00940|Phenylpropanoid biosynthesis
	comp120327_c1	K00430	map01110|Biosynthesis of secondary metabolites;map00360|Phenylalanine metabolism;map01100|Metabolic pathways;map00940|Phenylpropanoid biosynthesis
	comp120337_c0	K00430	map01110|Biosynthesis of secondary metabolites;map00360|Phenylalanine metabolism;map01100|Metabolic pathways;map00940|Phenylpropanoid biosynthesis
	comp120349_c0	K00430	map01110|Biosynthesis of secondary metabolites;map00360|Phenylalanine metabolism;map01100|Metabolic pathways;map00940|Phenylpropanoid biosynthesis
	comp120349_c1	K00430	map01110|Biosynthesis of secondary metabolites;map00360|Phenylalanine metabolism;map01100|Metabolic pathways;map00940|Phenylpropanoid biosynthesis
	comp120349_c2	K00430	map01110|Biosynthesis of secondary metabolites;map00360|Phenylalanine metabolism;map01100|Metabolic pathways;map00940|Phenylpropanoid biosynthesis
	comp120350_c0	K00430	map01110|Biosynthesis of secondary metabolites;map00360|Phenylalanine metabolism;map01100|Metabolic pathways;map00940|Phenylpropanoid biosynthesis
	comp120357_c0	K00430	map01110|Biosynthesis of secondary metabolites;map00360|Phenylalanine metabolism;map01100|Metabolic pathways;map00940|Phenylpropanoid biosynthesis
	comp120376_c0	K00430	map01110|Biosynthesis of secondary metabolites;map00360|Phenylalanine metabolism;map01100|Metabolic pathways;map00940|Phenylpropanoid biosynthesis
	comp120379_c0	K00430	map01110|Biosynthesis of secondary metabolites;map00360|Phenylalanine metabolism;map01100|Metabolic pathways;map00940|Phenylpropanoid biosynthesis
	comp120383_c1	K00430	map01110|Biosynthesis of secondary metabolites;map00360|Phenylalanine metabolism;map01100|Metabolic pathways;map00940|Phenylpropanoid biosynthesis
	comp120383_c2	K00430	map01110|Biosynthesis of secondary metabolites;map00360|Phenylalanine metabolism;map01100|Metabolic pathways;map00940|Phenylpropanoid biosynthesis
	comp120385_c0	K00430	map01110|Biosynthesis of secondary metabolites;map00360|Phenylalanine metabolism;map01100|Metabolic pathways;map00940|Phenylpropanoid biosynthesis
	comp120387_c0	K00430	map01110|Biosynthesis of secondary metabolites;map00360|Phenylalanine metabolism;map01100|Metabolic pathways;map00940|Phenylpropanoid biosynthesis
	comp120389_c0	K00430	map01110|Biosynthesis of secondary metabolites;map00360|Phenylalanine metabolism;map01100|Metabolic pathways;map00940|Phenylpropanoid biosynthesis
	comp120392_c0	K00430	map01110|Biosynthesis of secondary metabolites;map00360|Phenylalanine metabolism;map01100|Metabolic pathways;map00940|Phenylpropanoid biosynthesis
	comp120393_c0	K00430	map01110|Biosynthesis of secondary metabolites;map00360|Phenylalanine metabolism;map01100|Metabolic pathways;map00940|Phenylpropanoid biosynthesis
	comp120395_c0	K00430	map01110|Biosynthesis of secondary metabolites;map00360|Phenylalanine metabolism;map01100|Metabolic pathways;map00940|Phenylpropanoid biosynthesis
	comp120403_c0	K00430	map01110|Biosynthesis of secondary metabolites;map00360|Phenylalanine metabolism;map01100|Metabolic pathways;map00940|Phenylpropanoid biosynthesis
	comp120404_c0	K00430	map01110|Biosynthesis of secondary metabolites;map00360|Phenylalanine metabolism;map01100|Metabolic pathways;map00940|Phenylpropanoid biosynthesis
	comp120407_c1	K00430	map01110|Biosynthesis of secondary metabolites;map00360|Phenylalanine metabolism;map01100|Metabolic pathways;map00940|Phenylpropanoid biosynthesis
	comp120411_c0	K00430	map01110|Biosynthesis of secondary metabolites;map00360|Phenylalanine metabolism;map01100|Metabolic pathways;map00940|Phenylpropanoid biosynthesis
	comp120411_c1	K00430	map01110|Biosynthesis of secondary metabolites;map00360|Phenylalanine metabolism;map01100|Metabolic pathways;map00940|Phenylpropanoid biosynthesis
	comp120414_c1	K00430	map01110|Biosynthesis of secondary metabolites;map00360|Phenylalanine metabolism;map01100|Metabolic pathways;map00940|Phenylpropanoid biosynthesis
	comp120419_c0	K00430	map01110|Biosynthesis of secondary metabolites;map00360|Phenylalanine metabolism;map01100|Metabolic pathways;map00940|Phenylpropanoid biosynthesis
	comp120426_c0	K00430	map01110|Biosynthesis of secondary metabolites;map00360|Phenylalanine metabolism;map01100|Metabolic pathways;map00940|Phenylpropanoid biosynthesis
	comp120427_c0	K00430	map01110|Biosynthesis of secondary metabolites;map00360|Phenylalanine metabolism;map01100|Metabolic pathways;map00940|Phenylpropanoid biosynthesis
	comp120430_c0	K00430	map01110|Biosynthesis of secondary metabolites;map00360|Phenylalanine metabolism;map01100|Metabolic pathways;map00940|Phenylpropanoid biosynthesis
	comp120432_c0	K00430	map01110|Biosynthesis of secondary metabolites;map00360|Phenylalanine metabolism;map01100|Metabolic pathways;map00940|Phenylpropanoid biosynthesis
	comp120436_c0	K00430	map01110|Biosynthesis of secondary metabolites;map00360|Phenylalanine metabolism;map01100|Metabolic pathways;map00940|Phenylpropanoid biosynthesis
	comp120439_c0	K00430	map01110|Biosynthesis of secondary metabolites;map00360|Phenylalanine metabolism;map01100|Metabolic pathways;map00940|Phenylpropanoid biosynthesis
	comp120446_c0	K00430	map01110|Biosynthesis of secondary metabolites;map00360|Phenylalanine metabolism;map01100|Metabolic pathways;map00940|Phenylpropanoid biosynthesis
	comp120447_c0	K00430	map01110|Biosynthesis of secondary metabolites;map00360|Phenylalanine metabolism;map01100|Metabolic pathways;map00940|Phenylpropanoid biosynthesis
	comp112963_c0	K00432	map00480|Glutathione metabolism;map00590|Arachidonic acid metabolism;map04918|Thyroid hormone synthesis
	comp113013_c1	K00432	map00480|Glutathione metabolism;map00590|Arachidonic acid metabolism;map04918|Thyroid hormone synthesis
	comp113014_c0	K00432	map00480|Glutathione metabolism;map00590|Arachidonic acid metabolism;map04918|Thyroid hormone synthesis
	comp113022_c0	K00432	map00480|Glutathione metabolism;map00590|Arachidonic acid metabolism;map04918|Thyroid hormone synthesis
	comp113028_c0	K00432	map00480|Glutathione metabolism;map00590|Arachidonic acid metabolism;map04918|Thyroid hormone synthesis
	comp113041_c0	K00432	map00480|Glutathione metabolism;map00590|Arachidonic acid metabolism;map04918|Thyroid hormone synthesis
	comp113044_c0	K00432	map00480|Glutathione metabolism;map00590|Arachidonic acid metabolism;map04918|Thyroid hormone synthesis
	comp103434_c0	K00434	map00053|Ascorbate and aldarate metabolism;map00480|Glutathione metabolism
	comp103492_c0	K00434	map00053|Ascorbate and aldarate metabolism;map00480|Glutathione metabolism
	comp103605_c0	K00434	map00053|Ascorbate and aldarate metabolism;map00480|Glutathione metabolism
	comp103667_c1	K00434	map00053|Ascorbate and aldarate metabolism;map00480|Glutathione metabolism
	comp122618_c0	K00441	map01120|Microbial metabolism in diverse environments;map00680|Methane metabolism;map01100|Metabolic pathways
	comp122621_c0	K00441	map01120|Microbial metabolism in diverse environments;map00680|Methane metabolism;map01100|Metabolic pathways
	comp122092_c0	K00451	map01120|Microbial metabolism in diverse environments;map00350|Tyrosine metabolism;map00643|Styrene degradation;map01100|Metabolic pathways
	comp122101_c0	K00451	map01120|Microbial metabolism in diverse environments;map00350|Tyrosine metabolism;map00643|Styrene degradation;map01100|Metabolic pathways
	comp116585_c1	K00454	map00592|alpha-Linolenic acid metabolism;map01100|Metabolic pathways;map00591|Linoleic acid metabolism
	comp116588_c0	K00454	map00592|alpha-Linolenic acid metabolism;map01100|Metabolic pathways;map00591|Linoleic acid metabolism
	comp116589_c0	K00454	map00592|alpha-Linolenic acid metabolism;map01100|Metabolic pathways;map00591|Linoleic acid metabolism
	comp116589_c1	K00454	map00592|alpha-Linolenic acid metabolism;map01100|Metabolic pathways;map00591|Linoleic acid metabolism
	comp111355_c1	K00457	map00350|Tyrosine metabolism;map00360|Phenylalanine metabolism;map00130|Ubiquinone and other terpenoid-quinone biosynthesis;map01100|Metabolic pathways
	comp117966_c0	K00459	map00910|Nitrogen metabolism
	comp117992_c0	K00459	map00910|Nitrogen metabolism
	comp118006_c0	K00459	map00910|Nitrogen metabolism
	comp83772_c0	K00463	map05143|African trypanosomiasis;map01100|Metabolic pathways;map00380|Tryptophan metabolism
	comp83822_c0	K00463	map05143|African trypanosomiasis;map01100|Metabolic pathways;map00380|Tryptophan metabolism
	comp103674_c0	K00469	map00053|Ascorbate and aldarate metabolism;map00562|Inositol phosphate metabolism
	comp103686_c0	K00469	map00053|Ascorbate and aldarate metabolism;map00562|Inositol phosphate metabolism
	comp103704_c0	K00469	map00053|Ascorbate and aldarate metabolism;map00562|Inositol phosphate metabolism
	comp103796_c0	K00469	map00053|Ascorbate and aldarate metabolism;map00562|Inositol phosphate metabolism
	comp103811_c0	K00469	map00053|Ascorbate and aldarate metabolism;map00562|Inositol phosphate metabolism
	comp111141_c0	K00472	map00330|Arginine and proline metabolism;map01100|Metabolic pathways
	comp111168_c0	K00472	map00330|Arginine and proline metabolism;map01100|Metabolic pathways
	comp111234_c1	K00472	map00330|Arginine and proline metabolism;map01100|Metabolic pathways
	comp111251_c0	K00472	map00330|Arginine and proline metabolism;map01100|Metabolic pathways
	comp122605_c0	K00485	map01120|Microbial metabolism in diverse environments;map00680|Methane metabolism;map00982|Drug metabolism - cytochrome P450
	comp119002_c0	K00486	map01100|Metabolic pathways;map00380|Tryptophan metabolism
	comp111734_c0	K00487	map00360|Phenylalanine metabolism;map01220|Degradation of aromatic compounds;map00941|Flavonoid biosynthesis;map00940|Phenylpropanoid biosynthesis;map00945|Stilbenoid, diarylheptanoid and gingerol biosynthesis;map01110|Biosynthesis of secondary metabolites;map01100|Metabolic pathways
	comp111748_c0	K00487	map00360|Phenylalanine metabolism;map01220|Degradation of aromatic compounds;map00941|Flavonoid biosynthesis;map00940|Phenylpropanoid biosynthesis;map00945|Stilbenoid, diarylheptanoid and gingerol biosynthesis;map01110|Biosynthesis of secondary metabolites;map01100|Metabolic pathways
	comp111799_c0	K00487	map00360|Phenylalanine metabolism;map01220|Degradation of aromatic compounds;map00941|Flavonoid biosynthesis;map00940|Phenylpropanoid biosynthesis;map00945|Stilbenoid, diarylheptanoid and gingerol biosynthesis;map01110|Biosynthesis of secondary metabolites;map01100|Metabolic pathways
	comp111838_c0	K00487	map00360|Phenylalanine metabolism;map01220|Degradation of aromatic compounds;map00941|Flavonoid biosynthesis;map00940|Phenylpropanoid biosynthesis;map00945|Stilbenoid, diarylheptanoid and gingerol biosynthesis;map01110|Biosynthesis of secondary metabolites;map01100|Metabolic pathways
	comp111858_c0	K00487	map00360|Phenylalanine metabolism;map01220|Degradation of aromatic compounds;map00941|Flavonoid biosynthesis;map00940|Phenylpropanoid biosynthesis;map00945|Stilbenoid, diarylheptanoid and gingerol biosynthesis;map01110|Biosynthesis of secondary metabolites;map01100|Metabolic pathways
	comp146971_c0	K00505	map04916|Melanogenesis;map00350|Tyrosine metabolism;map00965|Betalain biosynthesis;map00950|Isoquinoline alkaloid biosynthesis;map01110|Biosynthesis of secondary metabolites;map01100|Metabolic pathways;map00740|Riboflavin metabolism
	comp146973_c0	K00505	map04916|Melanogenesis;map00350|Tyrosine metabolism;map00965|Betalain biosynthesis;map00950|Isoquinoline alkaloid biosynthesis;map01110|Biosynthesis of secondary metabolites;map01100|Metabolic pathways;map00740|Riboflavin metabolism
	comp147019_c0	K00505	map04916|Melanogenesis;map00350|Tyrosine metabolism;map00965|Betalain biosynthesis;map00950|Isoquinoline alkaloid biosynthesis;map01110|Biosynthesis of secondary metabolites;map01100|Metabolic pathways;map00740|Riboflavin metabolism
	comp147031_c0	K00505	map04916|Melanogenesis;map00350|Tyrosine metabolism;map00965|Betalain biosynthesis;map00950|Isoquinoline alkaloid biosynthesis;map01110|Biosynthesis of secondary metabolites;map01100|Metabolic pathways;map00740|Riboflavin metabolism
	comp128052_c0	K00507	map03320|PPAR signaling pathway;map01212|Fatty acid metabolism;map01040|Biosynthesis of unsaturated fatty acids
	comp128059_c0	K00507	map03320|PPAR signaling pathway;map01212|Fatty acid metabolism;map01040|Biosynthesis of unsaturated fatty acids
	comp128060_c0	K00507	map03320|PPAR signaling pathway;map01212|Fatty acid metabolism;map01040|Biosynthesis of unsaturated fatty acids
	comp145534_c0	K00509	map04726|Serotonergic synapse;map01100|Metabolic pathways;map00590|Arachidonic acid metabolism
	comp22419_c0	K00510	map04978|Mineral absorption;map00860|Porphyrin and chlorophyll metabolism
	comp23013_c0	K00510	map04978|Mineral absorption;map00860|Porphyrin and chlorophyll metabolism
	comp121271_c1	K00511	map01110|Biosynthesis of secondary metabolites;map00909|Sesquiterpenoid and triterpenoid biosynthesis;map00100|Steroid biosynthesis;map01100|Metabolic pathways
	comp121282_c0	K00511	map01110|Biosynthesis of secondary metabolites;map00909|Sesquiterpenoid and triterpenoid biosynthesis;map00100|Steroid biosynthesis;map01100|Metabolic pathways
	comp122152_c0	K00517	map01120|Microbial metabolism in diverse environments;map00363|Bisphenol degradation;map00945|Stilbenoid, diarylheptanoid and gingerol biosynthesis;map00903|Limonene and pinene degradation;map00624|Polycyclic aromatic hydrocarbon degradation;map01110|Biosynthesis of secondary metabolites;map00627|Aminobenzoate degradation;map01100|Metabolic pathways
	comp122153_c0	K00517	map01120|Microbial metabolism in diverse environments;map00363|Bisphenol degradation;map00945|Stilbenoid, diarylheptanoid and gingerol biosynthesis;map00903|Limonene and pinene degradation;map00624|Polycyclic aromatic hydrocarbon degradation;map01110|Biosynthesis of secondary metabolites;map00627|Aminobenzoate degradation;map01100|Metabolic pathways
	comp122154_c0	K00517	map01120|Microbial metabolism in diverse environments;map00363|Bisphenol degradation;map00945|Stilbenoid, diarylheptanoid and gingerol biosynthesis;map00903|Limonene and pinene degradation;map00624|Polycyclic aromatic hydrocarbon degradation;map01110|Biosynthesis of secondary metabolites;map00627|Aminobenzoate degradation;map01100|Metabolic pathways
	comp122157_c1	K00517	map01120|Microbial metabolism in diverse environments;map00363|Bisphenol degradation;map00945|Stilbenoid, diarylheptanoid and gingerol biosynthesis;map00903|Limonene and pinene degradation;map00624|Polycyclic aromatic hydrocarbon degradation;map01110|Biosynthesis of secondary metabolites;map00627|Aminobenzoate degradation;map01100|Metabolic pathways
	comp122159_c0	K00517	map01120|Microbial metabolism in diverse environments;map00363|Bisphenol degradation;map00945|Stilbenoid, diarylheptanoid and gingerol biosynthesis;map00903|Limonene and pinene degradation;map00624|Polycyclic aromatic hydrocarbon degradation;map01110|Biosynthesis of secondary metabolites;map00627|Aminobenzoate degradation;map01100|Metabolic pathways
	comp122160_c0	K00517	map01120|Microbial metabolism in diverse environments;map00363|Bisphenol degradation;map00945|Stilbenoid, diarylheptanoid and gingerol biosynthesis;map00903|Limonene and pinene degradation;map00624|Polycyclic aromatic hydrocarbon degradation;map01110|Biosynthesis of secondary metabolites;map00627|Aminobenzoate degradation;map01100|Metabolic pathways
	comp122171_c0	K00517	map01120|Microbial metabolism in diverse environments;map00363|Bisphenol degradation;map00945|Stilbenoid, diarylheptanoid and gingerol biosynthesis;map00903|Limonene and pinene degradation;map00624|Polycyclic aromatic hydrocarbon degradation;map01110|Biosynthesis of secondary metabolites;map00627|Aminobenzoate degradation;map01100|Metabolic pathways
	comp122172_c0	K00517	map01120|Microbial metabolism in diverse environments;map00363|Bisphenol degradation;map00945|Stilbenoid, diarylheptanoid and gingerol biosynthesis;map00903|Limonene and pinene degradation;map00624|Polycyclic aromatic hydrocarbon degradation;map01110|Biosynthesis of secondary metabolites;map00627|Aminobenzoate degradation;map01100|Metabolic pathways
	comp122175_c0	K00517	map01120|Microbial metabolism in diverse environments;map00363|Bisphenol degradation;map00945|Stilbenoid, diarylheptanoid and gingerol biosynthesis;map00903|Limonene and pinene degradation;map00624|Polycyclic aromatic hydrocarbon degradation;map01110|Biosynthesis of secondary metabolites;map00627|Aminobenzoate degradation;map01100|Metabolic pathways
	comp122177_c0	K00517	map01120|Microbial metabolism in diverse environments;map00363|Bisphenol degradation;map00945|Stilbenoid, diarylheptanoid and gingerol biosynthesis;map00903|Limonene and pinene degradation;map00624|Polycyclic aromatic hydrocarbon degradation;map01110|Biosynthesis of secondary metabolites;map00627|Aminobenzoate degradation;map01100|Metabolic pathways
	comp122180_c0	K00517	map01120|Microbial metabolism in diverse environments;map00363|Bisphenol degradation;map00945|Stilbenoid, diarylheptanoid and gingerol biosynthesis;map00903|Limonene and pinene degradation;map00624|Polycyclic aromatic hydrocarbon degradation;map01110|Biosynthesis of secondary metabolites;map00627|Aminobenzoate degradation;map01100|Metabolic pathways
	comp122185_c0	K00517	map01120|Microbial metabolism in diverse environments;map00363|Bisphenol degradation;map00945|Stilbenoid, diarylheptanoid and gingerol biosynthesis;map00903|Limonene and pinene degradation;map00624|Polycyclic aromatic hydrocarbon degradation;map01110|Biosynthesis of secondary metabolites;map00627|Aminobenzoate degradation;map01100|Metabolic pathways
	comp122193_c0	K00517	map01120|Microbial metabolism in diverse environments;map00363|Bisphenol degradation;map00945|Stilbenoid, diarylheptanoid and gingerol biosynthesis;map00903|Limonene and pinene degradation;map00624|Polycyclic aromatic hydrocarbon degradation;map01110|Biosynthesis of secondary metabolites;map00627|Aminobenzoate degradation;map01100|Metabolic pathways
	comp122200_c0	K00517	map01120|Microbial metabolism in diverse environments;map00363|Bisphenol degradation;map00945|Stilbenoid, diarylheptanoid and gingerol biosynthesis;map00903|Limonene and pinene degradation;map00624|Polycyclic aromatic hydrocarbon degradation;map01110|Biosynthesis of secondary metabolites;map00627|Aminobenzoate degradation;map01100|Metabolic pathways
	comp122206_c0	K00517	map01120|Microbial metabolism in diverse environments;map00363|Bisphenol degradation;map00945|Stilbenoid, diarylheptanoid and gingerol biosynthesis;map00903|Limonene and pinene degradation;map00624|Polycyclic aromatic hydrocarbon degradation;map01110|Biosynthesis of secondary metabolites;map00627|Aminobenzoate degradation;map01100|Metabolic pathways
	comp122208_c0	K00517	map01120|Microbial metabolism in diverse environments;map00363|Bisphenol degradation;map00945|Stilbenoid, diarylheptanoid and gingerol biosynthesis;map00903|Limonene and pinene degradation;map00624|Polycyclic aromatic hydrocarbon degradation;map01110|Biosynthesis of secondary metabolites;map00627|Aminobenzoate degradation;map01100|Metabolic pathways
	comp122209_c0	K00517	map01120|Microbial metabolism in diverse environments;map00363|Bisphenol degradation;map00945|Stilbenoid, diarylheptanoid and gingerol biosynthesis;map00903|Limonene and pinene degradation;map00624|Polycyclic aromatic hydrocarbon degradation;map01110|Biosynthesis of secondary metabolites;map00627|Aminobenzoate degradation;map01100|Metabolic pathways
	comp122211_c0	K00517	map01120|Microbial metabolism in diverse environments;map00363|Bisphenol degradation;map00945|Stilbenoid, diarylheptanoid and gingerol biosynthesis;map00903|Limonene and pinene degradation;map00624|Polycyclic aromatic hydrocarbon degradation;map01110|Biosynthesis of secondary metabolites;map00627|Aminobenzoate degradation;map01100|Metabolic pathways
	comp122212_c0	K00517	map01120|Microbial metabolism in diverse environments;map00363|Bisphenol degradation;map00945|Stilbenoid, diarylheptanoid and gingerol biosynthesis;map00903|Limonene and pinene degradation;map00624|Polycyclic aromatic hydrocarbon degradation;map01110|Biosynthesis of secondary metabolites;map00627|Aminobenzoate degradation;map01100|Metabolic pathways
	comp122214_c0	K00517	map01120|Microbial metabolism in diverse environments;map00363|Bisphenol degradation;map00945|Stilbenoid, diarylheptanoid and gingerol biosynthesis;map00903|Limonene and pinene degradation;map00624|Polycyclic aromatic hydrocarbon degradation;map01110|Biosynthesis of secondary metabolites;map00627|Aminobenzoate degradation;map01100|Metabolic pathways
	comp122216_c0	K00517	map01120|Microbial metabolism in diverse environments;map00363|Bisphenol degradation;map00945|Stilbenoid, diarylheptanoid and gingerol biosynthesis;map00903|Limonene and pinene degradation;map00624|Polycyclic aromatic hydrocarbon degradation;map01110|Biosynthesis of secondary metabolites;map00627|Aminobenzoate degradation;map01100|Metabolic pathways
	comp22847_c0	K00522	map04978|Mineral absorption;map00860|Porphyrin and chlorophyll metabolism
	comp22988_c0	K00522	map04978|Mineral absorption;map00860|Porphyrin and chlorophyll metabolism
	comp23436_c0	K00522	map04978|Mineral absorption;map00860|Porphyrin and chlorophyll metabolism
	comp23639_c0	K00522	map04978|Mineral absorption;map00860|Porphyrin and chlorophyll metabolism
	comp121334_c0	K00547	map01110|Biosynthesis of secondary metabolites;map01100|Metabolic pathways;map00270|Cysteine and methionine metabolism
	comp121338_c0	K00547	map01110|Biosynthesis of secondary metabolites;map01100|Metabolic pathways;map00270|Cysteine and methionine metabolism
	comp119916_c1	K00549	map01110|Biosynthesis of secondary metabolites;map00270|Cysteine and methionine metabolism;map01230|Biosynthesis of amino acids;map01100|Metabolic pathways;map00450|Selenocompound metabolism
	comp119925_c0	K00549	map01110|Biosynthesis of secondary metabolites;map00270|Cysteine and methionine metabolism;map01230|Biosynthesis of amino acids;map01100|Metabolic pathways;map00450|Selenocompound metabolism
	comp119953_c0	K00549	map01110|Biosynthesis of secondary metabolites;map00270|Cysteine and methionine metabolism;map01230|Biosynthesis of amino acids;map01100|Metabolic pathways;map00450|Selenocompound metabolism
	comp119957_c0	K00549	map01110|Biosynthesis of secondary metabolites;map00270|Cysteine and methionine metabolism;map01230|Biosynthesis of amino acids;map01100|Metabolic pathways;map00450|Selenocompound metabolism
	comp119958_c0	K00549	map01110|Biosynthesis of secondary metabolites;map00270|Cysteine and methionine metabolism;map01230|Biosynthesis of amino acids;map01100|Metabolic pathways;map00450|Selenocompound metabolism
	comp119978_c0	K00549	map01110|Biosynthesis of secondary metabolites;map00270|Cysteine and methionine metabolism;map01230|Biosynthesis of amino acids;map01100|Metabolic pathways;map00450|Selenocompound metabolism
	comp119979_c0	K00549	map01110|Biosynthesis of secondary metabolites;map00270|Cysteine and methionine metabolism;map01230|Biosynthesis of amino acids;map01100|Metabolic pathways;map00450|Selenocompound metabolism
	comp119979_c1	K00549	map01110|Biosynthesis of secondary metabolites;map00270|Cysteine and methionine metabolism;map01230|Biosynthesis of amino acids;map01100|Metabolic pathways;map00450|Selenocompound metabolism
	comp119981_c0	K00549	map01110|Biosynthesis of secondary metabolites;map00270|Cysteine and methionine metabolism;map01230|Biosynthesis of amino acids;map01100|Metabolic pathways;map00450|Selenocompound metabolism
	comp119986_c0	K00549	map01110|Biosynthesis of secondary metabolites;map00270|Cysteine and methionine metabolism;map01230|Biosynthesis of amino acids;map01100|Metabolic pathways;map00450|Selenocompound metabolism
	comp119989_c0	K00549	map01110|Biosynthesis of secondary metabolites;map00270|Cysteine and methionine metabolism;map01230|Biosynthesis of amino acids;map01100|Metabolic pathways;map00450|Selenocompound metabolism
	comp98712_c0	K00558	map05206|MicroRNAs in cancer;map01100|Metabolic pathways;map00270|Cysteine and methionine metabolism
	comp98712_c1	K00558	map05206|MicroRNAs in cancer;map01100|Metabolic pathways;map00270|Cysteine and methionine metabolism
	comp119556_c0	K00559	map01110|Biosynthesis of secondary metabolites;map00100|Steroid biosynthesis;map01100|Metabolic pathways
	comp119557_c0	K00559	map01110|Biosynthesis of secondary metabolites;map00100|Steroid biosynthesis;map01100|Metabolic pathways
	comp119567_c0	K00559	map01110|Biosynthesis of secondary metabolites;map00100|Steroid biosynthesis;map01100|Metabolic pathways
	comp119588_c0	K00559	map01110|Biosynthesis of secondary metabolites;map00100|Steroid biosynthesis;map01100|Metabolic pathways
	comp119592_c0	K00559	map01110|Biosynthesis of secondary metabolites;map00100|Steroid biosynthesis;map01100|Metabolic pathways
	comp119602_c0	K00559	map01110|Biosynthesis of secondary metabolites;map00100|Steroid biosynthesis;map01100|Metabolic pathways
	comp119618_c0	K00559	map01110|Biosynthesis of secondary metabolites;map00100|Steroid biosynthesis;map01100|Metabolic pathways
	comp126625_c0	K00565	map03015|mRNA surveillance pathway
	comp126694_c0	K00565	map03015|mRNA surveillance pathway
	comp130069_c1	K00566	map04122|Sulfur relay system
	comp130074_c0	K00566	map04122|Sulfur relay system
	comp117607_c0	K00587	map00900|Terpenoid backbone biosynthesis
	comp111532_c1	K00588	map00360|Phenylalanine metabolism;map00941|Flavonoid biosynthesis;map00940|Phenylpropanoid biosynthesis;map00945|Stilbenoid, diarylheptanoid and gingerol biosynthesis;map01110|Biosynthesis of secondary metabolites;map01100|Metabolic pathways
	comp111556_c0	K00588	map00360|Phenylalanine metabolism;map00941|Flavonoid biosynthesis;map00940|Phenylpropanoid biosynthesis;map00945|Stilbenoid, diarylheptanoid and gingerol biosynthesis;map01110|Biosynthesis of secondary metabolites;map01100|Metabolic pathways
	comp111599_c0	K00588	map00360|Phenylalanine metabolism;map00941|Flavonoid biosynthesis;map00940|Phenylpropanoid biosynthesis;map00945|Stilbenoid, diarylheptanoid and gingerol biosynthesis;map01110|Biosynthesis of secondary metabolites;map01100|Metabolic pathways
	comp119707_c0	K00591	map01110|Biosynthesis of secondary metabolites;map00130|Ubiquinone and other terpenoid-quinone biosynthesis;map01100|Metabolic pathways
	comp122077_c0	K00599	map01120|Microbial metabolism in diverse environments;map00350|Tyrosine metabolism;map00340|Histidine metabolism;map00624|Polycyclic aromatic hydrocarbon degradation;map00540|Lipopolysaccharide biosynthesis;map01100|Metabolic pathways
	comp122080_c0	K00599	map01120|Microbial metabolism in diverse environments;map00350|Tyrosine metabolism;map00340|Histidine metabolism;map00624|Polycyclic aromatic hydrocarbon degradation;map00540|Lipopolysaccharide biosynthesis;map01100|Metabolic pathways
	comp122084_c0	K00599	map01120|Microbial metabolism in diverse environments;map00350|Tyrosine metabolism;map00340|Histidine metabolism;map00624|Polycyclic aromatic hydrocarbon degradation;map00540|Lipopolysaccharide biosynthesis;map01100|Metabolic pathways
	comp122086_c0	K00599	map01120|Microbial metabolism in diverse environments;map00350|Tyrosine metabolism;map00340|Histidine metabolism;map00624|Polycyclic aromatic hydrocarbon degradation;map00540|Lipopolysaccharide biosynthesis;map01100|Metabolic pathways
	comp122833_c0	K00600	map01120|Microbial metabolism in diverse environments;map00680|Methane metabolism;map01200|Carbon metabolism;map01230|Biosynthesis of amino acids;map00260|Glycine, serine and threonine metabolism;map00460|Cyanoamino acid metabolism;map00670|One carbon pool by folate;map01110|Biosynthesis of secondary metabolites;map01100|Metabolic pathways;map00630|Glyoxylate and dicarboxylate metabolism
	comp122851_c0	K00600	map01120|Microbial metabolism in diverse environments;map00680|Methane metabolism;map01200|Carbon metabolism;map01230|Biosynthesis of amino acids;map00260|Glycine, serine and threonine metabolism;map00460|Cyanoamino acid metabolism;map00670|One carbon pool by folate;map01110|Biosynthesis of secondary metabolites;map01100|Metabolic pathways;map00630|Glyoxylate and dicarboxylate metabolism
	comp122851_c1	K00600	map01120|Microbial metabolism in diverse environments;map00680|Methane metabolism;map01200|Carbon metabolism;map01230|Biosynthesis of amino acids;map00260|Glycine, serine and threonine metabolism;map00460|Cyanoamino acid metabolism;map00670|One carbon pool by folate;map01110|Biosynthesis of secondary metabolites;map01100|Metabolic pathways;map00630|Glyoxylate and dicarboxylate metabolism
	comp122852_c0	K00600	map01120|Microbial metabolism in diverse environments;map00680|Methane metabolism;map01200|Carbon metabolism;map01230|Biosynthesis of amino acids;map00260|Glycine, serine and threonine metabolism;map00460|Cyanoamino acid metabolism;map00670|One carbon pool by folate;map01110|Biosynthesis of secondary metabolites;map01100|Metabolic pathways;map00630|Glyoxylate and dicarboxylate metabolism
	comp122868_c0	K00600	map01120|Microbial metabolism in diverse environments;map00680|Methane metabolism;map01200|Carbon metabolism;map01230|Biosynthesis of amino acids;map00260|Glycine, serine and threonine metabolism;map00460|Cyanoamino acid metabolism;map00670|One carbon pool by folate;map01110|Biosynthesis of secondary metabolites;map01100|Metabolic pathways;map00630|Glyoxylate and dicarboxylate metabolism
	comp122872_c0	K00600	map01120|Microbial metabolism in diverse environments;map00680|Methane metabolism;map01200|Carbon metabolism;map01230|Biosynthesis of amino acids;map00260|Glycine, serine and threonine metabolism;map00460|Cyanoamino acid metabolism;map00670|One carbon pool by folate;map01110|Biosynthesis of secondary metabolites;map01100|Metabolic pathways;map00630|Glyoxylate and dicarboxylate metabolism
	comp121047_c0	K00602	map01110|Biosynthesis of secondary metabolites;map00670|One carbon pool by folate;map01100|Metabolic pathways;map00230|Purine metabolism
	comp118720_c0	K00604	map00970|Aminoacyl-tRNA biosynthesis;map00670|One carbon pool by folate
	comp118725_c0	K00604	map00970|Aminoacyl-tRNA biosynthesis;map00670|One carbon pool by folate
	comp116911_c0	K00605	map00670|One carbon pool by folate;map00260|Glycine, serine and threonine metabolism;map01200|Carbon metabolism;map01100|Metabolic pathways
	comp121049_c1	K00606	map01110|Biosynthesis of secondary metabolites;map00770|Pantothenate and CoA biosynthesis;map01100|Metabolic pathways
	comp123625_c0	K00615	map01120|Microbial metabolism in diverse environments;map01200|Carbon metabolism;map01051|Biosynthesis of ansamycins;map01230|Biosynthesis of amino acids;map00710|Carbon fixation in photosynthetic organisms;map01110|Biosynthesis of secondary metabolites;map01100|Metabolic pathways;map00030|Pentose phosphate pathway
	comp123631_c0	K00615	map01120|Microbial metabolism in diverse environments;map01200|Carbon metabolism;map01051|Biosynthesis of ansamycins;map01230|Biosynthesis of amino acids;map00710|Carbon fixation in photosynthetic organisms;map01110|Biosynthesis of secondary metabolites;map01100|Metabolic pathways;map00030|Pentose phosphate pathway
	comp123638_c0	K00615	map01120|Microbial metabolism in diverse environments;map01200|Carbon metabolism;map01051|Biosynthesis of ansamycins;map01230|Biosynthesis of amino acids;map00710|Carbon fixation in photosynthetic organisms;map01110|Biosynthesis of secondary metabolites;map01100|Metabolic pathways;map00030|Pentose phosphate pathway
	comp123646_c0	K00615	map01120|Microbial metabolism in diverse environments;map01200|Carbon metabolism;map01051|Biosynthesis of ansamycins;map01230|Biosynthesis of amino acids;map00710|Carbon fixation in photosynthetic organisms;map01110|Biosynthesis of secondary metabolites;map01100|Metabolic pathways;map00030|Pentose phosphate pathway
	comp123771_c0	K00616	map01120|Microbial metabolism in diverse environments;map01200|Carbon metabolism;map01230|Biosynthesis of amino acids;map01110|Biosynthesis of secondary metabolites;map01100|Metabolic pathways;map00030|Pentose phosphate pathway
	comp123781_c0	K00616	map01120|Microbial metabolism in diverse environments;map01200|Carbon metabolism;map01230|Biosynthesis of amino acids;map01110|Biosynthesis of secondary metabolites;map01100|Metabolic pathways;map00030|Pentose phosphate pathway
	comp123784_c0	K00616	map01120|Microbial metabolism in diverse environments;map01200|Carbon metabolism;map01230|Biosynthesis of amino acids;map01110|Biosynthesis of secondary metabolites;map01100|Metabolic pathways;map00030|Pentose phosphate pathway
	comp123792_c0	K00616	map01120|Microbial metabolism in diverse environments;map01200|Carbon metabolism;map01230|Biosynthesis of amino acids;map01110|Biosynthesis of secondary metabolites;map01100|Metabolic pathways;map00030|Pentose phosphate pathway
	comp123793_c0	K00616	map01120|Microbial metabolism in diverse environments;map01200|Carbon metabolism;map01230|Biosynthesis of amino acids;map01110|Biosynthesis of secondary metabolites;map01100|Metabolic pathways;map00030|Pentose phosphate pathway
	comp123799_c0	K00616	map01120|Microbial metabolism in diverse environments;map01200|Carbon metabolism;map01230|Biosynthesis of amino acids;map01110|Biosynthesis of secondary metabolites;map01100|Metabolic pathways;map00030|Pentose phosphate pathway
	comp123801_c0	K00616	map01120|Microbial metabolism in diverse environments;map01200|Carbon metabolism;map01230|Biosynthesis of amino acids;map01110|Biosynthesis of secondary metabolites;map01100|Metabolic pathways;map00030|Pentose phosphate pathway
	comp123808_c0	K00616	map01120|Microbial metabolism in diverse environments;map01200|Carbon metabolism;map01230|Biosynthesis of amino acids;map01110|Biosynthesis of secondary metabolites;map01100|Metabolic pathways;map00030|Pentose phosphate pathway
	comp120153_c0	K00620	map01110|Biosynthesis of secondary metabolites;map00330|Arginine and proline metabolism;map01230|Biosynthesis of amino acids;map01210|2-Oxocarboxylic acid metabolism;map01100|Metabolic pathways
	comp120760_c0	K00621	map01110|Biosynthesis of secondary metabolites;map00520|Amino sugar and nucleotide sugar metabolism
	comp122132_c0	K00626	map01120|Microbial metabolism in diverse environments;map00362|Benzoate degradation;map01200|Carbon metabolism;map00280|Valine, leucine and isoleucine degradation;map01212|Fatty acid metabolism;map00720|Carbon fixation pathways in prokaryotes;map02020|Two-component system;map00640|Propanoate metabolism;map00380|Tryptophan metabolism;map00310|Lysine degradation;map00650|Butanoate metabolism;map000…
	comp122137_c1	K00626	map01120|Microbial metabolism in diverse environments;map00362|Benzoate degradation;map01200|Carbon metabolism;map00280|Valine, leucine and isoleucine degradation;map01212|Fatty acid metabolism;map00720|Carbon fixation pathways in prokaryotes;map02020|Two-component system;map00640|Propanoate metabolism;map00380|Tryptophan metabolism;map00310|Lysine degradation;map00650|Butanoate metabolism;map000…
	comp123288_c0	K00627	map01120|Microbial metabolism in diverse environments;map01200|Carbon metabolism;map00020|Citrate cycle (TCA cycle);map00010|Glycolysis / Gluconeogenesis;map01110|Biosynthesis of secondary metabolites;map00620|Pyruvate metabolism;map01100|Metabolic pathways
	comp123293_c0	K00627	map01120|Microbial metabolism in diverse environments;map01200|Carbon metabolism;map00020|Citrate cycle (TCA cycle);map00010|Glycolysis / Gluconeogenesis;map01110|Biosynthesis of secondary metabolites;map00620|Pyruvate metabolism;map01100|Metabolic pathways
	comp123294_c0	K00627	map01120|Microbial metabolism in diverse environments;map01200|Carbon metabolism;map00020|Citrate cycle (TCA cycle);map00010|Glycolysis / Gluconeogenesis;map01110|Biosynthesis of secondary metabolites;map00620|Pyruvate metabolism;map01100|Metabolic pathways
	comp123303_c0	K00627	map01120|Microbial metabolism in diverse environments;map01200|Carbon metabolism;map00020|Citrate cycle (TCA cycle);map00010|Glycolysis / Gluconeogenesis;map01110|Biosynthesis of secondary metabolites;map00620|Pyruvate metabolism;map01100|Metabolic pathways
	comp123305_c0	K00627	map01120|Microbial metabolism in diverse environments;map01200|Carbon metabolism;map00020|Citrate cycle (TCA cycle);map00010|Glycolysis / Gluconeogenesis;map01110|Biosynthesis of secondary metabolites;map00620|Pyruvate metabolism;map01100|Metabolic pathways
	comp123307_c1	K00627	map01120|Microbial metabolism in diverse environments;map01200|Carbon metabolism;map00020|Citrate cycle (TCA cycle);map00010|Glycolysis / Gluconeogenesis;map01110|Biosynthesis of secondary metabolites;map00620|Pyruvate metabolism;map01100|Metabolic pathways
	comp123312_c0	K00627	map01120|Microbial metabolism in diverse environments;map01200|Carbon metabolism;map00020|Citrate cycle (TCA cycle);map00010|Glycolysis / Gluconeogenesis;map01110|Biosynthesis of secondary metabolites;map00620|Pyruvate metabolism;map01100|Metabolic pathways
	comp123326_c0	K00627	map01120|Microbial metabolism in diverse environments;map01200|Carbon metabolism;map00020|Citrate cycle (TCA cycle);map00010|Glycolysis / Gluconeogenesis;map01110|Biosynthesis of secondary metabolites;map00620|Pyruvate metabolism;map01100|Metabolic pathways
	comp122129_c0	K00632	map01120|Microbial metabolism in diverse environments;map00362|Benzoate degradation;map00280|Valine, leucine and isoleucine degradation;map00281|Geraniol degradation;map01212|Fatty acid metabolism;map00642|Ethylbenzene degradation;map00071|Fatty acid degradation;map01110|Biosynthesis of secondary metabolites;map00592|alpha-Linolenic acid metabolism;map01100|Metabolic pathways
	comp122129_c1	K00632	map01120|Microbial metabolism in diverse environments;map00362|Benzoate degradation;map00280|Valine, leucine and isoleucine degradation;map00281|Geraniol degradation;map01212|Fatty acid metabolism;map00642|Ethylbenzene degradation;map00071|Fatty acid degradation;map01110|Biosynthesis of secondary metabolites;map00592|alpha-Linolenic acid metabolism;map01100|Metabolic pathways
	comp123599_c0	K00640	map01120|Microbial metabolism in diverse environments;map01200|Carbon metabolism;map00920|Sulfur metabolism;map01230|Biosynthesis of amino acids;map00270|Cysteine and methionine metabolism;map01100|Metabolic pathways
	comp123600_c0	K00640	map01120|Microbial metabolism in diverse environments;map01200|Carbon metabolism;map00920|Sulfur metabolism;map01230|Biosynthesis of amino acids;map00270|Cysteine and methionine metabolism;map01100|Metabolic pathways
	comp123600_c1	K00640	map01120|Microbial metabolism in diverse environments;map01200|Carbon metabolism;map00920|Sulfur metabolism;map01230|Biosynthesis of amino acids;map00270|Cysteine and methionine metabolism;map01100|Metabolic pathways
	comp123603_c0	K00640	map01120|Microbial metabolism in diverse environments;map01200|Carbon metabolism;map00920|Sulfur metabolism;map01230|Biosynthesis of amino acids;map00270|Cysteine and methionine metabolism;map01100|Metabolic pathways
	comp109644_c0	K00643	map00260|Glycine, serine and threonine metabolism;map01100|Metabolic pathways;map00860|Porphyrin and chlorophyll metabolism
	comp124108_c1	K00645	map01212|Fatty acid metabolism;map01100|Metabolic pathways;map00061|Fatty acid biosynthesis
	comp117372_c0	K00652	map00780|Biotin metabolism;map01100|Metabolic pathways
	comp116653_c0	K00654	map00600|Sphingolipid metabolism;map01100|Metabolic pathways
	comp116672_c1	K00654	map00600|Sphingolipid metabolism;map01100|Metabolic pathways
	comp116677_c0	K00654	map00600|Sphingolipid metabolism;map01100|Metabolic pathways
	comp116681_c0	K00654	map00600|Sphingolipid metabolism;map01100|Metabolic pathways
	comp116303_c0	K00655	map00564|Glycerophospholipid metabolism;map01100|Metabolic pathways;map00561|Glycerolipid metabolism
	comp123371_c0	K00658	map01120|Microbial metabolism in diverse environments;map01200|Carbon metabolism;map00020|Citrate cycle (TCA cycle);map00310|Lysine degradation;map01110|Biosynthesis of secondary metabolites;map01100|Metabolic pathways
	comp123379_c0	K00658	map01120|Microbial metabolism in diverse environments;map01200|Carbon metabolism;map00020|Citrate cycle (TCA cycle);map00310|Lysine degradation;map01110|Biosynthesis of secondary metabolites;map01100|Metabolic pathways
	comp123380_c1	K00658	map01120|Microbial metabolism in diverse environments;map01200|Carbon metabolism;map00020|Citrate cycle (TCA cycle);map00310|Lysine degradation;map01110|Biosynthesis of secondary metabolites;map01100|Metabolic pathways
	comp123384_c0	K00658	map01120|Microbial metabolism in diverse environments;map01200|Carbon metabolism;map00020|Citrate cycle (TCA cycle);map00310|Lysine degradation;map01110|Biosynthesis of secondary metabolites;map01100|Metabolic pathways
	comp118247_c0	K00660	map00941|Flavonoid biosynthesis;map01110|Biosynthesis of secondary metabolites;map01100|Metabolic pathways;map04712|Circadian rhythm - plant
	comp115293_c0	K00677	map00540|Lipopolysaccharide biosynthesis;map01100|Metabolic pathways
	comp115526_c0	K00679	map00561|Glycerolipid metabolism
	comp112898_c0	K00681	map00480|Glutathione metabolism;map00430|Taurine and hypotaurine metabolism;map00460|Cyanoamino acid metabolism;map01100|Metabolic pathways;map00590|Arachidonic acid metabolism
	comp112925_c0	K00681	map00480|Glutathione metabolism;map00430|Taurine and hypotaurine metabolism;map00460|Cyanoamino acid metabolism;map01100|Metabolic pathways;map00590|Arachidonic acid metabolism
	comp121697_c0	K00688	map01110|Biosynthesis of secondary metabolites;map01100|Metabolic pathways;map04910|Insulin signaling pathway;map00500|Starch and sucrose metabolism
	comp114564_c0	K00693	map00500|Starch and sucrose metabolism;map04151|PI3K-Akt signaling pathway;map04910|Insulin signaling pathway
	comp113983_c0	K00695	map00500|Starch and sucrose metabolism;map01100|Metabolic pathways
	comp114090_c0	K00695	map00500|Starch and sucrose metabolism;map01100|Metabolic pathways
	comp114095_c0	K00695	map00500|Starch and sucrose metabolism;map01100|Metabolic pathways
	comp114356_c2	K00695	map00500|Starch and sucrose metabolism;map01100|Metabolic pathways
	comp114403_c0	K00695	map00500|Starch and sucrose metabolism;map01100|Metabolic pathways
	comp114455_c0	K00695	map00500|Starch and sucrose metabolism;map01100|Metabolic pathways
	comp114032_c0	K00696	map00500|Starch and sucrose metabolism;map01100|Metabolic pathways
	comp114356_c1	K00696	map00500|Starch and sucrose metabolism;map01100|Metabolic pathways
	comp114356_c0	K00697	map00500|Starch and sucrose metabolism;map01100|Metabolic pathways
	comp114916_c0	K00698	map00520|Amino sugar and nucleotide sugar metabolism
	comp114938_c0	K00698	map00520|Amino sugar and nucleotide sugar metabolism
	comp114970_c0	K00698	map00520|Amino sugar and nucleotide sugar metabolism
	comp114971_c0	K00698	map00520|Amino sugar and nucleotide sugar metabolism
	comp114999_c0	K00698	map00520|Amino sugar and nucleotide sugar metabolism
	comp121371_c0	K00700	map01110|Biosynthesis of secondary metabolites;map01100|Metabolic pathways;map00500|Starch and sucrose metabolism
	comp121370_c0	K00703	map01110|Biosynthesis of secondary metabolites;map01100|Metabolic pathways;map00500|Starch and sucrose metabolism
	comp114518_c0	K00705	map00500|Starch and sucrose metabolism;map01100|Metabolic pathways;map01110|Biosynthesis of secondary metabolites
	comp114519_c0	K00705	map00500|Starch and sucrose metabolism;map01100|Metabolic pathways;map01110|Biosynthesis of secondary metabolites
	comp113488_c0	K00706	map00500|Starch and sucrose metabolism
	comp113499_c0	K00706	map00500|Starch and sucrose metabolism
	comp113507_c0	K00706	map00500|Starch and sucrose metabolism
	comp113525_c0	K00706	map00500|Starch and sucrose metabolism
	comp113537_c0	K00706	map00500|Starch and sucrose metabolism
	comp113560_c1	K00706	map00500|Starch and sucrose metabolism
	comp113570_c0	K00706	map00500|Starch and sucrose metabolism
	comp11359_c0	K00706	map00500|Starch and sucrose metabolism
	comp116652_c0	K00720	map00600|Sphingolipid metabolism;map01100|Metabolic pathways
	comp119011_c1	K00721	map01100|Metabolic pathways;map00510|N-Glycan biosynthesis
	comp119133_c0	K00726	map01100|Metabolic pathways;map00513|Various types of N-glycan biosynthesis;map00510|N-Glycan biosynthesis
	comp119012_c0	K00729	map01100|Metabolic pathways;map00510|N-Glycan biosynthesis
	comp114765_c0	K00731	map00512|Mucin type O-Glycan biosynthesis;map01100|Metabolic pathways
	comp119137_c0	K00736	map01100|Metabolic pathways;map00513|Various types of N-glycan biosynthesis;map00510|N-Glycan biosynthesis
	comp119037_c0	K00737	map01100|Metabolic pathways;map00510|N-Glycan biosynthesis;map04075|Plant hormone signal transduction
	comp119050_c0	K00737	map01100|Metabolic pathways;map00510|N-Glycan biosynthesis;map04075|Plant hormone signal transduction
	comp115236_c0	K00748	map00540|Lipopolysaccharide biosynthesis;map01100|Metabolic pathways
	comp114769_c0	K00753	map00513|Various types of N-glycan biosynthesis
	comp114778_c0	K00753	map00513|Various types of N-glycan biosynthesis
	comp107522_c1	K00759	map00230|Purine metabolism;map01100|Metabolic pathways
	comp107561_c0	K00759	map00230|Purine metabolism;map01100|Metabolic pathways
	comp107571_c0	K00759	map00230|Purine metabolism;map01100|Metabolic pathways
	comp107578_c1	K00759	map00230|Purine metabolism;map01100|Metabolic pathways
	comp107686_c0	K00759	map00230|Purine metabolism;map01100|Metabolic pathways
	comp119835_c0	K00760	map01110|Biosynthesis of secondary metabolites;map00230|Purine metabolism;map01100|Metabolic pathways;map00983|Drug metabolism - other enzymes
	comp117199_c0	K00763	map00760|Nicotinate and nicotinamide metabolism;map01100|Metabolic pathways
	comp117200_c1	K00763	map00760|Nicotinate and nicotinamide metabolism;map01100|Metabolic pathways
	comp117218_c0	K00763	map00760|Nicotinate and nicotinamide metabolism;map01100|Metabolic pathways
	comp117220_c0	K00763	map00760|Nicotinate and nicotinamide metabolism;map01100|Metabolic pathways
	comp117240_c0	K00763	map00760|Nicotinate and nicotinamide metabolism;map01100|Metabolic pathways
	comp120215_c0	K00765	map01110|Biosynthesis of secondary metabolites;map00340|Histidine metabolism;map01230|Biosynthesis of amino acids;map01100|Metabolic pathways
	comp112308_c0	K00766	map00400|Phenylalanine, tyrosine and tryptophan biosynthesis;map01110|Biosynthesis of secondary metabolites;map01230|Biosynthesis of amino acids;map01100|Metabolic pathways
	comp112381_c0	K00766	map00400|Phenylalanine, tyrosine and tryptophan biosynthesis;map01110|Biosynthesis of secondary metabolites;map01230|Biosynthesis of amino acids;map01100|Metabolic pathways
	comp112436_c0	K00766	map00400|Phenylalanine, tyrosine and tryptophan biosynthesis;map01110|Biosynthesis of secondary metabolites;map01230|Biosynthesis of amino acids;map01100|Metabolic pathways
	comp115100_c0	K00771	map00532|Glycosaminoglycan biosynthesis - chondroitin sulfate / dermatan sulfate;map00534|Glycosaminoglycan biosynthesis - heparan sulfate / heparin;map01100|Metabolic pathways
	comp115100_c1	K00771	map00532|Glycosaminoglycan biosynthesis - chondroitin sulfate / dermatan sulfate;map00534|Glycosaminoglycan biosynthesis - heparan sulfate / heparin;map01100|Metabolic pathways
	comp115119_c0	K00771	map00532|Glycosaminoglycan biosynthesis - chondroitin sulfate / dermatan sulfate;map00534|Glycosaminoglycan biosynthesis - heparan sulfate / heparin;map01100|Metabolic pathways
	comp115120_c0	K00771	map00532|Glycosaminoglycan biosynthesis - chondroitin sulfate / dermatan sulfate;map00534|Glycosaminoglycan biosynthesis - heparan sulfate / heparin;map01100|Metabolic pathways
	comp115132_c0	K00771	map00532|Glycosaminoglycan biosynthesis - chondroitin sulfate / dermatan sulfate;map00534|Glycosaminoglycan biosynthesis - heparan sulfate / heparin;map01100|Metabolic pathways
	comp115137_c0	K00771	map00532|Glycosaminoglycan biosynthesis - chondroitin sulfate / dermatan sulfate;map00534|Glycosaminoglycan biosynthesis - heparan sulfate / heparin;map01100|Metabolic pathways
	comp115148_c0	K00771	map00532|Glycosaminoglycan biosynthesis - chondroitin sulfate / dermatan sulfate;map00534|Glycosaminoglycan biosynthesis - heparan sulfate / heparin;map01100|Metabolic pathways
	comp126251_c0	K00784	map03013|RNA transport
	comp126315_c1	K00784	map03013|RNA transport
	comp121698_c1	K00787	map01110|Biosynthesis of secondary metabolites;map01100|Metabolic pathways;map05164|Influenza A;map00900|Terpenoid backbone biosynthesis;map05166|HTLV-I infection
	comp121709_c0	K00787	map01110|Biosynthesis of secondary metabolites;map01100|Metabolic pathways;map05164|Influenza A;map00900|Terpenoid backbone biosynthesis;map05166|HTLV-I infection
	comp121712_c0	K00787	map01110|Biosynthesis of secondary metabolites;map01100|Metabolic pathways;map05164|Influenza A;map00900|Terpenoid backbone biosynthesis;map05166|HTLV-I infection
	comp121716_c0	K00787	map01110|Biosynthesis of secondary metabolites;map01100|Metabolic pathways;map05164|Influenza A;map00900|Terpenoid backbone biosynthesis;map05166|HTLV-I infection
	comp121746_c0	K00789	map01110|Biosynthesis of secondary metabolites;map01230|Biosynthesis of amino acids;map01100|Metabolic pathways;map00270|Cysteine and methionine metabolism
	comp121750_c0	K00789	map01110|Biosynthesis of secondary metabolites;map01230|Biosynthesis of amino acids;map01100|Metabolic pathways;map00270|Cysteine and methionine metabolism
	comp121751_c0	K00789	map01110|Biosynthesis of secondary metabolites;map01230|Biosynthesis of amino acids;map01100|Metabolic pathways;map00270|Cysteine and methionine metabolism
	comp121755_c0	K00789	map01110|Biosynthesis of secondary metabolites;map01230|Biosynthesis of amino acids;map01100|Metabolic pathways;map00270|Cysteine and methionine metabolism
	comp121755_c1	K00789	map01110|Biosynthesis of secondary metabolites;map01230|Biosynthesis of amino acids;map01100|Metabolic pathways;map00270|Cysteine and methionine metabolism
	comp121766_c0	K00789	map01110|Biosynthesis of secondary metabolites;map01230|Biosynthesis of amino acids;map01100|Metabolic pathways;map00270|Cysteine and methionine metabolism
	comp121774_c0	K00789	map01110|Biosynthesis of secondary metabolites;map01230|Biosynthesis of amino acids;map01100|Metabolic pathways;map00270|Cysteine and methionine metabolism
	comp115442_c0	K00790	map00550|Peptidoglycan biosynthesis;map00520|Amino sugar and nucleotide sugar metabolism;map01100|Metabolic pathways
	comp115451_c0	K00790	map00550|Peptidoglycan biosynthesis;map00520|Amino sugar and nucleotide sugar metabolism;map01100|Metabolic pathways
	comp121248_c0	K00791	map01110|Biosynthesis of secondary metabolites;map00908|Zeatin biosynthesis;map01100|Metabolic pathways
	comp121250_c0	K00791	map01110|Biosynthesis of secondary metabolites;map00908|Zeatin biosynthesis;map01100|Metabolic pathways
	comp121260_c0	K00791	map01110|Biosynthesis of secondary metabolites;map00908|Zeatin biosynthesis;map01100|Metabolic pathways
	comp121265_c1	K00791	map01110|Biosynthesis of secondary metabolites;map00908|Zeatin biosynthesis;map01100|Metabolic pathways
	comp119272_c0	K00793	map01100|Metabolic pathways;map00740|Riboflavin metabolism
	comp119265_c0	K00794	map01100|Metabolic pathways;map00740|Riboflavin metabolism
	comp119299_c0	K00794	map01100|Metabolic pathways;map00740|Riboflavin metabolism
	comp117513_c0	K00796	map00790|Folate biosynthesis;map01100|Metabolic pathways
	comp112801_c0	K00797	map00480|Glutathione metabolism;map00330|Arginine and proline metabolism;map00410|beta-Alanine metabolism;map01100|Metabolic pathways;map00270|Cysteine and methionine metabolism;map01230|Biosynthesis of amino acids;map00310|Lysine degradation;map00300|Lysine biosynthesis;map01110|Biosynthesis of secondary metabolites
	comp112804_c0	K00797	map00480|Glutathione metabolism;map00330|Arginine and proline metabolism;map00410|beta-Alanine metabolism;map01100|Metabolic pathways;map00270|Cysteine and methionine metabolism;map01230|Biosynthesis of amino acids;map00310|Lysine degradation;map00300|Lysine biosynthesis;map01110|Biosynthesis of secondary metabolites
	comp112832_c0	K00797	map00480|Glutathione metabolism;map00330|Arginine and proline metabolism;map00410|beta-Alanine metabolism;map01100|Metabolic pathways;map00270|Cysteine and methionine metabolism;map01230|Biosynthesis of amino acids;map00310|Lysine degradation;map00300|Lysine biosynthesis;map01110|Biosynthesis of secondary metabolites
	comp112866_c0	K00797	map00480|Glutathione metabolism;map00330|Arginine and proline metabolism;map00410|beta-Alanine metabolism;map01100|Metabolic pathways;map00270|Cysteine and methionine metabolism;map01230|Biosynthesis of amino acids;map00310|Lysine degradation;map00300|Lysine biosynthesis;map01110|Biosynthesis of secondary metabolites
	comp113145_c0	K00799	map00480|Glutathione metabolism;map05204|Chemical carcinogenesis;map00980|Metabolism of xenobiotics by cytochrome P450;map00982|Drug metabolism - cytochrome P450
	comp113155_c0	K00799	map00480|Glutathione metabolism;map05204|Chemical carcinogenesis;map00980|Metabolism of xenobiotics by cytochrome P450;map00982|Drug metabolism - cytochrome P450
	comp113156_c0	K00799	map00480|Glutathione metabolism;map05204|Chemical carcinogenesis;map00980|Metabolism of xenobiotics by cytochrome P450;map00982|Drug metabolism - cytochrome P450
	comp113166_c0	K00799	map00480|Glutathione metabolism;map05204|Chemical carcinogenesis;map00980|Metabolism of xenobiotics by cytochrome P450;map00982|Drug metabolism - cytochrome P450
	comp113181_c0	K00799	map00480|Glutathione metabolism;map05204|Chemical carcinogenesis;map00980|Metabolism of xenobiotics by cytochrome P450;map00982|Drug metabolism - cytochrome P450
	comp113184_c0	K00799	map00480|Glutathione metabolism;map05204|Chemical carcinogenesis;map00980|Metabolism of xenobiotics by cytochrome P450;map00982|Drug metabolism - cytochrome P450
	comp11319_c0	K00799	map00480|Glutathione metabolism;map05204|Chemical carcinogenesis;map00980|Metabolism of xenobiotics by cytochrome P450;map00982|Drug metabolism - cytochrome P450
	comp113222_c0	K00799	map00480|Glutathione metabolism;map05204|Chemical carcinogenesis;map00980|Metabolism of xenobiotics by cytochrome P450;map00982|Drug metabolism - cytochrome P450
	comp113225_c0	K00799	map00480|Glutathione metabolism;map05204|Chemical carcinogenesis;map00980|Metabolism of xenobiotics by cytochrome P450;map00982|Drug metabolism - cytochrome P450
	comp113231_c0	K00799	map00480|Glutathione metabolism;map05204|Chemical carcinogenesis;map00980|Metabolism of xenobiotics by cytochrome P450;map00982|Drug metabolism - cytochrome P450
	comp113233_c0	K00799	map00480|Glutathione metabolism;map05204|Chemical carcinogenesis;map00980|Metabolism of xenobiotics by cytochrome P450;map00982|Drug metabolism - cytochrome P450
	comp113240_c1	K00799	map00480|Glutathione metabolism;map05204|Chemical carcinogenesis;map00980|Metabolism of xenobiotics by cytochrome P450;map00982|Drug metabolism - cytochrome P450
	comp113249_c0	K00799	map00480|Glutathione metabolism;map05204|Chemical carcinogenesis;map00980|Metabolism of xenobiotics by cytochrome P450;map00982|Drug metabolism - cytochrome P450
	comp113294_c0	K00799	map00480|Glutathione metabolism;map05204|Chemical carcinogenesis;map00980|Metabolism of xenobiotics by cytochrome P450;map00982|Drug metabolism - cytochrome P450
	comp113306_c0	K00799	map00480|Glutathione metabolism;map05204|Chemical carcinogenesis;map00980|Metabolism of xenobiotics by cytochrome P450;map00982|Drug metabolism - cytochrome P450
	comp113306_c1	K00799	map00480|Glutathione metabolism;map05204|Chemical carcinogenesis;map00980|Metabolism of xenobiotics by cytochrome P450;map00982|Drug metabolism - cytochrome P450
	comp113310_c0	K00799	map00480|Glutathione metabolism;map05204|Chemical carcinogenesis;map00980|Metabolism of xenobiotics by cytochrome P450;map00982|Drug metabolism - cytochrome P450
	comp113334_c0	K00799	map00480|Glutathione metabolism;map05204|Chemical carcinogenesis;map00980|Metabolism of xenobiotics by cytochrome P450;map00982|Drug metabolism - cytochrome P450
	comp113340_c0	K00799	map00480|Glutathione metabolism;map05204|Chemical carcinogenesis;map00980|Metabolism of xenobiotics by cytochrome P450;map00982|Drug metabolism - cytochrome P450
	comp113353_c0	K00799	map00480|Glutathione metabolism;map05204|Chemical carcinogenesis;map00980|Metabolism of xenobiotics by cytochrome P450;map00982|Drug metabolism - cytochrome P450
	comp113368_c0	K00799	map00480|Glutathione metabolism;map05204|Chemical carcinogenesis;map00980|Metabolism of xenobiotics by cytochrome P450;map00982|Drug metabolism - cytochrome P450
	comp113397_c0	K00799	map00480|Glutathione metabolism;map05204|Chemical carcinogenesis;map00980|Metabolism of xenobiotics by cytochrome P450;map00982|Drug metabolism - cytochrome P450
	comp113410_c0	K00799	map00480|Glutathione metabolism;map05204|Chemical carcinogenesis;map00980|Metabolism of xenobiotics by cytochrome P450;map00982|Drug metabolism - cytochrome P450
	comp113422_c0	K00799	map00480|Glutathione metabolism;map05204|Chemical carcinogenesis;map00980|Metabolism of xenobiotics by cytochrome P450;map00982|Drug metabolism - cytochrome P450
	comp113454_c0	K00799	map00480|Glutathione metabolism;map05204|Chemical carcinogenesis;map00980|Metabolism of xenobiotics by cytochrome P450;map00982|Drug metabolism - cytochrome P450
	comp113479_c1	K00799	map00480|Glutathione metabolism;map05204|Chemical carcinogenesis;map00980|Metabolism of xenobiotics by cytochrome P450;map00982|Drug metabolism - cytochrome P450
	comp113482_c0	K00799	map00480|Glutathione metabolism;map05204|Chemical carcinogenesis;map00980|Metabolism of xenobiotics by cytochrome P450;map00982|Drug metabolism - cytochrome P450
	comp112536_c1	K00800	map00400|Phenylalanine, tyrosine and tryptophan biosynthesis;map01110|Biosynthesis of secondary metabolites;map01230|Biosynthesis of amino acids;map01100|Metabolic pathways;map00401|Novobiocin biosynthesis
	comp121273_c0	K00801	map01110|Biosynthesis of secondary metabolites;map00909|Sesquiterpenoid and triterpenoid biosynthesis;map00100|Steroid biosynthesis;map01100|Metabolic pathways
	comp121280_c0	K00801	map01110|Biosynthesis of secondary metabolites;map00909|Sesquiterpenoid and triterpenoid biosynthesis;map00100|Steroid biosynthesis;map01100|Metabolic pathways
	comp122104_c0	K00811	map01120|Microbial metabolism in diverse environments;map00360|Phenylalanine metabolism;map00250|Alanine, aspartate and glutamate metabolism;map00350|Tyrosine metabolism;map01210|2-Oxocarboxylic acid metabolism;map01230|Biosynthesis of amino acids;map00270|Cysteine and methionine metabolism;map00400|Phenylalanine, tyrosine and tryptophan biosynthesis;map00330|Arginine and proline metabolism;map00…
	comp123647_c0	K00814	map01120|Microbial metabolism in diverse environments;map01200|Carbon metabolism;map01210|2-Oxocarboxylic acid metabolism;map01230|Biosynthesis of amino acids;map00710|Carbon fixation in photosynthetic organisms;map01100|Metabolic pathways;map00250|Alanine, aspartate and glutamate metabolism
	comp123654_c0	K00814	map01120|Microbial metabolism in diverse environments;map01200|Carbon metabolism;map01210|2-Oxocarboxylic acid metabolism;map01230|Biosynthesis of amino acids;map00710|Carbon fixation in photosynthetic organisms;map01100|Metabolic pathways;map00250|Alanine, aspartate and glutamate metabolism
	comp123657_c0	K00814	map01120|Microbial metabolism in diverse environments;map01200|Carbon metabolism;map01210|2-Oxocarboxylic acid metabolism;map01230|Biosynthesis of amino acids;map00710|Carbon fixation in photosynthetic organisms;map01100|Metabolic pathways;map00250|Alanine, aspartate and glutamate metabolism
	comp111416_c0	K00815	map00360|Phenylalanine metabolism;map00350|Tyrosine metabolism;map01230|Biosynthesis of amino acids;map00130|Ubiquinone and other terpenoid-quinone biosynthesis;map00270|Cysteine and methionine metabolism;map00400|Phenylalanine, tyrosine and tryptophan biosynthesis;map00950|Isoquinoline alkaloid biosynthesis;map00401|Novobiocin biosynthesis;map01110|Biosynthesis of secondary metabolites;map00960|…
	comp111428_c0	K00815	map00360|Phenylalanine metabolism;map00350|Tyrosine metabolism;map01230|Biosynthesis of amino acids;map00130|Ubiquinone and other terpenoid-quinone biosynthesis;map00270|Cysteine and methionine metabolism;map00400|Phenylalanine, tyrosine and tryptophan biosynthesis;map00950|Isoquinoline alkaloid biosynthesis;map00401|Novobiocin biosynthesis;map01110|Biosynthesis of secondary metabolites;map00960|…
	comp111455_c0	K00815	map00360|Phenylalanine metabolism;map00350|Tyrosine metabolism;map01230|Biosynthesis of amino acids;map00130|Ubiquinone and other terpenoid-quinone biosynthesis;map00270|Cysteine and methionine metabolism;map00400|Phenylalanine, tyrosine and tryptophan biosynthesis;map00950|Isoquinoline alkaloid biosynthesis;map00401|Novobiocin biosynthesis;map01110|Biosynthesis of secondary metabolites;map00960|…
	comp111477_c2	K00815	map00360|Phenylalanine metabolism;map00350|Tyrosine metabolism;map01230|Biosynthesis of amino acids;map00130|Ubiquinone and other terpenoid-quinone biosynthesis;map00270|Cysteine and methionine metabolism;map00400|Phenylalanine, tyrosine and tryptophan biosynthesis;map00950|Isoquinoline alkaloid biosynthesis;map00401|Novobiocin biosynthesis;map01110|Biosynthesis of secondary metabolites;map00960|…
	comp120041_c0	K00819	map01110|Biosynthesis of secondary metabolites;map00330|Arginine and proline metabolism;map01100|Metabolic pathways
	comp120053_c0	K00819	map01110|Biosynthesis of secondary metabolites;map00330|Arginine and proline metabolism;map01100|Metabolic pathways
	comp120826_c0	K00820	map01110|Biosynthesis of secondary metabolites;map00520|Amino sugar and nucleotide sugar metabolism;map00250|Alanine, aspartate and glutamate metabolism;map01100|Metabolic pathways
	comp120828_c0	K00820	map01110|Biosynthesis of secondary metabolites;map00520|Amino sugar and nucleotide sugar metabolism;map00250|Alanine, aspartate and glutamate metabolism;map01100|Metabolic pathways
	comp120828_c1	K00820	map01110|Biosynthesis of secondary metabolites;map00520|Amino sugar and nucleotide sugar metabolism;map00250|Alanine, aspartate and glutamate metabolism;map01100|Metabolic pathways
	comp120838_c0	K00820	map01110|Biosynthesis of secondary metabolites;map00520|Amino sugar and nucleotide sugar metabolism;map00250|Alanine, aspartate and glutamate metabolism;map01100|Metabolic pathways
	comp120838_c1	K00820	map01110|Biosynthesis of secondary metabolites;map00520|Amino sugar and nucleotide sugar metabolism;map00250|Alanine, aspartate and glutamate metabolism;map01100|Metabolic pathways
	comp120840_c0	K00820	map01110|Biosynthesis of secondary metabolites;map00520|Amino sugar and nucleotide sugar metabolism;map00250|Alanine, aspartate and glutamate metabolism;map01100|Metabolic pathways
	comp120846_c0	K00820	map01110|Biosynthesis of secondary metabolites;map00520|Amino sugar and nucleotide sugar metabolism;map00250|Alanine, aspartate and glutamate metabolism;map01100|Metabolic pathways
	comp110023_c0	K00826	map00290|Valine, leucine and isoleucine biosynthesis;map00280|Valine, leucine and isoleucine degradation;map01210|2-Oxocarboxylic acid metabolism;map01230|Biosynthesis of amino acids;map01110|Biosynthesis of secondary metabolites;map00770|Pantothenate and CoA biosynthesis;map01100|Metabolic pathways
	comp110057_c0	K00826	map00290|Valine, leucine and isoleucine biosynthesis;map00280|Valine, leucine and isoleucine degradation;map01210|2-Oxocarboxylic acid metabolism;map01230|Biosynthesis of amino acids;map01110|Biosynthesis of secondary metabolites;map00770|Pantothenate and CoA biosynthesis;map01100|Metabolic pathways
	comp110061_c0	K00826	map00290|Valine, leucine and isoleucine biosynthesis;map00280|Valine, leucine and isoleucine degradation;map01210|2-Oxocarboxylic acid metabolism;map01230|Biosynthesis of amino acids;map01110|Biosynthesis of secondary metabolites;map00770|Pantothenate and CoA biosynthesis;map01100|Metabolic pathways
	comp110069_c0	K00826	map00290|Valine, leucine and isoleucine biosynthesis;map00280|Valine, leucine and isoleucine degradation;map01210|2-Oxocarboxylic acid metabolism;map01230|Biosynthesis of amino acids;map01110|Biosynthesis of secondary metabolites;map00770|Pantothenate and CoA biosynthesis;map01100|Metabolic pathways
	comp110088_c0	K00826	map00290|Valine, leucine and isoleucine biosynthesis;map00280|Valine, leucine and isoleucine degradation;map01210|2-Oxocarboxylic acid metabolism;map01230|Biosynthesis of amino acids;map01110|Biosynthesis of secondary metabolites;map00770|Pantothenate and CoA biosynthesis;map01100|Metabolic pathways
	comp110130_c1	K00826	map00290|Valine, leucine and isoleucine biosynthesis;map00280|Valine, leucine and isoleucine degradation;map01210|2-Oxocarboxylic acid metabolism;map01230|Biosynthesis of amino acids;map01110|Biosynthesis of secondary metabolites;map00770|Pantothenate and CoA biosynthesis;map01100|Metabolic pathways
	comp110156_c0	K00826	map00290|Valine, leucine and isoleucine biosynthesis;map00280|Valine, leucine and isoleucine degradation;map01210|2-Oxocarboxylic acid metabolism;map01230|Biosynthesis of amino acids;map01110|Biosynthesis of secondary metabolites;map00770|Pantothenate and CoA biosynthesis;map01100|Metabolic pathways
	comp110157_c0	K00826	map00290|Valine, leucine and isoleucine biosynthesis;map00280|Valine, leucine and isoleucine degradation;map01210|2-Oxocarboxylic acid metabolism;map01230|Biosynthesis of amino acids;map01110|Biosynthesis of secondary metabolites;map00770|Pantothenate and CoA biosynthesis;map01100|Metabolic pathways
	comp109404_c0	K00827	map00260|Glycine, serine and threonine metabolism;map00250|Alanine, aspartate and glutamate metabolism;map01100|Metabolic pathways
	comp109528_c0	K00827	map00260|Glycine, serine and threonine metabolism;map00250|Alanine, aspartate and glutamate metabolism;map01100|Metabolic pathways
	comp109529_c0	K00827	map00260|Glycine, serine and threonine metabolism;map00250|Alanine, aspartate and glutamate metabolism;map01100|Metabolic pathways
	comp122919_c0	K00830	map01120|Microbial metabolism in diverse environments;map00680|Methane metabolism;map04146|Peroxisome;map01200|Carbon metabolism;map00260|Glycine, serine and threonine metabolism;map00250|Alanine, aspartate and glutamate metabolism;map01110|Biosynthesis of secondary metabolites;map01100|Metabolic pathways;map00630|Glyoxylate and dicarboxylate metabolism
	comp122923_c0	K00830	map01120|Microbial metabolism in diverse environments;map00680|Methane metabolism;map04146|Peroxisome;map01200|Carbon metabolism;map00260|Glycine, serine and threonine metabolism;map00250|Alanine, aspartate and glutamate metabolism;map01110|Biosynthesis of secondary metabolites;map01100|Metabolic pathways;map00630|Glyoxylate and dicarboxylate metabolism
	comp122925_c0	K00830	map01120|Microbial metabolism in diverse environments;map00680|Methane metabolism;map04146|Peroxisome;map01200|Carbon metabolism;map00260|Glycine, serine and threonine metabolism;map00250|Alanine, aspartate and glutamate metabolism;map01110|Biosynthesis of secondary metabolites;map01100|Metabolic pathways;map00630|Glyoxylate and dicarboxylate metabolism
	comp122927_c0	K00830	map01120|Microbial metabolism in diverse environments;map00680|Methane metabolism;map04146|Peroxisome;map01200|Carbon metabolism;map00260|Glycine, serine and threonine metabolism;map00250|Alanine, aspartate and glutamate metabolism;map01110|Biosynthesis of secondary metabolites;map01100|Metabolic pathways;map00630|Glyoxylate and dicarboxylate metabolism
	comp122629_c0	K00831	map01120|Microbial metabolism in diverse environments;map00680|Methane metabolism;map01200|Carbon metabolism;map00260|Glycine, serine and threonine metabolism;map01230|Biosynthesis of amino acids;map00750|Vitamin B6 metabolism;map01100|Metabolic pathways
	comp122632_c0	K00831	map01120|Microbial metabolism in diverse environments;map00680|Methane metabolism;map01200|Carbon metabolism;map00260|Glycine, serine and threonine metabolism;map01230|Biosynthesis of amino acids;map00750|Vitamin B6 metabolism;map01100|Metabolic pathways
	comp117352_c0	K00833	map00780|Biotin metabolism;map01100|Metabolic pathways
	comp111505_c0	K00838	map00360|Phenylalanine metabolism;map00350|Tyrosine metabolism;map01230|Biosynthesis of amino acids;map01210|2-Oxocarboxylic acid metabolism;map00300|Lysine biosynthesis;map00130|Ubiquinone and other terpenoid-quinone biosynthesis;map00380|Tryptophan metabolism;map00400|Phenylalanine, tyrosine and tryptophan biosynthesis;map00950|Isoquinoline alkaloid biosynthesis;map00401|Novobiocin biosynthesis…
	comp122309_c0	K00844	map01120|Microbial metabolism in diverse environments;map00500|Starch and sucrose metabolism;map00051|Fructose and mannose metabolism;map01200|Carbon metabolism;map04910|Insulin signaling pathway;map00052|Galactose metabolism;map04930|Type II diabetes mellitus;map00521|Streptomycin biosynthesis;map00520|Amino sugar and nucleotide sugar metabolism;map04066|HIF-1 signaling pathway;map00010|Glycolys…
	comp122310_c0	K00844	map01120|Microbial metabolism in diverse environments;map00500|Starch and sucrose metabolism;map00051|Fructose and mannose metabolism;map01200|Carbon metabolism;map04910|Insulin signaling pathway;map00052|Galactose metabolism;map04930|Type II diabetes mellitus;map00521|Streptomycin biosynthesis;map00520|Amino sugar and nucleotide sugar metabolism;map04066|HIF-1 signaling pathway;map00010|Glycolys…
	comp122321_c0	K00844	map01120|Microbial metabolism in diverse environments;map00500|Starch and sucrose metabolism;map00051|Fructose and mannose metabolism;map01200|Carbon metabolism;map04910|Insulin signaling pathway;map00052|Galactose metabolism;map04930|Type II diabetes mellitus;map00521|Streptomycin biosynthesis;map00520|Amino sugar and nucleotide sugar metabolism;map04066|HIF-1 signaling pathway;map00010|Glycolys…
	comp122322_c0	K00844	map01120|Microbial metabolism in diverse environments;map00500|Starch and sucrose metabolism;map00051|Fructose and mannose metabolism;map01200|Carbon metabolism;map04910|Insulin signaling pathway;map00052|Galactose metabolism;map04930|Type II diabetes mellitus;map00521|Streptomycin biosynthesis;map00520|Amino sugar and nucleotide sugar metabolism;map04066|HIF-1 signaling pathway;map00010|Glycolys…
	comp102714_c0	K00846	map00051|Fructose and mannose metabolism;map01100|Metabolic pathways
	comp113590_c0	K00847	map00500|Starch and sucrose metabolism;map00051|Fructose and mannose metabolism;map00520|Amino sugar and nucleotide sugar metabolism;map01100|Metabolic pathways
	comp113665_c0	K00847	map00500|Starch and sucrose metabolism;map00051|Fructose and mannose metabolism;map00520|Amino sugar and nucleotide sugar metabolism;map01100|Metabolic pathways
	comp113672_c0	K00847	map00500|Starch and sucrose metabolism;map00051|Fructose and mannose metabolism;map00520|Amino sugar and nucleotide sugar metabolism;map01100|Metabolic pathways
	comp113686_c0	K00847	map00500|Starch and sucrose metabolism;map00051|Fructose and mannose metabolism;map00520|Amino sugar and nucleotide sugar metabolism;map01100|Metabolic pathways
	comp113705_c0	K00847	map00500|Starch and sucrose metabolism;map00051|Fructose and mannose metabolism;map00520|Amino sugar and nucleotide sugar metabolism;map01100|Metabolic pathways
	comp113717_c0	K00847	map00500|Starch and sucrose metabolism;map00051|Fructose and mannose metabolism;map00520|Amino sugar and nucleotide sugar metabolism;map01100|Metabolic pathways
	comp113749_c0	K00847	map00500|Starch and sucrose metabolism;map00051|Fructose and mannose metabolism;map00520|Amino sugar and nucleotide sugar metabolism;map01100|Metabolic pathways
	comp113753_c0	K00847	map00500|Starch and sucrose metabolism;map00051|Fructose and mannose metabolism;map00520|Amino sugar and nucleotide sugar metabolism;map01100|Metabolic pathways
	comp113767_c0	K00847	map00500|Starch and sucrose metabolism;map00051|Fructose and mannose metabolism;map00520|Amino sugar and nucleotide sugar metabolism;map01100|Metabolic pathways
	comp121018_c0	K00849	map01110|Biosynthesis of secondary metabolites;map00520|Amino sugar and nucleotide sugar metabolism;map01100|Metabolic pathways;map00052|Galactose metabolism
	comp121021_c0	K00849	map01110|Biosynthesis of secondary metabolites;map00520|Amino sugar and nucleotide sugar metabolism;map01100|Metabolic pathways;map00052|Galactose metabolism
	comp121853_c0	K00850	map01120|Microbial metabolism in diverse environments;map00052|Galactose metabolism;map00680|Methane metabolism;map00030|Pentose phosphate pathway;map01230|Biosynthesis of amino acids;map00051|Fructose and mannose metabolism;map00010|Glycolysis / Gluconeogenesis;map01110|Biosynthesis of secondary metabolites;map01100|Metabolic pathways;map01200|Carbon metabolism
	comp121855_c0	K00850	map01120|Microbial metabolism in diverse environments;map00052|Galactose metabolism;map00680|Methane metabolism;map00030|Pentose phosphate pathway;map01230|Biosynthesis of amino acids;map00051|Fructose and mannose metabolism;map00010|Glycolysis / Gluconeogenesis;map01110|Biosynthesis of secondary metabolites;map01100|Metabolic pathways;map01200|Carbon metabolism
	comp121856_c0	K00850	map01120|Microbial metabolism in diverse environments;map00052|Galactose metabolism;map00680|Methane metabolism;map00030|Pentose phosphate pathway;map01230|Biosynthesis of amino acids;map00051|Fructose and mannose metabolism;map00010|Glycolysis / Gluconeogenesis;map01110|Biosynthesis of secondary metabolites;map01100|Metabolic pathways;map01200|Carbon metabolism
	comp121859_c0	K00850	map01120|Microbial metabolism in diverse environments;map00052|Galactose metabolism;map00680|Methane metabolism;map00030|Pentose phosphate pathway;map01230|Biosynthesis of amino acids;map00051|Fructose and mannose metabolism;map00010|Glycolysis / Gluconeogenesis;map01110|Biosynthesis of secondary metabolites;map01100|Metabolic pathways;map01200|Carbon metabolism
	comp121861_c0	K00850	map01120|Microbial metabolism in diverse environments;map00052|Galactose metabolism;map00680|Methane metabolism;map00030|Pentose phosphate pathway;map01230|Biosynthesis of amino acids;map00051|Fructose and mannose metabolism;map00010|Glycolysis / Gluconeogenesis;map01110|Biosynthesis of secondary metabolites;map01100|Metabolic pathways;map01200|Carbon metabolism
	comp121863_c0	K00850	map01120|Microbial metabolism in diverse environments;map00052|Galactose metabolism;map00680|Methane metabolism;map00030|Pentose phosphate pathway;map01230|Biosynthesis of amino acids;map00051|Fructose and mannose metabolism;map00010|Glycolysis / Gluconeogenesis;map01110|Biosynthesis of secondary metabolites;map01100|Metabolic pathways;map01200|Carbon metabolism
	comp121866_c0	K00850	map01120|Microbial metabolism in diverse environments;map00052|Galactose metabolism;map00680|Methane metabolism;map00030|Pentose phosphate pathway;map01230|Biosynthesis of amino acids;map00051|Fructose and mannose metabolism;map00010|Glycolysis / Gluconeogenesis;map01110|Biosynthesis of secondary metabolites;map01100|Metabolic pathways;map01200|Carbon metabolism
	comp121867_c0	K00850	map01120|Microbial metabolism in diverse environments;map00052|Galactose metabolism;map00680|Methane metabolism;map00030|Pentose phosphate pathway;map01230|Biosynthesis of amino acids;map00051|Fructose and mannose metabolism;map00010|Glycolysis / Gluconeogenesis;map01110|Biosynthesis of secondary metabolites;map01100|Metabolic pathways;map01200|Carbon metabolism
	comp121872_c0	K00850	map01120|Microbial metabolism in diverse environments;map00052|Galactose metabolism;map00680|Methane metabolism;map00030|Pentose phosphate pathway;map01230|Biosynthesis of amino acids;map00051|Fructose and mannose metabolism;map00010|Glycolysis / Gluconeogenesis;map01110|Biosynthesis of secondary metabolites;map01100|Metabolic pathways;map01200|Carbon metabolism
	comp123221_c0	K00851	map01120|Microbial metabolism in diverse environments;map01110|Biosynthesis of secondary metabolites;map01200|Carbon metabolism;map01100|Metabolic pathways;map00030|Pentose phosphate pathway;map01230|Biosynthesis of amino acids;map00710|Carbon fixation in photosynthetic organisms
	comp123226_c0	K00851	map01120|Microbial metabolism in diverse environments;map01110|Biosynthesis of secondary metabolites;map01200|Carbon metabolism;map01100|Metabolic pathways;map00030|Pentose phosphate pathway;map01230|Biosynthesis of amino acids;map00710|Carbon fixation in photosynthetic organisms
	comp100071_c0	K00852	map00030|Pentose phosphate pathway
	comp101905_c0	K00854	map00040|Pentose and glucuronate interconversions;map01100|Metabolic pathways
	comp122954_c0	K00855	map01120|Microbial metabolism in diverse environments;map00710|Carbon fixation in photosynthetic organisms;map01200|Carbon metabolism;map01100|Metabolic pathways
	comp107567_c0	K00856	map00230|Purine metabolism;map01100|Metabolic pathways
	comp107578_c0	K00856	map00230|Purine metabolism;map01100|Metabolic pathways
	comp107600_c0	K00856	map00230|Purine metabolism;map01100|Metabolic pathways
	comp107634_c0	K00856	map00230|Purine metabolism;map01100|Metabolic pathways
	comp117198_c0	K00858	map00760|Nicotinate and nicotinamide metabolism;map01100|Metabolic pathways
	comp121966_c0	K00860	map01120|Microbial metabolism in diverse environments;map00230|Purine metabolism;map01100|Metabolic pathways;map00920|Sulfur metabolism
	comp121969_c0	K00860	map01120|Microbial metabolism in diverse environments;map00230|Purine metabolism;map01100|Metabolic pathways;map00920|Sulfur metabolism
	comp119288_c1	K00861	map01100|Metabolic pathways;map00740|Riboflavin metabolism
	comp122668_c2	K00863	map01120|Microbial metabolism in diverse environments;map00680|Methane metabolism;map01200|Carbon metabolism;map00561|Glycerolipid metabolism;map04622|RIG-I-like receptor signaling pathway;map01100|Metabolic pathways
	comp128051_c0	K00864	map03320|PPAR signaling pathway;map01100|Metabolic pathways;map04626|Plant-pathogen interaction;map00561|Glycerolipid metabolism
	comp116156_c0	K00866	map00564|Glycerophospholipid metabolism;map01100|Metabolic pathways
	comp117103_c0	K00868	map00750|Vitamin B6 metabolism;map01100|Metabolic pathways
	comp121776_c0	K00869	map01110|Biosynthesis of secondary metabolites;map04146|Peroxisome;map00900|Terpenoid backbone biosynthesis;map01100|Metabolic pathways
	comp123848_c0	K00872	map01120|Microbial metabolism in diverse environments;map01230|Biosynthesis of amino acids;map00260|Glycine, serine and threonine metabolism;map01100|Metabolic pathways
	comp123863_c0	K00872	map01120|Microbial metabolism in diverse environments;map01230|Biosynthesis of amino acids;map00260|Glycine, serine and threonine metabolism;map01100|Metabolic pathways
	comp123866_c0	K00872	map01120|Microbial metabolism in diverse environments;map01230|Biosynthesis of amino acids;map00260|Glycine, serine and threonine metabolism;map01100|Metabolic pathways
	comp121974_c0	K00873	map01120|Microbial metabolism in diverse environments;map00230|Purine metabolism;map01200|Carbon metabolism;map04930|Type II diabetes mellitus;map01230|Biosynthesis of amino acids;map00010|Glycolysis / Gluconeogenesis;map01110|Biosynthesis of secondary metabolites;map05203|Viral carcinogenesis;map00620|Pyruvate metabolism;map01100|Metabolic pathways
	comp121977_c0	K00873	map01120|Microbial metabolism in diverse environments;map00230|Purine metabolism;map01200|Carbon metabolism;map04930|Type II diabetes mellitus;map01230|Biosynthesis of amino acids;map00010|Glycolysis / Gluconeogenesis;map01110|Biosynthesis of secondary metabolites;map05203|Viral carcinogenesis;map00620|Pyruvate metabolism;map01100|Metabolic pathways
	comp121979_c0	K00873	map01120|Microbial metabolism in diverse environments;map00230|Purine metabolism;map01200|Carbon metabolism;map04930|Type II diabetes mellitus;map01230|Biosynthesis of amino acids;map00010|Glycolysis / Gluconeogenesis;map01110|Biosynthesis of secondary metabolites;map05203|Viral carcinogenesis;map00620|Pyruvate metabolism;map01100|Metabolic pathways
	comp121983_c0	K00873	map01120|Microbial metabolism in diverse environments;map00230|Purine metabolism;map01200|Carbon metabolism;map04930|Type II diabetes mellitus;map01230|Biosynthesis of amino acids;map00010|Glycolysis / Gluconeogenesis;map01110|Biosynthesis of secondary metabolites;map05203|Viral carcinogenesis;map00620|Pyruvate metabolism;map01100|Metabolic pathways
	comp121989_c0	K00873	map01120|Microbial metabolism in diverse environments;map00230|Purine metabolism;map01200|Carbon metabolism;map04930|Type II diabetes mellitus;map01230|Biosynthesis of amino acids;map00010|Glycolysis / Gluconeogenesis;map01110|Biosynthesis of secondary metabolites;map05203|Viral carcinogenesis;map00620|Pyruvate metabolism;map01100|Metabolic pathways
	comp121991_c0	K00873	map01120|Microbial metabolism in diverse environments;map00230|Purine metabolism;map01200|Carbon metabolism;map04930|Type II diabetes mellitus;map01230|Biosynthesis of amino acids;map00010|Glycolysis / Gluconeogenesis;map01110|Biosynthesis of secondary metabolites;map05203|Viral carcinogenesis;map00620|Pyruvate metabolism;map01100|Metabolic pathways
	comp121992_c0	K00873	map01120|Microbial metabolism in diverse environments;map00230|Purine metabolism;map01200|Carbon metabolism;map04930|Type II diabetes mellitus;map01230|Biosynthesis of amino acids;map00010|Glycolysis / Gluconeogenesis;map01110|Biosynthesis of secondary metabolites;map05203|Viral carcinogenesis;map00620|Pyruvate metabolism;map01100|Metabolic pathways
	comp121994_c0	K00873	map01120|Microbial metabolism in diverse environments;map00230|Purine metabolism;map01200|Carbon metabolism;map04930|Type II diabetes mellitus;map01230|Biosynthesis of amino acids;map00010|Glycolysis / Gluconeogenesis;map01110|Biosynthesis of secondary metabolites;map05203|Viral carcinogenesis;map00620|Pyruvate metabolism;map01100|Metabolic pathways
	comp121998_c0	K00873	map01120|Microbial metabolism in diverse environments;map00230|Purine metabolism;map01200|Carbon metabolism;map04930|Type II diabetes mellitus;map01230|Biosynthesis of amino acids;map00010|Glycolysis / Gluconeogenesis;map01110|Biosynthesis of secondary metabolites;map05203|Viral carcinogenesis;map00620|Pyruvate metabolism;map01100|Metabolic pathways
	comp108979_c0	K00876	map00240|Pyrimidine metabolism;map01100|Metabolic pathways;map00983|Drug metabolism - other enzymes
	comp108987_c0	K00876	map00240|Pyrimidine metabolism;map01100|Metabolic pathways;map00983|Drug metabolism - other enzymes
	comp109088_c0	K00876	map00240|Pyrimidine metabolism;map01100|Metabolic pathways;map00983|Drug metabolism - other enzymes
	comp109104_c0	K00876	map00240|Pyrimidine metabolism;map01100|Metabolic pathways;map00983|Drug metabolism - other enzymes
	comp116973_c0	K00878	map00730|Thiamine metabolism;map01100|Metabolic pathways
	comp115529_c0	K00888	map00562|Inositol phosphate metabolism;map01100|Metabolic pathways;map04070|Phosphatidylinositol signaling system
	comp115543_c0	K00888	map00562|Inositol phosphate metabolism;map01100|Metabolic pathways;map04070|Phosphatidylinositol signaling system
	comp115573_c0	K00888	map00562|Inositol phosphate metabolism;map01100|Metabolic pathways;map04070|Phosphatidylinositol signaling system
	comp115589_c0	K00888	map00562|Inositol phosphate metabolism;map01100|Metabolic pathways;map04070|Phosphatidylinositol signaling system
	comp115608_c0	K00888	map00562|Inositol phosphate metabolism;map01100|Metabolic pathways;map04070|Phosphatidylinositol signaling system
	comp115614_c0	K00888	map00562|Inositol phosphate metabolism;map01100|Metabolic pathways;map04070|Phosphatidylinositol signaling system
	comp135634_c0	K00889	map04144|Endocytosis;map04666|Fc gamma R-mediated phagocytosis;map04070|Phosphatidylinositol signaling system;map04810|Regulation of actin cytoskeleton;map00562|Inositol phosphate metabolism;map01100|Metabolic pathways
	comp135690_c0	K00889	map04144|Endocytosis;map04666|Fc gamma R-mediated phagocytosis;map04070|Phosphatidylinositol signaling system;map04810|Regulation of actin cytoskeleton;map00562|Inositol phosphate metabolism;map01100|Metabolic pathways
	comp135711_c0	K00889	map04144|Endocytosis;map04666|Fc gamma R-mediated phagocytosis;map04070|Phosphatidylinositol signaling system;map04810|Regulation of actin cytoskeleton;map00562|Inositol phosphate metabolism;map01100|Metabolic pathways
	comp135729_c0	K00889	map04144|Endocytosis;map04666|Fc gamma R-mediated phagocytosis;map04070|Phosphatidylinositol signaling system;map04810|Regulation of actin cytoskeleton;map00562|Inositol phosphate metabolism;map01100|Metabolic pathways
	comp135742_c0	K00889	map04144|Endocytosis;map04666|Fc gamma R-mediated phagocytosis;map04070|Phosphatidylinositol signaling system;map04810|Regulation of actin cytoskeleton;map00562|Inositol phosphate metabolism;map01100|Metabolic pathways
	comp135805_c0	K00889	map04144|Endocytosis;map04666|Fc gamma R-mediated phagocytosis;map04070|Phosphatidylinositol signaling system;map04810|Regulation of actin cytoskeleton;map00562|Inositol phosphate metabolism;map01100|Metabolic pathways
	comp135889_c0	K00889	map04144|Endocytosis;map04666|Fc gamma R-mediated phagocytosis;map04070|Phosphatidylinositol signaling system;map04810|Regulation of actin cytoskeleton;map00562|Inositol phosphate metabolism;map01100|Metabolic pathways
	comp135903_c0	K00889	map04144|Endocytosis;map04666|Fc gamma R-mediated phagocytosis;map04070|Phosphatidylinositol signaling system;map04810|Regulation of actin cytoskeleton;map00562|Inositol phosphate metabolism;map01100|Metabolic pathways
	comp136013_c0	K00889	map04144|Endocytosis;map04666|Fc gamma R-mediated phagocytosis;map04070|Phosphatidylinositol signaling system;map04810|Regulation of actin cytoskeleton;map00562|Inositol phosphate metabolism;map01100|Metabolic pathways
	comp112116_c0	K00891	map00400|Phenylalanine, tyrosine and tryptophan biosynthesis;map01110|Biosynthesis of secondary metabolites;map01230|Biosynthesis of amino acids;map01100|Metabolic pathways
	comp112177_c0	K00891	map00400|Phenylalanine, tyrosine and tryptophan biosynthesis;map01110|Biosynthesis of secondary metabolites;map01230|Biosynthesis of amino acids;map01100|Metabolic pathways
	comp112310_c0	K00891	map00400|Phenylalanine, tyrosine and tryptophan biosynthesis;map01110|Biosynthesis of secondary metabolites;map01230|Biosynthesis of amino acids;map01100|Metabolic pathways
	comp107848_c0	K00893	map00240|Pyrimidine metabolism;map00230|Purine metabolism;map01100|Metabolic pathways
	comp116123_c0	K00894	map00564|Glycerophospholipid metabolism;map01100|Metabolic pathways
	comp118972_c0	K00899	map01100|Metabolic pathways;map00270|Cysteine and methionine metabolism
	comp116359_c0	K00901	map00564|Glycerophospholipid metabolism;map01100|Metabolic pathways;map00561|Glycerolipid metabolism;map04070|Phosphatidylinositol signaling system
	comp116362_c0	K00901	map00564|Glycerophospholipid metabolism;map01100|Metabolic pathways;map00561|Glycerolipid metabolism;map04070|Phosphatidylinositol signaling system
	comp116364_c0	K00901	map00564|Glycerophospholipid metabolism;map01100|Metabolic pathways;map00561|Glycerolipid metabolism;map04070|Phosphatidylinositol signaling system
	comp116366_c0	K00901	map00564|Glycerophospholipid metabolism;map01100|Metabolic pathways;map00561|Glycerolipid metabolism;map04070|Phosphatidylinositol signaling system
	comp116380_c0	K00901	map00564|Glycerophospholipid metabolism;map01100|Metabolic pathways;map00561|Glycerolipid metabolism;map04070|Phosphatidylinositol signaling system
	comp116391_c0	K00901	map00564|Glycerophospholipid metabolism;map01100|Metabolic pathways;map00561|Glycerolipid metabolism;map04070|Phosphatidylinositol signaling system
	comp116399_c0	K00901	map00564|Glycerophospholipid metabolism;map01100|Metabolic pathways;map00561|Glycerolipid metabolism;map04070|Phosphatidylinositol signaling system
	comp116409_c0	K00901	map00564|Glycerophospholipid metabolism;map01100|Metabolic pathways;map00561|Glycerolipid metabolism;map04070|Phosphatidylinositol signaling system
	comp119014_c0	K00902	map01100|Metabolic pathways;map00510|N-Glycan biosynthesis
	comp115228_c0	K00912	map00540|Lipopolysaccharide biosynthesis;map01100|Metabolic pathways
	comp115319_c0	K00912	map00540|Lipopolysaccharide biosynthesis;map01100|Metabolic pathways
	comp115551_c0	K00913	map00562|Inositol phosphate metabolism;map01100|Metabolic pathways;map04070|Phosphatidylinositol signaling system
	comp115553_c0	K00913	map00562|Inositol phosphate metabolism;map01100|Metabolic pathways;map04070|Phosphatidylinositol signaling system
	comp137286_c0	K00914	map04145|Phagosome;map05152|Tuberculosis;map04070|Phosphatidylinositol signaling system;map00562|Inositol phosphate metabolism;map01100|Metabolic pathways;map04140|Regulation of autophagy
	comp115553_c1	K00915	map00562|Inositol phosphate metabolism;map01100|Metabolic pathways;map04070|Phosphatidylinositol signaling system
	comp137022_c0	K00921	map04145|Phagosome;map04810|Regulation of actin cytoskeleton;map00562|Inositol phosphate metabolism;map04070|Phosphatidylinositol signaling system
	comp137109_c0	K00921	map04145|Phagosome;map04810|Regulation of actin cytoskeleton;map00562|Inositol phosphate metabolism;map04070|Phosphatidylinositol signaling system
	comp137118_c0	K00921	map04145|Phagosome;map04810|Regulation of actin cytoskeleton;map00562|Inositol phosphate metabolism;map04070|Phosphatidylinositol signaling system
	comp137131_c0	K00921	map04145|Phagosome;map04810|Regulation of actin cytoskeleton;map00562|Inositol phosphate metabolism;map04070|Phosphatidylinositol signaling system
	comp137140_c0	K00921	map04145|Phagosome;map04810|Regulation of actin cytoskeleton;map00562|Inositol phosphate metabolism;map04070|Phosphatidylinositol signaling system
	comp137208_c0	K00921	map04145|Phagosome;map04810|Regulation of actin cytoskeleton;map00562|Inositol phosphate metabolism;map04070|Phosphatidylinositol signaling system
	comp137223_c0	K00921	map04145|Phagosome;map04810|Regulation of actin cytoskeleton;map00562|Inositol phosphate metabolism;map04070|Phosphatidylinositol signaling system
	comp137275_c0	K00921	map04145|Phagosome;map04810|Regulation of actin cytoskeleton;map00562|Inositol phosphate metabolism;map04070|Phosphatidylinositol signaling system
	comp123732_c0	K00927	map01120|Microbial metabolism in diverse environments;map01200|Carbon metabolism;map01230|Biosynthesis of amino acids;map00010|Glycolysis / Gluconeogenesis;map00710|Carbon fixation in photosynthetic organisms;map01110|Biosynthesis of secondary metabolites;map01100|Metabolic pathways;map00051|Fructose and mannose metabolism;map00562|Inositol phosphate metabolism
	comp123734_c0	K00927	map01120|Microbial metabolism in diverse environments;map01200|Carbon metabolism;map01230|Biosynthesis of amino acids;map00010|Glycolysis / Gluconeogenesis;map00710|Carbon fixation in photosynthetic organisms;map01110|Biosynthesis of secondary metabolites;map01100|Metabolic pathways;map00051|Fructose and mannose metabolism;map00562|Inositol phosphate metabolism
	comp123735_c0	K00927	map01120|Microbial metabolism in diverse environments;map01200|Carbon metabolism;map01230|Biosynthesis of amino acids;map00010|Glycolysis / Gluconeogenesis;map00710|Carbon fixation in photosynthetic organisms;map01110|Biosynthesis of secondary metabolites;map01100|Metabolic pathways;map00051|Fructose and mannose metabolism;map00562|Inositol phosphate metabolism
	comp123735_c1	K00927	map01120|Microbial metabolism in diverse environments;map01200|Carbon metabolism;map01230|Biosynthesis of amino acids;map00010|Glycolysis / Gluconeogenesis;map00710|Carbon fixation in photosynthetic organisms;map01110|Biosynthesis of secondary metabolites;map01100|Metabolic pathways;map00051|Fructose and mannose metabolism;map00562|Inositol phosphate metabolism
	comp123745_c1	K00927	map01120|Microbial metabolism in diverse environments;map01200|Carbon metabolism;map01230|Biosynthesis of amino acids;map00010|Glycolysis / Gluconeogenesis;map00710|Carbon fixation in photosynthetic organisms;map01110|Biosynthesis of secondary metabolites;map01100|Metabolic pathways;map00051|Fructose and mannose metabolism;map00562|Inositol phosphate metabolism
	comp123896_c0	K00928	map01120|Microbial metabolism in diverse environments;map01230|Biosynthesis of amino acids;map01210|2-Oxocarboxylic acid metabolism;map00260|Glycine, serine and threonine metabolism;map00270|Cysteine and methionine metabolism;map00300|Lysine biosynthesis;map01110|Biosynthesis of secondary metabolites;map01100|Metabolic pathways
	comp120128_c0	K00930	map01110|Biosynthesis of secondary metabolites;map00330|Arginine and proline metabolism;map01230|Biosynthesis of amino acids;map01210|2-Oxocarboxylic acid metabolism;map01100|Metabolic pathways
	comp111263_c0	K00931	map00330|Arginine and proline metabolism;map01230|Biosynthesis of amino acids;map01100|Metabolic pathways
	comp121117_c1	K00938	map01110|Biosynthesis of secondary metabolites;map00900|Terpenoid backbone biosynthesis;map01100|Metabolic pathways
	comp119815_c0	K00939	map01110|Biosynthesis of secondary metabolites;map00230|Purine metabolism;map01100|Metabolic pathways;map00240|Pyrimidine metabolism
	comp119818_c0	K00939	map01110|Biosynthesis of secondary metabolites;map00230|Purine metabolism;map01100|Metabolic pathways;map00240|Pyrimidine metabolism
	comp119818_c1	K00939	map01110|Biosynthesis of secondary metabolites;map00230|Purine metabolism;map01100|Metabolic pathways;map00240|Pyrimidine metabolism
	comp119819_c0	K00939	map01110|Biosynthesis of secondary metabolites;map00230|Purine metabolism;map01100|Metabolic pathways;map00240|Pyrimidine metabolism
	comp119849_c0	K00940	map01110|Biosynthesis of secondary metabolites;map00240|Pyrimidine metabolism;map00230|Purine metabolism;map01100|Metabolic pathways
	comp119851_c0	K00940	map01110|Biosynthesis of secondary metabolites;map00240|Pyrimidine metabolism;map00230|Purine metabolism;map01100|Metabolic pathways
	comp119860_c0	K00940	map01110|Biosynthesis of secondary metabolites;map00240|Pyrimidine metabolism;map00230|Purine metabolism;map01100|Metabolic pathways
	comp121970_c0	K00948	map01120|Microbial metabolism in diverse environments;map00230|Purine metabolism;map01200|Carbon metabolism;map01230|Biosynthesis of amino acids;map01110|Biosynthesis of secondary metabolites;map01100|Metabolic pathways;map00030|Pentose phosphate pathway
	comp116963_c1	K00949	map00730|Thiamine metabolism;map01100|Metabolic pathways
	comp107470_c0	K00951	map00230|Purine metabolism
	comp119278_c0	K00953	map01100|Metabolic pathways;map00740|Riboflavin metabolism
	comp121903_c0	K00958	map01120|Microbial metabolism in diverse environments;map00230|Purine metabolism;map00450|Selenocompound metabolism;map01100|Metabolic pathways;map00920|Sulfur metabolism
	comp121922_c0	K00958	map01120|Microbial metabolism in diverse environments;map00230|Purine metabolism;map00450|Selenocompound metabolism;map01100|Metabolic pathways;map00920|Sulfur metabolism
	comp121926_c0	K00958	map01120|Microbial metabolism in diverse environments;map00230|Purine metabolism;map00450|Selenocompound metabolism;map01100|Metabolic pathways;map00920|Sulfur metabolism
	comp121927_c0	K00958	map01120|Microbial metabolism in diverse environments;map00230|Purine metabolism;map00450|Selenocompound metabolism;map01100|Metabolic pathways;map00920|Sulfur metabolism
	comp108084_c0	K00962	map00240|Pyrimidine metabolism;map00230|Purine metabolism;map03018|RNA degradation
	comp108134_c0	K00962	map00240|Pyrimidine metabolism;map00230|Purine metabolism;map03018|RNA degradation
	comp108166_c0	K00962	map00240|Pyrimidine metabolism;map00230|Purine metabolism;map03018|RNA degradation
	comp108198_c0	K00962	map00240|Pyrimidine metabolism;map00230|Purine metabolism;map03018|RNA degradation
	comp100967_c0	K00963	map00040|Pentose and glucuronate interconversions;map00052|Galactose metabolism;map00500|Starch and sucrose metabolism;map00520|Amino sugar and nucleotide sugar metabolism;map01110|Biosynthesis of secondary metabolites;map01100|Metabolic pathways
	comp101021_c0	K00963	map00040|Pentose and glucuronate interconversions;map00052|Galactose metabolism;map00500|Starch and sucrose metabolism;map00520|Amino sugar and nucleotide sugar metabolism;map01110|Biosynthesis of secondary metabolites;map01100|Metabolic pathways
	comp101043_c0	K00963	map00040|Pentose and glucuronate interconversions;map00052|Galactose metabolism;map00500|Starch and sucrose metabolism;map00520|Amino sugar and nucleotide sugar metabolism;map01110|Biosynthesis of secondary metabolites;map01100|Metabolic pathways
	comp101060_c1	K00963	map00040|Pentose and glucuronate interconversions;map00052|Galactose metabolism;map00500|Starch and sucrose metabolism;map00520|Amino sugar and nucleotide sugar metabolism;map01110|Biosynthesis of secondary metabolites;map01100|Metabolic pathways
	comp147332_c0	K00965	map04917|Prolactin signaling pathway;map01110|Biosynthesis of secondary metabolites;map00520|Amino sugar and nucleotide sugar metabolism;map01100|Metabolic pathways;map00052|Galactose metabolism
	comp119414_c0	K00966	map01110|Biosynthesis of secondary metabolites;map00051|Fructose and mannose metabolism;map00520|Amino sugar and nucleotide sugar metabolism;map01100|Metabolic pathways
	comp119443_c0	K00966	map01110|Biosynthesis of secondary metabolites;map00051|Fructose and mannose metabolism;map00520|Amino sugar and nucleotide sugar metabolism;map01100|Metabolic pathways
	comp119451_c0	K00966	map01110|Biosynthesis of secondary metabolites;map00051|Fructose and mannose metabolism;map00520|Amino sugar and nucleotide sugar metabolism;map01100|Metabolic pathways
	comp119452_c0	K00966	map01110|Biosynthesis of secondary metabolites;map00051|Fructose and mannose metabolism;map00520|Amino sugar and nucleotide sugar metabolism;map01100|Metabolic pathways
	comp119470_c0	K00966	map01110|Biosynthesis of secondary metabolites;map00051|Fructose and mannose metabolism;map00520|Amino sugar and nucleotide sugar metabolism;map01100|Metabolic pathways
	comp119470_c2	K00966	map01110|Biosynthesis of secondary metabolites;map00051|Fructose and mannose metabolism;map00520|Amino sugar and nucleotide sugar metabolism;map01100|Metabolic pathways
	comp116061_c0	K00967	map00564|Glycerophospholipid metabolism;map00440|Phosphonate and phosphinate metabolism;map01100|Metabolic pathways
	comp116081_c0	K00967	map00564|Glycerophospholipid metabolism;map00440|Phosphonate and phosphinate metabolism;map01100|Metabolic pathways
	comp116053_c0	K00968	map00564|Glycerophospholipid metabolism;map00440|Phosphonate and phosphinate metabolism;map01100|Metabolic pathways
	comp126986_c1	K00970	map03018|RNA degradation
	comp127040_c0	K00970	map03018|RNA degradation
	comp120999_c3	K00972	map01110|Biosynthesis of secondary metabolites;map00520|Amino sugar and nucleotide sugar metabolism;map01100|Metabolic pathways
	comp121009_c0	K00972	map01110|Biosynthesis of secondary metabolites;map00520|Amino sugar and nucleotide sugar metabolism;map01100|Metabolic pathways
	comp126338_c0	K00974	map03013|RNA transport
	comp121022_c0	K00975	map01110|Biosynthesis of secondary metabolites;map00520|Amino sugar and nucleotide sugar metabolism;map01100|Metabolic pathways;map00500|Starch and sucrose metabolism
	comp115246_c0	K00979	map00540|Lipopolysaccharide biosynthesis;map01100|Metabolic pathways
	comp116413_c0	K00981	map00564|Glycerophospholipid metabolism;map04070|Phosphatidylinositol signaling system;map01100|Metabolic pathways
	comp116432_c0	K00981	map00564|Glycerophospholipid metabolism;map04070|Phosphatidylinositol signaling system;map01100|Metabolic pathways
	comp124150_c0	K00990	map02020|Two-component system
	comp124159_c0	K00990	map02020|Two-component system
	comp124166_c0	K00990	map02020|Two-component system
	comp124169_c0	K00990	map02020|Two-component system
	comp124175_c0	K00990	map02020|Two-component system
	comp121099_c0	K00991	map01110|Biosynthesis of secondary metabolites;map00900|Terpenoid backbone biosynthesis;map01100|Metabolic pathways
	comp116144_c0	K00995	map00564|Glycerophospholipid metabolism;map01100|Metabolic pathways
	comp116097_c0	K00999	map00564|Glycerophospholipid metabolism;map00562|Inositol phosphate metabolism;map01100|Metabolic pathways;map04070|Phosphatidylinositol signaling system
	comp116099_c0	K00999	map00564|Glycerophospholipid metabolism;map00562|Inositol phosphate metabolism;map01100|Metabolic pathways;map04070|Phosphatidylinositol signaling system
	comp123918_c0	K01011	map01120|Microbial metabolism in diverse environments;map04122|Sulfur relay system;map00270|Cysteine and methionine metabolism;map01100|Metabolic pathways;map00920|Sulfur metabolism
	comp123919_c0	K01011	map01120|Microbial metabolism in diverse environments;map04122|Sulfur relay system;map00270|Cysteine and methionine metabolism;map01100|Metabolic pathways;map00920|Sulfur metabolism
	comp117333_c0	K01012	map00780|Biotin metabolism;map01100|Metabolic pathways
	comp117378_c0	K01012	map00780|Biotin metabolism;map01100|Metabolic pathways
	comp117384_c0	K01012	map00780|Biotin metabolism;map01100|Metabolic pathways
	comp117387_c0	K01012	map00780|Biotin metabolism;map01100|Metabolic pathways
	comp116907_c0	K01029	map00650|Butanoate metabolism;map00072|Synthesis and degradation of ketone bodies;map00280|Valine, leucine and isoleucine degradation
	comp128869_c0	K01047	map04014|Ras signaling pathway;map04270|Vascular smooth muscle contraction;map04975|Fat digestion and absorption;map00565|Ether lipid metabolism;map00564|Glycerophospholipid metabolism;map01100|Metabolic pathways;map04972|Pancreatic secretion;map00592|alpha-Linolenic acid metabolism;map00590|Arachidonic acid metabolism;map00591|Linoleic acid metabolism
	comp101293_c0	K01051	map00040|Pentose and glucuronate interconversions;map00500|Starch and sucrose metabolism;map01100|Metabolic pathways
	comp101372_c0	K01051	map00040|Pentose and glucuronate interconversions;map00500|Starch and sucrose metabolism;map01100|Metabolic pathways
	comp101435_c0	K01051	map00040|Pentose and glucuronate interconversions;map00500|Starch and sucrose metabolism;map01100|Metabolic pathways
	comp101451_c0	K01051	map00040|Pentose and glucuronate interconversions;map00500|Starch and sucrose metabolism;map01100|Metabolic pathways
	comp101496_c0	K01051	map00040|Pentose and glucuronate interconversions;map00500|Starch and sucrose metabolism;map01100|Metabolic pathways
	comp101498_c0	K01051	map00040|Pentose and glucuronate interconversions;map00500|Starch and sucrose metabolism;map01100|Metabolic pathways
	comp101587_c0	K01051	map00040|Pentose and glucuronate interconversions;map00500|Starch and sucrose metabolism;map01100|Metabolic pathways
	comp101642_c0	K01051	map00040|Pentose and glucuronate interconversions;map00500|Starch and sucrose metabolism;map01100|Metabolic pathways
	comp101779_c0	K01051	map00040|Pentose and glucuronate interconversions;map00500|Starch and sucrose metabolism;map01100|Metabolic pathways
	comp101786_c0	K01051	map00040|Pentose and glucuronate interconversions;map00500|Starch and sucrose metabolism;map01100|Metabolic pathways
	comp119174_c0	K01054	map01100|Metabolic pathways;map00561|Glycerolipid metabolism;map04723|Retrograde endocannabinoid signaling
	comp119177_c0	K01054	map01100|Metabolic pathways;map00561|Glycerolipid metabolism;map04723|Retrograde endocannabinoid signaling
	comp119179_c0	K01054	map01100|Metabolic pathways;map00561|Glycerolipid metabolism;map04723|Retrograde endocannabinoid signaling
	comp119180_c0	K01054	map01100|Metabolic pathways;map00561|Glycerolipid metabolism;map04723|Retrograde endocannabinoid signaling
	comp119188_c0	K01054	map01100|Metabolic pathways;map00561|Glycerolipid metabolism;map04723|Retrograde endocannabinoid signaling
	comp119191_c0	K01054	map01100|Metabolic pathways;map00561|Glycerolipid metabolism;map04723|Retrograde endocannabinoid signaling
	comp119193_c0	K01054	map01100|Metabolic pathways;map00561|Glycerolipid metabolism;map04723|Retrograde endocannabinoid signaling
	comp119200_c0	K01054	map01100|Metabolic pathways;map00561|Glycerolipid metabolism;map04723|Retrograde endocannabinoid signaling
	comp119205_c0	K01054	map01100|Metabolic pathways;map00561|Glycerolipid metabolism;map04723|Retrograde endocannabinoid signaling
	comp123208_c0	K01057	map01120|Microbial metabolism in diverse environments;map01110|Biosynthesis of secondary metabolites;map01200|Carbon metabolism;map01100|Metabolic pathways;map00030|Pentose phosphate pathway;map00480|Glutathione metabolism
	comp123212_c0	K01057	map01120|Microbial metabolism in diverse environments;map01110|Biosynthesis of secondary metabolites;map01200|Carbon metabolism;map01100|Metabolic pathways;map00030|Pentose phosphate pathway;map00480|Glutathione metabolism
	comp123216_c0	K01057	map01120|Microbial metabolism in diverse environments;map01110|Biosynthesis of secondary metabolites;map01200|Carbon metabolism;map01100|Metabolic pathways;map00030|Pentose phosphate pathway;map00480|Glutathione metabolism
	comp111893_c0	K01061	map00361|Chlorocyclohexane and chlorobenzene degradation;map01120|Microbial metabolism in diverse environments;map00364|Fluorobenzoate degradation;map01110|Biosynthesis of secondary metabolites;map01100|Metabolic pathways;map00623|Toluene degradation;map00100|Steroid biosynthesis
	comp116796_c0	K01067	map00620|Pyruvate metabolism
	comp116801_c0	K01067	map00620|Pyruvate metabolism
	comp116816_c0	K01067	map00620|Pyruvate metabolism
	comp116782_c0	K01069	map00620|Pyruvate metabolism
	comp116791_c0	K01069	map00620|Pyruvate metabolism
	comp116792_c0	K01069	map00620|Pyruvate metabolism
	comp122622_c0	K01070	map01120|Microbial metabolism in diverse environments;map00680|Methane metabolism;map01200|Carbon metabolism
	comp122623_c0	K01070	map01120|Microbial metabolism in diverse environments;map00680|Methane metabolism;map01200|Carbon metabolism
	comp122627_c0	K01070	map01120|Microbial metabolism in diverse environments;map00680|Methane metabolism;map01200|Carbon metabolism
	comp122477_c0	K01078	map01120|Microbial metabolism in diverse environments;map00627|Aminobenzoate degradation;map05152|Tuberculosis;map00740|Riboflavin metabolism;map00565|Ether lipid metabolism;map00564|Glycerophospholipid metabolism;map00562|Inositol phosphate metabolism;map01100|Metabolic pathways
	comp122638_c0	K01079	map01120|Microbial metabolism in diverse environments;map00680|Methane metabolism;map01200|Carbon metabolism;map00260|Glycine, serine and threonine metabolism;map01230|Biosynthesis of amino acids;map01100|Metabolic pathways
	comp119840_c1	K01081	map01110|Biosynthesis of secondary metabolites;map00240|Pyrimidine metabolism;map00230|Purine metabolism;map00760|Nicotinate and nicotinamide metabolism;map01100|Metabolic pathways
	comp123039_c0	K01082	map01120|Microbial metabolism in diverse environments;map01100|Metabolic pathways;map00920|Sulfur metabolism
	comp123043_c0	K01082	map01120|Microbial metabolism in diverse environments;map01100|Metabolic pathways;map00920|Sulfur metabolism
	comp123048_c0	K01082	map01120|Microbial metabolism in diverse environments;map01100|Metabolic pathways;map00920|Sulfur metabolism
	comp114043_c0	K01087	map00500|Starch and sucrose metabolism;map01100|Metabolic pathways
	comp114070_c0	K01087	map00500|Starch and sucrose metabolism;map01100|Metabolic pathways
	comp114080_c0	K01087	map00500|Starch and sucrose metabolism;map01100|Metabolic pathways
	comp121393_c0	K01091	map01110|Biosynthesis of secondary metabolites;map01100|Metabolic pathways;map00630|Glyoxylate and dicarboxylate metabolism
	comp121032_c0	K01092	map01110|Biosynthesis of secondary metabolites;map00521|Streptomycin biosynthesis;map00562|Inositol phosphate metabolism;map01100|Metabolic pathways;map04070|Phosphatidylinositol signaling system
	comp122466_c0	K01101	map01120|Microbial metabolism in diverse environments;map00627|Aminobenzoate degradation
	comp102720_c0	K01103	map00051|Fructose and mannose metabolism;map04066|HIF-1 signaling pathway
	comp99123_c0	K01110	map05222|Small cell lung cancer;map04510|Focal adhesion;map05215|Prostate cancer;map04530|Tight junction;map04070|Phosphatidylinositol signaling system;map05161|Hepatitis B;map04150|mTOR signaling pathway;map04151|PI3K-Akt signaling pathway;map04068|FoxO signaling pathway;map00562|Inositol phosphate metabolism;map05218|Melanoma;map05200|Pathways in cancer;map05214|Glioma;map04115|p53 signaling pa…
	comp99164_c0	K01110	map05222|Small cell lung cancer;map04510|Focal adhesion;map05215|Prostate cancer;map04530|Tight junction;map04070|Phosphatidylinositol signaling system;map05161|Hepatitis B;map04150|mTOR signaling pathway;map04151|PI3K-Akt signaling pathway;map04068|FoxO signaling pathway;map00562|Inositol phosphate metabolism;map05218|Melanoma;map05200|Pathways in cancer;map05214|Glioma;map04115|p53 signaling pa…
	comp99213_c0	K01110	map05222|Small cell lung cancer;map04510|Focal adhesion;map05215|Prostate cancer;map04530|Tight junction;map04070|Phosphatidylinositol signaling system;map05161|Hepatitis B;map04150|mTOR signaling pathway;map04151|PI3K-Akt signaling pathway;map04068|FoxO signaling pathway;map00562|Inositol phosphate metabolism;map05218|Melanoma;map05200|Pathways in cancer;map05214|Glioma;map04115|p53 signaling pa…
	comp116432_c1	K01114	map00565|Ether lipid metabolism;map00564|Glycerophospholipid metabolism;map00562|Inositol phosphate metabolism;map01100|Metabolic pathways;map01120|Microbial metabolism in diverse environments;map05152|Tuberculosis;map00627|Aminobenzoate degradation;map00740|Riboflavin metabolism
	comp116434_c0	K01114	map00565|Ether lipid metabolism;map00564|Glycerophospholipid metabolism;map00562|Inositol phosphate metabolism;map01100|Metabolic pathways;map01120|Microbial metabolism in diverse environments;map05152|Tuberculosis;map00627|Aminobenzoate degradation;map00740|Riboflavin metabolism
	comp116447_c0	K01114	map00565|Ether lipid metabolism;map00564|Glycerophospholipid metabolism;map00562|Inositol phosphate metabolism;map01100|Metabolic pathways;map01120|Microbial metabolism in diverse environments;map05152|Tuberculosis;map00627|Aminobenzoate degradation;map00740|Riboflavin metabolism
	comp145338_c0	K01115	map04724|Glutamatergic synapse;map04666|Fc gamma R-mediated phagocytosis;map04912|GnRH signaling pathway;map04014|Ras signaling pathway;map00565|Ether lipid metabolism;map00564|Glycerophospholipid metabolism;map04144|Endocytosis;map01100|Metabolic pathways
	comp145358_c0	K01115	map04724|Glutamatergic synapse;map04666|Fc gamma R-mediated phagocytosis;map04912|GnRH signaling pathway;map04014|Ras signaling pathway;map00565|Ether lipid metabolism;map00564|Glycerophospholipid metabolism;map04144|Endocytosis;map01100|Metabolic pathways
	comp145399_c0	K01115	map04724|Glutamatergic synapse;map04666|Fc gamma R-mediated phagocytosis;map04912|GnRH signaling pathway;map04014|Ras signaling pathway;map00565|Ether lipid metabolism;map00564|Glycerophospholipid metabolism;map04144|Endocytosis;map01100|Metabolic pathways
	comp145417_c0	K01115	map04724|Glutamatergic synapse;map04666|Fc gamma R-mediated phagocytosis;map04912|GnRH signaling pathway;map04014|Ras signaling pathway;map00565|Ether lipid metabolism;map00564|Glycerophospholipid metabolism;map04144|Endocytosis;map01100|Metabolic pathways
	comp145463_c0	K01115	map04724|Glutamatergic synapse;map04666|Fc gamma R-mediated phagocytosis;map04912|GnRH signaling pathway;map04014|Ras signaling pathway;map00565|Ether lipid metabolism;map00564|Glycerophospholipid metabolism;map04144|Endocytosis;map01100|Metabolic pathways
	comp145475_c0	K01115	map04724|Glutamatergic synapse;map04666|Fc gamma R-mediated phagocytosis;map04912|GnRH signaling pathway;map04014|Ras signaling pathway;map00565|Ether lipid metabolism;map00564|Glycerophospholipid metabolism;map04144|Endocytosis;map01100|Metabolic pathways
	comp145506_c0	K01115	map04724|Glutamatergic synapse;map04666|Fc gamma R-mediated phagocytosis;map04912|GnRH signaling pathway;map04014|Ras signaling pathway;map00565|Ether lipid metabolism;map00564|Glycerophospholipid metabolism;map04144|Endocytosis;map01100|Metabolic pathways
	comp145510_c0	K01115	map04724|Glutamatergic synapse;map04666|Fc gamma R-mediated phagocytosis;map04912|GnRH signaling pathway;map04014|Ras signaling pathway;map00565|Ether lipid metabolism;map00564|Glycerophospholipid metabolism;map04144|Endocytosis;map01100|Metabolic pathways
	comp115939_c0	K01126	map00564|Glycerophospholipid metabolism
	comp115967_c0	K01126	map00564|Glycerophospholipid metabolism
	comp115967_c1	K01126	map00564|Glycerophospholipid metabolism
	comp107490_c0	K01139;K00951	map00230|Purine metabolism;map00230|Purine metabolism
	comp128064_c0	K01142	map03410|Base excision repair
	comp128101_c0	K01142	map03410|Base excision repair
	comp127009_c0	K01148	map03018|RNA degradation
	comp127013_c0	K01148	map03018|RNA degradation
	comp127015_c0	K01148	map03018|RNA degradation
	comp127045_c0	K01148	map03018|RNA degradation
	comp127065_c1	K01148	map03018|RNA degradation
	comp127155_c0	K01148	map03018|RNA degradation
	comp126464_c0	K01164	map03013|RNA transport;map03008|Ribosome biogenesis in eukaryotes
	comp114260_c0	K01177	map00500|Starch and sucrose metabolism;map01100|Metabolic pathways
	comp114267_c0	K01177	map00500|Starch and sucrose metabolism;map01100|Metabolic pathways
	comp114269_c0	K01177	map00500|Starch and sucrose metabolism;map01100|Metabolic pathways
	comp114322_c0	K01177	map00500|Starch and sucrose metabolism;map01100|Metabolic pathways
	comp114391_c0	K01177	map00500|Starch and sucrose metabolism;map01100|Metabolic pathways
	comp114394_c0	K01177	map00500|Starch and sucrose metabolism;map01100|Metabolic pathways
	comp114114_c0	K01178	map00500|Starch and sucrose metabolism;map01100|Metabolic pathways
	comp114487_c0	K01179	map00500|Starch and sucrose metabolism;map01100|Metabolic pathways;map00520|Amino sugar and nucleotide sugar metabolism;map01110|Biosynthesis of secondary metabolites
	comp114503_c0	K01179	map00500|Starch and sucrose metabolism;map01100|Metabolic pathways;map00520|Amino sugar and nucleotide sugar metabolism;map01110|Biosynthesis of secondary metabolites
	comp114509_c0	K01179	map00500|Starch and sucrose metabolism;map01100|Metabolic pathways;map00520|Amino sugar and nucleotide sugar metabolism;map01110|Biosynthesis of secondary metabolites
	comp114515_c0	K01179	map00500|Starch and sucrose metabolism;map01100|Metabolic pathways;map00520|Amino sugar and nucleotide sugar metabolism;map01110|Biosynthesis of secondary metabolites
	comp120948_c0	K01183	map01110|Biosynthesis of secondary metabolites;map00520|Amino sugar and nucleotide sugar metabolism;map00500|Starch and sucrose metabolism;map01100|Metabolic pathways
	comp120949_c0	K01183	map01110|Biosynthesis of secondary metabolites;map00520|Amino sugar and nucleotide sugar metabolism;map00500|Starch and sucrose metabolism;map01100|Metabolic pathways
	comp120958_c0	K01183	map01110|Biosynthesis of secondary metabolites;map00520|Amino sugar and nucleotide sugar metabolism;map00500|Starch and sucrose metabolism;map01100|Metabolic pathways
	comp120961_c0	K01183	map01110|Biosynthesis of secondary metabolites;map00520|Amino sugar and nucleotide sugar metabolism;map00500|Starch and sucrose metabolism;map01100|Metabolic pathways
	comp120961_c1	K01183	map01110|Biosynthesis of secondary metabolites;map00520|Amino sugar and nucleotide sugar metabolism;map00500|Starch and sucrose metabolism;map01100|Metabolic pathways
	comp120967_c0	K01183	map01110|Biosynthesis of secondary metabolites;map00520|Amino sugar and nucleotide sugar metabolism;map00500|Starch and sucrose metabolism;map01100|Metabolic pathways
	comp120968_c0	K01183	map01110|Biosynthesis of secondary metabolites;map00520|Amino sugar and nucleotide sugar metabolism;map00500|Starch and sucrose metabolism;map01100|Metabolic pathways
	comp120994_c0	K01183	map01110|Biosynthesis of secondary metabolites;map00520|Amino sugar and nucleotide sugar metabolism;map00500|Starch and sucrose metabolism;map01100|Metabolic pathways
	comp120996_c0	K01183	map01110|Biosynthesis of secondary metabolites;map00520|Amino sugar and nucleotide sugar metabolism;map00500|Starch and sucrose metabolism;map01100|Metabolic pathways
	comp120999_c2	K01183	map01110|Biosynthesis of secondary metabolites;map00520|Amino sugar and nucleotide sugar metabolism;map00500|Starch and sucrose metabolism;map01100|Metabolic pathways
	comp120563_c0	K01188	map01110|Biosynthesis of secondary metabolites;map00460|Cyanoamino acid metabolism;map01100|Metabolic pathways;map00500|Starch and sucrose metabolism;map00940|Phenylpropanoid biosynthesis
	comp120565_c0	K01188	map01110|Biosynthesis of secondary metabolites;map00460|Cyanoamino acid metabolism;map01100|Metabolic pathways;map00500|Starch and sucrose metabolism;map00940|Phenylpropanoid biosynthesis
	comp120567_c0	K01188	map01110|Biosynthesis of secondary metabolites;map00460|Cyanoamino acid metabolism;map01100|Metabolic pathways;map00500|Starch and sucrose metabolism;map00940|Phenylpropanoid biosynthesis
	comp120568_c0	K01188	map01110|Biosynthesis of secondary metabolites;map00460|Cyanoamino acid metabolism;map01100|Metabolic pathways;map00500|Starch and sucrose metabolism;map00940|Phenylpropanoid biosynthesis
	comp120571_c0	K01188	map01110|Biosynthesis of secondary metabolites;map00460|Cyanoamino acid metabolism;map01100|Metabolic pathways;map00500|Starch and sucrose metabolism;map00940|Phenylpropanoid biosynthesis
	comp120579_c0	K01188	map01110|Biosynthesis of secondary metabolites;map00460|Cyanoamino acid metabolism;map01100|Metabolic pathways;map00500|Starch and sucrose metabolism;map00940|Phenylpropanoid biosynthesis
	comp120579_c1	K01188	map01110|Biosynthesis of secondary metabolites;map00460|Cyanoamino acid metabolism;map01100|Metabolic pathways;map00500|Starch and sucrose metabolism;map00940|Phenylpropanoid biosynthesis
	comp120594_c0	K01188	map01110|Biosynthesis of secondary metabolites;map00460|Cyanoamino acid metabolism;map01100|Metabolic pathways;map00500|Starch and sucrose metabolism;map00940|Phenylpropanoid biosynthesis
	comp120598_c0	K01188	map01110|Biosynthesis of secondary metabolites;map00460|Cyanoamino acid metabolism;map01100|Metabolic pathways;map00500|Starch and sucrose metabolism;map00940|Phenylpropanoid biosynthesis
	comp120603_c0	K01188	map01110|Biosynthesis of secondary metabolites;map00460|Cyanoamino acid metabolism;map01100|Metabolic pathways;map00500|Starch and sucrose metabolism;map00940|Phenylpropanoid biosynthesis
	comp120641_c0	K01188	map01110|Biosynthesis of secondary metabolites;map00460|Cyanoamino acid metabolism;map01100|Metabolic pathways;map00500|Starch and sucrose metabolism;map00940|Phenylpropanoid biosynthesis
	comp120655_c0	K01188	map01110|Biosynthesis of secondary metabolites;map00460|Cyanoamino acid metabolism;map01100|Metabolic pathways;map00500|Starch and sucrose metabolism;map00940|Phenylpropanoid biosynthesis
	comp120666_c0	K01188	map01110|Biosynthesis of secondary metabolites;map00460|Cyanoamino acid metabolism;map01100|Metabolic pathways;map00500|Starch and sucrose metabolism;map00940|Phenylpropanoid biosynthesis
	comp120676_c0	K01188	map01110|Biosynthesis of secondary metabolites;map00460|Cyanoamino acid metabolism;map01100|Metabolic pathways;map00500|Starch and sucrose metabolism;map00940|Phenylpropanoid biosynthesis
	comp120678_c0	K01188	map01110|Biosynthesis of secondary metabolites;map00460|Cyanoamino acid metabolism;map01100|Metabolic pathways;map00500|Starch and sucrose metabolism;map00940|Phenylpropanoid biosynthesis
	comp120685_c0	K01188	map01110|Biosynthesis of secondary metabolites;map00460|Cyanoamino acid metabolism;map01100|Metabolic pathways;map00500|Starch and sucrose metabolism;map00940|Phenylpropanoid biosynthesis
	comp120691_c0	K01188	map01110|Biosynthesis of secondary metabolites;map00460|Cyanoamino acid metabolism;map01100|Metabolic pathways;map00500|Starch and sucrose metabolism;map00940|Phenylpropanoid biosynthesis
	comp103260_c0	K01190	map00052|Galactose metabolism;map00600|Sphingolipid metabolism;map01100|Metabolic pathways;map00511|Other glycan degradation
	comp114136_c0	K01194	map00500|Starch and sucrose metabolism;map01100|Metabolic pathways
	comp114141_c0	K01194	map00500|Starch and sucrose metabolism;map01100|Metabolic pathways
	comp116756_c0	K01201	map00600|Sphingolipid metabolism;map04142|Lysosome;map01100|Metabolic pathways;map00511|Other glycan degradation
	comp115069_c0	K01205	map00531|Glycosaminoglycan degradation;map01100|Metabolic pathways;map04142|Lysosome
	comp115082_c1	K01205	map00531|Glycosaminoglycan degradation;map01100|Metabolic pathways;map04142|Lysosome
	comp115087_c1	K01205	map00531|Glycosaminoglycan degradation;map01100|Metabolic pathways;map04142|Lysosome
	comp115097_c1	K01205	map00531|Glycosaminoglycan degradation;map01100|Metabolic pathways;map04142|Lysosome
	comp114619_c0	K01206	map00511|Other glycan degradation
	comp114637_c0	K01206	map00511|Other glycan degradation
	comp114723_c0	K01206	map00511|Other glycan degradation
	comp120944_c0	K01209	map01110|Biosynthesis of secondary metabolites;map00520|Amino sugar and nucleotide sugar metabolism;map00500|Starch and sucrose metabolism;map01100|Metabolic pathways
	comp120971_c0	K01209	map01110|Biosynthesis of secondary metabolites;map00520|Amino sugar and nucleotide sugar metabolism;map00500|Starch and sucrose metabolism;map01100|Metabolic pathways
	comp114194_c0	K01210	map00500|Starch and sucrose metabolism;map01100|Metabolic pathways
	comp114401_c0	K01210	map00500|Starch and sucrose metabolism;map01100|Metabolic pathways
	comp114440_c1	K01210	map00500|Starch and sucrose metabolism;map01100|Metabolic pathways
	comp114458_c0	K01210	map00500|Starch and sucrose metabolism;map01100|Metabolic pathways
	comp114468_c0	K01210	map00500|Starch and sucrose metabolism;map01100|Metabolic pathways
	comp101307_c0	K01213	map00040|Pentose and glucuronate interconversions;map00500|Starch and sucrose metabolism;map01100|Metabolic pathways
	comp114653_c0	K01227	map00511|Other glycan degradation
	comp133191_c0	K01228	map04141|Protein processing in endoplasmic reticulum;map01100|Metabolic pathways;map00510|N-Glycan biosynthesis
	comp119338_c1	K01230	map01100|Metabolic pathways;map04141|Protein processing in endoplasmic reticulum;map00513|Various types of N-glycan biosynthesis;map00510|N-Glycan biosynthesis
	comp119398_c0	K01230	map01100|Metabolic pathways;map04141|Protein processing in endoplasmic reticulum;map00513|Various types of N-glycan biosynthesis;map00510|N-Glycan biosynthesis
	comp119404_c0	K01230	map01100|Metabolic pathways;map04141|Protein processing in endoplasmic reticulum;map00513|Various types of N-glycan biosynthesis;map00510|N-Glycan biosynthesis
	comp119149_c0	K01231	map01100|Metabolic pathways;map00513|Various types of N-glycan biosynthesis;map00510|N-Glycan biosynthesis
	comp108598_c0	K01240	map00240|Pyrimidine metabolism;map00760|Nicotinate and nicotinamide metabolism
	comp118950_c0	K01244	map01100|Metabolic pathways;map00270|Cysteine and methionine metabolism
	comp118952_c0	K01244	map01100|Metabolic pathways;map00270|Cysteine and methionine metabolism
	comp128080_c0	K01246	map03410|Base excision repair
	comp128083_c0	K01246	map03410|Base excision repair
	comp118910_c0	K01251	map01100|Metabolic pathways;map00270|Cysteine and methionine metabolism
	comp118913_c0	K01251	map01100|Metabolic pathways;map00270|Cysteine and methionine metabolism
	comp118922_c0	K01251	map01100|Metabolic pathways;map00270|Cysteine and methionine metabolism
	comp118959_c0	K01251	map01100|Metabolic pathways;map00270|Cysteine and methionine metabolism
	comp118966_c0	K01251	map01100|Metabolic pathways;map00270|Cysteine and methionine metabolism
	comp118973_c0	K01251	map01100|Metabolic pathways;map00270|Cysteine and methionine metabolism
	comp118984_c0	K01251	map01100|Metabolic pathways;map00270|Cysteine and methionine metabolism
	comp148360_c0	K01253	map04976|Bile secretion;map00980|Metabolism of xenobiotics by cytochrome P450;map05204|Chemical carcinogenesis
	comp119245_c0	K01254	map01100|Metabolic pathways;map00590|Arachidonic acid metabolism
	comp113045_c0	K01256	map00480|Glutathione metabolism;map01100|Metabolic pathways
	comp113047_c0	K01256	map00480|Glutathione metabolism;map01100|Metabolic pathways
	comp113063_c1	K01256	map00480|Glutathione metabolism;map01100|Metabolic pathways
	comp113065_c0	K01256	map00480|Glutathione metabolism;map01100|Metabolic pathways
	comp113077_c0	K01256	map00480|Glutathione metabolism;map01100|Metabolic pathways
	comp111111_c0	K01259	map00330|Arginine and proline metabolism;map00480|Glutathione metabolism;map01100|Metabolic pathways
	comp148052_c0	K01285	map04974|Protein digestion and absorption
	comp148071_c0	K01285	map04974|Protein digestion and absorption
	comp148147_c0	K01285	map04974|Protein digestion and absorption
	comp148176_c0	K01285	map04974|Protein digestion and absorption
	comp148187_c0	K01285	map04974|Protein digestion and absorption
	comp117434_c1	K01307	map00790|Folate biosynthesis
	comp129602_c0	K01338	map04112|Cell cycle - Caulobacter
	comp129632_c0	K01338	map04112|Cell cycle - Caulobacter
	comp129634_c0	K01338	map04112|Cell cycle - Caulobacter
	comp129640_c0	K01338	map04112|Cell cycle - Caulobacter
	comp83754_c0	K01354	map05142|Chagas disease (American trypanosomiasis);map05143|African trypanosomiasis
	comp129601_c0	K01358	map04112|Cell cycle - Caulobacter
	comp129605_c0	K01358	map04112|Cell cycle - Caulobacter
	comp129608_c0	K01358	map04112|Cell cycle - Caulobacter
	comp129615_c0	K01358	map04112|Cell cycle - Caulobacter
	comp129617_c0	K01358	map04112|Cell cycle - Caulobacter
	comp129621_c3	K01358	map04112|Cell cycle - Caulobacter
	comp141106_c0	K01363	map04612|Antigen processing and presentation;map04142|Lysosome
	comp141108_c0	K01363	map04612|Antigen processing and presentation;map04142|Lysosome
	comp13379_c0	K01366	map04142|Lysosome
	comp133961_c0	K01366	map04142|Lysosome
	comp134056_c0	K01366	map04142|Lysosome
	comp141137_c0	K01369	map04612|Antigen processing and presentation;map04142|Lysosome
	comp133295_c0	K01373	map04142|Lysosome
	comp133604_c0	K01373	map04142|Lysosome
	comp83857_c0	K01392	map05143|African trypanosomiasis;map04614|Renin-angiotensin system
	comp24284_c0	K01408	map05010|Alzheimer's disease
	comp24289_c0	K01408	map05010|Alzheimer's disease
	comp24374_c0	K01408	map05010|Alzheimer's disease
	comp24507_c0	K01408	map05010|Alzheimer's disease
	comp108899_c0	K01431	map00240|Pyrimidine metabolism;map01100|Metabolic pathways;map00410|beta-Alanine metabolism;map00770|Pantothenate and CoA biosynthesis;map00983|Drug metabolism - other enzymes
	comp108932_c0	K01431	map00240|Pyrimidine metabolism;map01100|Metabolic pathways;map00410|beta-Alanine metabolism;map00770|Pantothenate and CoA biosynthesis;map00983|Drug metabolism - other enzymes
	comp116915_c0	K01433	map00670|One carbon pool by folate;map00630|Glyoxylate and dicarboxylate metabolism
	comp120212_c0	K01438	map01110|Biosynthesis of secondary metabolites;map00330|Arginine and proline metabolism;map01230|Biosynthesis of amino acids;map01210|2-Oxocarboxylic acid metabolism;map01100|Metabolic pathways;map01120|Microbial metabolism in diverse environments;map00300|Lysine biosynthesis
	comp134067_c0	K01444	map04142|Lysosome;map00511|Other glycan degradation
	comp132395_c0	K01456	map04141|Protein processing in endoplasmic reticulum
	comp132962_c0	K01456	map04141|Protein processing in endoplasmic reticulum
	comp108867_c0	K01464	map00240|Pyrimidine metabolism;map01100|Metabolic pathways;map00410|beta-Alanine metabolism;map00770|Pantothenate and CoA biosynthesis;map00983|Drug metabolism - other enzymes
	comp108766_c0	K01465	map00240|Pyrimidine metabolism;map01100|Metabolic pathways
	comp121933_c0	K01466	map01120|Microbial metabolism in diverse environments;map00230|Purine metabolism;map01100|Metabolic pathways
	comp112766_c0	K01469	map00480|Glutathione metabolism
	comp85680_c0	K01476	map05146|Amoebiasis;map01110|Biosynthesis of secondary metabolites;map00330|Arginine and proline metabolism;map01230|Biosynthesis of amino acids;map01100|Metabolic pathways;map00480|Glutathione metabolism
	comp107686_c1	K01487	map00230|Purine metabolism;map01100|Metabolic pathways;map00240|Pyrimidine metabolism;map00330|Arginine and proline metabolism
	comp107782_c0	K01487	map00230|Purine metabolism;map01100|Metabolic pathways;map00240|Pyrimidine metabolism;map00330|Arginine and proline metabolism
	comp107799_c0	K01488	map00230|Purine metabolism;map05340|Primary immunodeficiency;map01100|Metabolic pathways
	comp109054_c0	K01489	map00240|Pyrimidine metabolism;map01100|Metabolic pathways;map00983|Drug metabolism - other enzymes
	comp119754_c0	K01490	map01110|Biosynthesis of secondary metabolites;map00230|Purine metabolism;map01100|Metabolic pathways
	comp119772_c0	K01490	map01110|Biosynthesis of secondary metabolites;map00230|Purine metabolism;map01100|Metabolic pathways
	comp119786_c0	K01490	map01110|Biosynthesis of secondary metabolites;map00230|Purine metabolism;map01100|Metabolic pathways
	comp119797_c0	K01490	map01110|Biosynthesis of secondary metabolites;map00230|Purine metabolism;map01100|Metabolic pathways
	comp122965_c0	K01491	map01120|Microbial metabolism in diverse environments;map00720|Carbon fixation pathways in prokaryotes;map00670|One carbon pool by folate;map01200|Carbon metabolism;map01100|Metabolic pathways
	comp122967_c0	K01491	map01120|Microbial metabolism in diverse environments;map00720|Carbon fixation pathways in prokaryotes;map00670|One carbon pool by folate;map01200|Carbon metabolism;map01100|Metabolic pathways
	comp122978_c0	K01491	map01120|Microbial metabolism in diverse environments;map00720|Carbon fixation pathways in prokaryotes;map00670|One carbon pool by folate;map01200|Carbon metabolism;map01100|Metabolic pathways
	comp122985_c0	K01491	map01120|Microbial metabolism in diverse environments;map00720|Carbon fixation pathways in prokaryotes;map00670|One carbon pool by folate;map01200|Carbon metabolism;map01100|Metabolic pathways
	comp108607_c0	K01493	map00240|Pyrimidine metabolism;map01100|Metabolic pathways
	comp117504_c0	K01495	map00790|Folate biosynthesis;map01100|Metabolic pathways
	comp106011_c0	K01507	map00190|Oxidative phosphorylation
	comp106101_c0	K01507	map00190|Oxidative phosphorylation
	comp106114_c0	K01507	map00190|Oxidative phosphorylation
	comp106150_c0	K01507	map00190|Oxidative phosphorylation
	comp106159_c0	K01507	map00190|Oxidative phosphorylation
	comp106179_c0	K01507	map00190|Oxidative phosphorylation
	comp106306_c0	K01507	map00190|Oxidative phosphorylation
	comp106502_c0	K01507	map00190|Oxidative phosphorylation
	comp91753_c0	K01510	map05169|Epstein-Barr virus infection;map00240|Pyrimidine metabolism;map00230|Purine metabolism
	comp91810_c0	K01510	map05169|Epstein-Barr virus infection;map00240|Pyrimidine metabolism;map00230|Purine metabolism
	comp91819_c0	K01510	map05169|Epstein-Barr virus infection;map00240|Pyrimidine metabolism;map00230|Purine metabolism
	comp91844_c0	K01510	map05169|Epstein-Barr virus infection;map00240|Pyrimidine metabolism;map00230|Purine metabolism
	comp122474_c0	K01512	map01120|Microbial metabolism in diverse environments;map00627|Aminobenzoate degradation;map00620|Pyruvate metabolism
	comp113772_c0	K01513	map00500|Starch and sucrose metabolism;map00230|Purine metabolism;map00760|Nicotinate and nicotinamide metabolism;map00770|Pantothenate and CoA biosynthesis;map01100|Metabolic pathways;map00740|Riboflavin metabolism
	comp116052_c0	K01517	map00564|Glycerophospholipid metabolism;map00230|Purine metabolism
	comp107850_c0	K01519	map00240|Pyrimidine metabolism;map00230|Purine metabolism;map01100|Metabolic pathways;map00983|Drug metabolism - other enzymes
	comp108632_c0	K01520	map00240|Pyrimidine metabolism;map01100|Metabolic pathways
	comp99628_c0	K01522	map05223|Non-small cell lung cancer;map05222|Small cell lung cancer;map00230|Purine metabolism
	comp136115_c0	K01528	map04144|Endocytosis;map05100|Bacterial invasion of epithelial cells;map04721|Synaptic vesicle cycle;map04961|Endocrine and other factor-regulated calcium reabsorption
	comp106011_c2	K01535	map00190|Oxidative phosphorylation
	comp106011_c3	K01535	map00190|Oxidative phosphorylation
	comp106015_c0	K01535	map00190|Oxidative phosphorylation
	comp106115_c0	K01535	map00190|Oxidative phosphorylation
	comp106140_c0	K01535	map00190|Oxidative phosphorylation
	comp106435_c0	K01535	map00190|Oxidative phosphorylation
	comp106481_c0	K01535	map00190|Oxidative phosphorylation
	comp106529_c0	K01535	map00190|Oxidative phosphorylation
	comp106561_c0	K01535	map00190|Oxidative phosphorylation
	comp106575_c0	K01535	map00190|Oxidative phosphorylation
	comp106608_c0	K01535	map00190|Oxidative phosphorylation
	comp106626_c0	K01535	map00190|Oxidative phosphorylation
	comp106636_c1	K01535	map00190|Oxidative phosphorylation
	comp106666_c0	K01535	map00190|Oxidative phosphorylation
	comp106734_c0	K01535	map00190|Oxidative phosphorylation
	comp122091_c0	K01555	map01120|Microbial metabolism in diverse environments;map00350|Tyrosine metabolism;map00643|Styrene degradation;map01100|Metabolic pathways
	comp122101_c1	K01557	map01120|Microbial metabolism in diverse environments;map00350|Tyrosine metabolism;map01100|Metabolic pathways
	comp138362_c0	K01578	map04146|Peroxisome;map00410|beta-Alanine metabolism;map01100|Metabolic pathways;map00640|Propanoate metabolism
	comp112656_c0	K01580	map00430|Taurine and hypotaurine metabolism;map04727|GABAergic synapse;map00250|Alanine, aspartate and glutamate metabolism;map00650|Butanoate metabolism;map00410|beta-Alanine metabolism;map04940|Type I diabetes mellitus;map01110|Biosynthesis of secondary metabolites;map01100|Metabolic pathways
	comp112662_c0	K01580	map00430|Taurine and hypotaurine metabolism;map04727|GABAergic synapse;map00250|Alanine, aspartate and glutamate metabolism;map00650|Butanoate metabolism;map00410|beta-Alanine metabolism;map04940|Type I diabetes mellitus;map01110|Biosynthesis of secondary metabolites;map01100|Metabolic pathways
	comp112678_c0	K01580	map00430|Taurine and hypotaurine metabolism;map04727|GABAergic synapse;map00250|Alanine, aspartate and glutamate metabolism;map00650|Butanoate metabolism;map00410|beta-Alanine metabolism;map04940|Type I diabetes mellitus;map01110|Biosynthesis of secondary metabolites;map01100|Metabolic pathways
	comp112680_c0	K01580	map00430|Taurine and hypotaurine metabolism;map04727|GABAergic synapse;map00250|Alanine, aspartate and glutamate metabolism;map00650|Butanoate metabolism;map00410|beta-Alanine metabolism;map04940|Type I diabetes mellitus;map01110|Biosynthesis of secondary metabolites;map01100|Metabolic pathways
	comp112698_c2	K01580	map00430|Taurine and hypotaurine metabolism;map04727|GABAergic synapse;map00250|Alanine, aspartate and glutamate metabolism;map00650|Butanoate metabolism;map00410|beta-Alanine metabolism;map04940|Type I diabetes mellitus;map01110|Biosynthesis of secondary metabolites;map01100|Metabolic pathways
	comp112719_c0	K01580	map00430|Taurine and hypotaurine metabolism;map04727|GABAergic synapse;map00250|Alanine, aspartate and glutamate metabolism;map00650|Butanoate metabolism;map00410|beta-Alanine metabolism;map04940|Type I diabetes mellitus;map01110|Biosynthesis of secondary metabolites;map01100|Metabolic pathways
	comp113108_c0	K01581	map00480|Glutathione metabolism;map01110|Biosynthesis of secondary metabolites;map00330|Arginine and proline metabolism;map01100|Metabolic pathways;map05146|Amoebiasis;map01230|Biosynthesis of amino acids;map01120|Microbial metabolism in diverse environments;map00300|Lysine biosynthesis
	comp113112_c0	K01581	map00480|Glutathione metabolism;map01110|Biosynthesis of secondary metabolites;map00330|Arginine and proline metabolism;map01100|Metabolic pathways;map05146|Amoebiasis;map01230|Biosynthesis of amino acids;map01120|Microbial metabolism in diverse environments;map00300|Lysine biosynthesis
	comp121321_c0	K01582	map01110|Biosynthesis of secondary metabolites;map00960|Tropane, piperidine and pyridine alkaloid biosynthesis;map00310|Lysine degradation;map01100|Metabolic pathways
	comp111255_c0	K01583	map00330|Arginine and proline metabolism;map01100|Metabolic pathways
	comp111250_c0	K01585	map00330|Arginine and proline metabolism;map01100|Metabolic pathways
	comp123248_c0	K01586	map01120|Microbial metabolism in diverse environments;map01110|Biosynthesis of secondary metabolites;map01230|Biosynthesis of amino acids;map01100|Metabolic pathways;map00300|Lysine biosynthesis;map00480|Glutathione metabolism;map00330|Arginine and proline metabolism
	comp123252_c0	K01586	map01120|Microbial metabolism in diverse environments;map01110|Biosynthesis of secondary metabolites;map01230|Biosynthesis of amino acids;map01100|Metabolic pathways;map00300|Lysine biosynthesis;map00480|Glutathione metabolism;map00330|Arginine and proline metabolism
	comp119812_c0	K01589	map01110|Biosynthesis of secondary metabolites;map00230|Purine metabolism;map01100|Metabolic pathways
	comp111360_c0	K01592	map00350|Tyrosine metabolism;map01110|Biosynthesis of secondary metabolites;map00950|Isoquinoline alkaloid biosynthesis;map01100|Metabolic pathways
	comp122700_c0	K01595	map01120|Microbial metabolism in diverse environments;map00680|Methane metabolism;map01200|Carbon metabolism;map00720|Carbon fixation pathways in prokaryotes;map00710|Carbon fixation in photosynthetic organisms;map00620|Pyruvate metabolism;map01100|Metabolic pathways
	comp122704_c0	K01595	map01120|Microbial metabolism in diverse environments;map00680|Methane metabolism;map01200|Carbon metabolism;map00720|Carbon fixation pathways in prokaryotes;map00710|Carbon fixation in photosynthetic organisms;map00620|Pyruvate metabolism;map01100|Metabolic pathways
	comp121113_c0	K01597	map01110|Biosynthesis of secondary metabolites;map00900|Terpenoid backbone biosynthesis;map01100|Metabolic pathways
	comp117290_c0	K01598	map00770|Pantothenate and CoA biosynthesis;map01100|Metabolic pathways
	comp121466_c0	K01599	map01110|Biosynthesis of secondary metabolites;map01100|Metabolic pathways;map00860|Porphyrin and chlorophyll metabolism
	comp121499_c0	K01599	map01110|Biosynthesis of secondary metabolites;map01100|Metabolic pathways;map00860|Porphyrin and chlorophyll metabolism
	comp122958_c0	K01601	map01120|Microbial metabolism in diverse environments;map00710|Carbon fixation in photosynthetic organisms;map01200|Carbon metabolism;map01100|Metabolic pathways;map00630|Glyoxylate and dicarboxylate metabolism
	comp122957_c0	K01602	map01120|Microbial metabolism in diverse environments;map00710|Carbon fixation in photosynthetic organisms;map01200|Carbon metabolism;map01100|Metabolic pathways;map00630|Glyoxylate and dicarboxylate metabolism
	comp112147_c0	K01609	map00400|Phenylalanine, tyrosine and tryptophan biosynthesis;map01110|Biosynthesis of secondary metabolites;map01230|Biosynthesis of amino acids;map01100|Metabolic pathways
	comp112317_c0	K01609	map00400|Phenylalanine, tyrosine and tryptophan biosynthesis;map01110|Biosynthesis of secondary metabolites;map01230|Biosynthesis of amino acids;map01100|Metabolic pathways
	comp123253_c0	K01610	map01120|Microbial metabolism in diverse environments;map01200|Carbon metabolism;map00020|Citrate cycle (TCA cycle);map00010|Glycolysis / Gluconeogenesis;map00710|Carbon fixation in photosynthetic organisms;map01110|Biosynthesis of secondary metabolites;map00620|Pyruvate metabolism;map01100|Metabolic pathways
	comp123256_c0	K01610	map01120|Microbial metabolism in diverse environments;map01200|Carbon metabolism;map00020|Citrate cycle (TCA cycle);map00010|Glycolysis / Gluconeogenesis;map00710|Carbon fixation in photosynthetic organisms;map01110|Biosynthesis of secondary metabolites;map00620|Pyruvate metabolism;map01100|Metabolic pathways
	comp123257_c0	K01610	map01120|Microbial metabolism in diverse environments;map01200|Carbon metabolism;map00020|Citrate cycle (TCA cycle);map00010|Glycolysis / Gluconeogenesis;map00710|Carbon fixation in photosynthetic organisms;map01110|Biosynthesis of secondary metabolites;map00620|Pyruvate metabolism;map01100|Metabolic pathways
	comp123259_c0	K01610	map01120|Microbial metabolism in diverse environments;map01200|Carbon metabolism;map00020|Citrate cycle (TCA cycle);map00010|Glycolysis / Gluconeogenesis;map00710|Carbon fixation in photosynthetic organisms;map01110|Biosynthesis of secondary metabolites;map00620|Pyruvate metabolism;map01100|Metabolic pathways
	comp123269_c0	K01610	map01120|Microbial metabolism in diverse environments;map01200|Carbon metabolism;map00020|Citrate cycle (TCA cycle);map00010|Glycolysis / Gluconeogenesis;map00710|Carbon fixation in photosynthetic organisms;map01110|Biosynthesis of secondary metabolites;map00620|Pyruvate metabolism;map01100|Metabolic pathways
	comp12327_c0	K01610	map01120|Microbial metabolism in diverse environments;map01200|Carbon metabolism;map00020|Citrate cycle (TCA cycle);map00010|Glycolysis / Gluconeogenesis;map00710|Carbon fixation in photosynthetic organisms;map01110|Biosynthesis of secondary metabolites;map00620|Pyruvate metabolism;map01100|Metabolic pathways
	comp123275_c0	K01610	map01120|Microbial metabolism in diverse environments;map01200|Carbon metabolism;map00020|Citrate cycle (TCA cycle);map00010|Glycolysis / Gluconeogenesis;map00710|Carbon fixation in photosynthetic organisms;map01110|Biosynthesis of secondary metabolites;map00620|Pyruvate metabolism;map01100|Metabolic pathways
	comp123277_c0	K01610	map01120|Microbial metabolism in diverse environments;map01200|Carbon metabolism;map00020|Citrate cycle (TCA cycle);map00010|Glycolysis / Gluconeogenesis;map00710|Carbon fixation in photosynthetic organisms;map01110|Biosynthesis of secondary metabolites;map00620|Pyruvate metabolism;map01100|Metabolic pathways
	comp123279_c0	K01610	map01120|Microbial metabolism in diverse environments;map01200|Carbon metabolism;map00020|Citrate cycle (TCA cycle);map00010|Glycolysis / Gluconeogenesis;map00710|Carbon fixation in photosynthetic organisms;map01110|Biosynthesis of secondary metabolites;map00620|Pyruvate metabolism;map01100|Metabolic pathways
	comp123282_c0	K01610	map01120|Microbial metabolism in diverse environments;map01200|Carbon metabolism;map00020|Citrate cycle (TCA cycle);map00010|Glycolysis / Gluconeogenesis;map00710|Carbon fixation in photosynthetic organisms;map01110|Biosynthesis of secondary metabolites;map00620|Pyruvate metabolism;map01100|Metabolic pathways
	comp123286_c1	K01610	map01120|Microbial metabolism in diverse environments;map01200|Carbon metabolism;map00020|Citrate cycle (TCA cycle);map00010|Glycolysis / Gluconeogenesis;map00710|Carbon fixation in photosynthetic organisms;map01110|Biosynthesis of secondary metabolites;map00620|Pyruvate metabolism;map01100|Metabolic pathways
	comp123287_c0	K01610	map01120|Microbial metabolism in diverse environments;map01200|Carbon metabolism;map00020|Citrate cycle (TCA cycle);map00010|Glycolysis / Gluconeogenesis;map00710|Carbon fixation in photosynthetic organisms;map01110|Biosynthesis of secondary metabolites;map00620|Pyruvate metabolism;map01100|Metabolic pathways
	comp116131_c0	K01613	map00564|Glycerophospholipid metabolism;map01100|Metabolic pathways
	comp116131_c1	K01613	map00564|Glycerophospholipid metabolism;map01100|Metabolic pathways
	comp116934_c0	K01621	map00710|Carbon fixation in photosynthetic organisms;map00030|Pentose phosphate pathway;map01100|Metabolic pathways;map01120|Microbial metabolism in diverse environments
	comp122520_c0	K01623	map01120|Microbial metabolism in diverse environments;map00680|Methane metabolism;map00030|Pentose phosphate pathway;map01230|Biosynthesis of amino acids;map00051|Fructose and mannose metabolism;map00010|Glycolysis / Gluconeogenesis;map00710|Carbon fixation in photosynthetic organisms;map01110|Biosynthesis of secondary metabolites;map01100|Metabolic pathways;map01200|Carbon metabolism
	comp122525_c0	K01623	map01120|Microbial metabolism in diverse environments;map00680|Methane metabolism;map00030|Pentose phosphate pathway;map01230|Biosynthesis of amino acids;map00051|Fructose and mannose metabolism;map00010|Glycolysis / Gluconeogenesis;map00710|Carbon fixation in photosynthetic organisms;map01110|Biosynthesis of secondary metabolites;map01100|Metabolic pathways;map01200|Carbon metabolism
	comp122535_c0	K01623	map01120|Microbial metabolism in diverse environments;map00680|Methane metabolism;map00030|Pentose phosphate pathway;map01230|Biosynthesis of amino acids;map00051|Fructose and mannose metabolism;map00010|Glycolysis / Gluconeogenesis;map00710|Carbon fixation in photosynthetic organisms;map01110|Biosynthesis of secondary metabolites;map01100|Metabolic pathways;map01200|Carbon metabolism
	comp122551_c0	K01623	map01120|Microbial metabolism in diverse environments;map00680|Methane metabolism;map00030|Pentose phosphate pathway;map01230|Biosynthesis of amino acids;map00051|Fructose and mannose metabolism;map00010|Glycolysis / Gluconeogenesis;map00710|Carbon fixation in photosynthetic organisms;map01110|Biosynthesis of secondary metabolites;map01100|Metabolic pathways;map01200|Carbon metabolism
	comp122561_c0	K01623	map01120|Microbial metabolism in diverse environments;map00680|Methane metabolism;map00030|Pentose phosphate pathway;map01230|Biosynthesis of amino acids;map00051|Fructose and mannose metabolism;map00010|Glycolysis / Gluconeogenesis;map00710|Carbon fixation in photosynthetic organisms;map01110|Biosynthesis of secondary metabolites;map01100|Metabolic pathways;map01200|Carbon metabolism
	comp122566_c0	K01623	map01120|Microbial metabolism in diverse environments;map00680|Methane metabolism;map00030|Pentose phosphate pathway;map01230|Biosynthesis of amino acids;map00051|Fructose and mannose metabolism;map00010|Glycolysis / Gluconeogenesis;map00710|Carbon fixation in photosynthetic organisms;map01110|Biosynthesis of secondary metabolites;map01100|Metabolic pathways;map01200|Carbon metabolism
	comp122578_c0	K01623	map01120|Microbial metabolism in diverse environments;map00680|Methane metabolism;map00030|Pentose phosphate pathway;map01230|Biosynthesis of amino acids;map00051|Fructose and mannose metabolism;map00010|Glycolysis / Gluconeogenesis;map00710|Carbon fixation in photosynthetic organisms;map01110|Biosynthesis of secondary metabolites;map01100|Metabolic pathways;map01200|Carbon metabolism
	comp122584_c0	K01623	map01120|Microbial metabolism in diverse environments;map00680|Methane metabolism;map00030|Pentose phosphate pathway;map01230|Biosynthesis of amino acids;map00051|Fructose and mannose metabolism;map00010|Glycolysis / Gluconeogenesis;map00710|Carbon fixation in photosynthetic organisms;map01110|Biosynthesis of secondary metabolites;map01100|Metabolic pathways;map01200|Carbon metabolism
	comp122524_c0	K01624	map01120|Microbial metabolism in diverse environments;map00680|Methane metabolism;map00030|Pentose phosphate pathway;map01230|Biosynthesis of amino acids;map00051|Fructose and mannose metabolism;map00010|Glycolysis / Gluconeogenesis;map00710|Carbon fixation in photosynthetic organisms;map01110|Biosynthesis of secondary metabolites;map01100|Metabolic pathways;map01200|Carbon metabolism
	comp122527_c0	K01624	map01120|Microbial metabolism in diverse environments;map00680|Methane metabolism;map00030|Pentose phosphate pathway;map01230|Biosynthesis of amino acids;map00051|Fructose and mannose metabolism;map00010|Glycolysis / Gluconeogenesis;map00710|Carbon fixation in photosynthetic organisms;map01110|Biosynthesis of secondary metabolites;map01100|Metabolic pathways;map01200|Carbon metabolism
	comp122528_c0	K01624	map01120|Microbial metabolism in diverse environments;map00680|Methane metabolism;map00030|Pentose phosphate pathway;map01230|Biosynthesis of amino acids;map00051|Fructose and mannose metabolism;map00010|Glycolysis / Gluconeogenesis;map00710|Carbon fixation in photosynthetic organisms;map01110|Biosynthesis of secondary metabolites;map01100|Metabolic pathways;map01200|Carbon metabolism
	comp122531_c0	K01624	map01120|Microbial metabolism in diverse environments;map00680|Methane metabolism;map00030|Pentose phosphate pathway;map01230|Biosynthesis of amino acids;map00051|Fructose and mannose metabolism;map00010|Glycolysis / Gluconeogenesis;map00710|Carbon fixation in photosynthetic organisms;map01110|Biosynthesis of secondary metabolites;map01100|Metabolic pathways;map01200|Carbon metabolism
	comp122538_c0	K01624	map01120|Microbial metabolism in diverse environments;map00680|Methane metabolism;map00030|Pentose phosphate pathway;map01230|Biosynthesis of amino acids;map00051|Fructose and mannose metabolism;map00010|Glycolysis / Gluconeogenesis;map00710|Carbon fixation in photosynthetic organisms;map01110|Biosynthesis of secondary metabolites;map01100|Metabolic pathways;map01200|Carbon metabolism
	comp122550_c0	K01624	map01120|Microbial metabolism in diverse environments;map00680|Methane metabolism;map00030|Pentose phosphate pathway;map01230|Biosynthesis of amino acids;map00051|Fructose and mannose metabolism;map00010|Glycolysis / Gluconeogenesis;map00710|Carbon fixation in photosynthetic organisms;map01110|Biosynthesis of secondary metabolites;map01100|Metabolic pathways;map01200|Carbon metabolism
	comp122563_c0	K01624	map01120|Microbial metabolism in diverse environments;map00680|Methane metabolism;map00030|Pentose phosphate pathway;map01230|Biosynthesis of amino acids;map00051|Fructose and mannose metabolism;map00010|Glycolysis / Gluconeogenesis;map00710|Carbon fixation in photosynthetic organisms;map01110|Biosynthesis of secondary metabolites;map01100|Metabolic pathways;map01200|Carbon metabolism
	comp121805_c0	K01625	map01120|Microbial metabolism in diverse environments;map00030|Pentose phosphate pathway;map00330|Arginine and proline metabolism;map00630|Glyoxylate and dicarboxylate metabolism;map01100|Metabolic pathways;map01200|Carbon metabolism
	comp112066_c0	K01626	map00400|Phenylalanine, tyrosine and tryptophan biosynthesis;map01110|Biosynthesis of secondary metabolites;map01230|Biosynthesis of amino acids;map01100|Metabolic pathways
	comp112084_c0	K01626	map00400|Phenylalanine, tyrosine and tryptophan biosynthesis;map01110|Biosynthesis of secondary metabolites;map01230|Biosynthesis of amino acids;map01100|Metabolic pathways
	comp112108_c0	K01626	map00400|Phenylalanine, tyrosine and tryptophan biosynthesis;map01110|Biosynthesis of secondary metabolites;map01230|Biosynthesis of amino acids;map01100|Metabolic pathways
	comp112526_c0	K01626	map00400|Phenylalanine, tyrosine and tryptophan biosynthesis;map01110|Biosynthesis of secondary metabolites;map01230|Biosynthesis of amino acids;map01100|Metabolic pathways
	comp117499_c1	K01633	map00790|Folate biosynthesis;map01100|Metabolic pathways
	comp116633_c0	K01634	map00600|Sphingolipid metabolism;map01100|Metabolic pathways
	comp122338_c0	K01638	map01120|Microbial metabolism in diverse environments;map00620|Pyruvate metabolism;map01200|Carbon metabolism;map01100|Metabolic pathways;map00630|Glyoxylate and dicarboxylate metabolism
	comp122345_c0	K01638	map01120|Microbial metabolism in diverse environments;map00620|Pyruvate metabolism;map01200|Carbon metabolism;map01100|Metabolic pathways;map00630|Glyoxylate and dicarboxylate metabolism
	comp122353_c0	K01638	map01120|Microbial metabolism in diverse environments;map00620|Pyruvate metabolism;map01200|Carbon metabolism;map01100|Metabolic pathways;map00630|Glyoxylate and dicarboxylate metabolism
	comp122356_c0	K01638	map01120|Microbial metabolism in diverse environments;map00620|Pyruvate metabolism;map01200|Carbon metabolism;map01100|Metabolic pathways;map00630|Glyoxylate and dicarboxylate metabolism
	comp122358_c0	K01638	map01120|Microbial metabolism in diverse environments;map00620|Pyruvate metabolism;map01200|Carbon metabolism;map01100|Metabolic pathways;map00630|Glyoxylate and dicarboxylate metabolism
	comp122360_c0	K01638	map01120|Microbial metabolism in diverse environments;map00620|Pyruvate metabolism;map01200|Carbon metabolism;map01100|Metabolic pathways;map00630|Glyoxylate and dicarboxylate metabolism
	comp122362_c0	K01638	map01120|Microbial metabolism in diverse environments;map00620|Pyruvate metabolism;map01200|Carbon metabolism;map01100|Metabolic pathways;map00630|Glyoxylate and dicarboxylate metabolism
	comp122365_c0	K01638	map01120|Microbial metabolism in diverse environments;map00620|Pyruvate metabolism;map01200|Carbon metabolism;map01100|Metabolic pathways;map00630|Glyoxylate and dicarboxylate metabolism
	comp122367_c0	K01638	map01120|Microbial metabolism in diverse environments;map00620|Pyruvate metabolism;map01200|Carbon metabolism;map01100|Metabolic pathways;map00630|Glyoxylate and dicarboxylate metabolism
	comp138315_c0	K01640	map04146|Peroxisome;map00280|Valine, leucine and isoleucine degradation;map00281|Geraniol degradation;map00650|Butanoate metabolism;map01110|Biosynthesis of secondary metabolites;map00072|Synthesis and degradation of ketone bodies;map01100|Metabolic pathways
	comp138331_c0	K01640	map04146|Peroxisome;map00280|Valine, leucine and isoleucine degradation;map00281|Geraniol degradation;map00650|Butanoate metabolism;map01110|Biosynthesis of secondary metabolites;map00072|Synthesis and degradation of ketone bodies;map01100|Metabolic pathways
	comp109772_c0	K01641	map00280|Valine, leucine and isoleucine degradation;map00650|Butanoate metabolism;map01110|Biosynthesis of secondary metabolites;map00072|Synthesis and degradation of ketone bodies;map00900|Terpenoid backbone biosynthesis;map01100|Metabolic pathways
	comp109772_c1	K01641	map00280|Valine, leucine and isoleucine degradation;map00650|Butanoate metabolism;map01110|Biosynthesis of secondary metabolites;map00072|Synthesis and degradation of ketone bodies;map00900|Terpenoid backbone biosynthesis;map01100|Metabolic pathways
	comp109828_c0	K01641	map00280|Valine, leucine and isoleucine degradation;map00650|Butanoate metabolism;map01110|Biosynthesis of secondary metabolites;map00072|Synthesis and degradation of ketone bodies;map00900|Terpenoid backbone biosynthesis;map01100|Metabolic pathways
	comp109908_c0	K01641	map00280|Valine, leucine and isoleucine degradation;map00650|Butanoate metabolism;map01110|Biosynthesis of secondary metabolites;map00072|Synthesis and degradation of ketone bodies;map00900|Terpenoid backbone biosynthesis;map01100|Metabolic pathways
	comp109970_c0	K01641	map00280|Valine, leucine and isoleucine degradation;map00650|Butanoate metabolism;map01110|Biosynthesis of secondary metabolites;map00072|Synthesis and degradation of ketone bodies;map00900|Terpenoid backbone biosynthesis;map01100|Metabolic pathways
	comp109976_c0	K01641	map00280|Valine, leucine and isoleucine degradation;map00650|Butanoate metabolism;map01110|Biosynthesis of secondary metabolites;map00072|Synthesis and degradation of ketone bodies;map00900|Terpenoid backbone biosynthesis;map01100|Metabolic pathways
	comp109986_c0	K01641	map00280|Valine, leucine and isoleucine degradation;map00650|Butanoate metabolism;map01110|Biosynthesis of secondary metabolites;map00072|Synthesis and degradation of ketone bodies;map00900|Terpenoid backbone biosynthesis;map01100|Metabolic pathways
	comp109992_c0	K01641	map00280|Valine, leucine and isoleucine degradation;map00650|Butanoate metabolism;map01110|Biosynthesis of secondary metabolites;map00072|Synthesis and degradation of ketone bodies;map00900|Terpenoid backbone biosynthesis;map01100|Metabolic pathways
	comp123700_c0	K01647	map01120|Microbial metabolism in diverse environments;map01200|Carbon metabolism;map01210|2-Oxocarboxylic acid metabolism;map01230|Biosynthesis of amino acids;map01110|Biosynthesis of secondary metabolites;map00020|Citrate cycle (TCA cycle);map01100|Metabolic pathways;map00630|Glyoxylate and dicarboxylate metabolism
	comp123701_c1	K01647	map01120|Microbial metabolism in diverse environments;map01200|Carbon metabolism;map01210|2-Oxocarboxylic acid metabolism;map01230|Biosynthesis of amino acids;map01110|Biosynthesis of secondary metabolites;map00020|Citrate cycle (TCA cycle);map01100|Metabolic pathways;map00630|Glyoxylate and dicarboxylate metabolism
	comp123703_c0	K01647	map01120|Microbial metabolism in diverse environments;map01200|Carbon metabolism;map01210|2-Oxocarboxylic acid metabolism;map01230|Biosynthesis of amino acids;map01110|Biosynthesis of secondary metabolites;map00020|Citrate cycle (TCA cycle);map01100|Metabolic pathways;map00630|Glyoxylate and dicarboxylate metabolism
	comp123704_c0	K01647	map01120|Microbial metabolism in diverse environments;map01200|Carbon metabolism;map01210|2-Oxocarboxylic acid metabolism;map01230|Biosynthesis of amino acids;map01110|Biosynthesis of secondary metabolites;map00020|Citrate cycle (TCA cycle);map01100|Metabolic pathways;map00630|Glyoxylate and dicarboxylate metabolism
	comp123710_c0	K01647	map01120|Microbial metabolism in diverse environments;map01200|Carbon metabolism;map01210|2-Oxocarboxylic acid metabolism;map01230|Biosynthesis of amino acids;map01110|Biosynthesis of secondary metabolites;map00020|Citrate cycle (TCA cycle);map01100|Metabolic pathways;map00630|Glyoxylate and dicarboxylate metabolism
	comp123717_c1	K01647	map01120|Microbial metabolism in diverse environments;map01200|Carbon metabolism;map01210|2-Oxocarboxylic acid metabolism;map01230|Biosynthesis of amino acids;map01110|Biosynthesis of secondary metabolites;map00020|Citrate cycle (TCA cycle);map01100|Metabolic pathways;map00630|Glyoxylate and dicarboxylate metabolism
	comp123724_c0	K01647	map01120|Microbial metabolism in diverse environments;map01200|Carbon metabolism;map01210|2-Oxocarboxylic acid metabolism;map01230|Biosynthesis of amino acids;map01110|Biosynthesis of secondary metabolites;map00020|Citrate cycle (TCA cycle);map01100|Metabolic pathways;map00630|Glyoxylate and dicarboxylate metabolism
	comp123726_c0	K01647	map01120|Microbial metabolism in diverse environments;map01200|Carbon metabolism;map01210|2-Oxocarboxylic acid metabolism;map01230|Biosynthesis of amino acids;map01110|Biosynthesis of secondary metabolites;map00020|Citrate cycle (TCA cycle);map01100|Metabolic pathways;map00630|Glyoxylate and dicarboxylate metabolism
	comp123728_c1	K01647	map01120|Microbial metabolism in diverse environments;map01200|Carbon metabolism;map01210|2-Oxocarboxylic acid metabolism;map01230|Biosynthesis of amino acids;map01110|Biosynthesis of secondary metabolites;map00020|Citrate cycle (TCA cycle);map01100|Metabolic pathways;map00630|Glyoxylate and dicarboxylate metabolism
	comp123129_c0	K01648	map01120|Microbial metabolism in diverse environments;map01110|Biosynthesis of secondary metabolites;map00020|Citrate cycle (TCA cycle);map01100|Metabolic pathways;map00720|Carbon fixation pathways in prokaryotes
	comp123138_c0	K01648	map01120|Microbial metabolism in diverse environments;map01110|Biosynthesis of secondary metabolites;map00020|Citrate cycle (TCA cycle);map01100|Metabolic pathways;map00720|Carbon fixation pathways in prokaryotes
	comp123139_c0	K01648	map01120|Microbial metabolism in diverse environments;map01110|Biosynthesis of secondary metabolites;map00020|Citrate cycle (TCA cycle);map01100|Metabolic pathways;map00720|Carbon fixation pathways in prokaryotes
	comp123144_c0	K01648	map01120|Microbial metabolism in diverse environments;map01110|Biosynthesis of secondary metabolites;map00020|Citrate cycle (TCA cycle);map01100|Metabolic pathways;map00720|Carbon fixation pathways in prokaryotes
	comp123147_c0	K01648	map01120|Microbial metabolism in diverse environments;map01110|Biosynthesis of secondary metabolites;map00020|Citrate cycle (TCA cycle);map01100|Metabolic pathways;map00720|Carbon fixation pathways in prokaryotes
	comp123150_c0	K01648	map01120|Microbial metabolism in diverse environments;map01110|Biosynthesis of secondary metabolites;map00020|Citrate cycle (TCA cycle);map01100|Metabolic pathways;map00720|Carbon fixation pathways in prokaryotes
	comp123151_c0	K01648	map01120|Microbial metabolism in diverse environments;map01110|Biosynthesis of secondary metabolites;map00020|Citrate cycle (TCA cycle);map01100|Metabolic pathways;map00720|Carbon fixation pathways in prokaryotes
	comp123152_c0	K01648	map01120|Microbial metabolism in diverse environments;map01110|Biosynthesis of secondary metabolites;map00020|Citrate cycle (TCA cycle);map01100|Metabolic pathways;map00720|Carbon fixation pathways in prokaryotes
	comp123158_c0	K01648	map01120|Microbial metabolism in diverse environments;map01110|Biosynthesis of secondary metabolites;map00020|Citrate cycle (TCA cycle);map01100|Metabolic pathways;map00720|Carbon fixation pathways in prokaryotes
	comp123160_c0	K01648	map01120|Microbial metabolism in diverse environments;map01110|Biosynthesis of secondary metabolites;map00020|Citrate cycle (TCA cycle);map01100|Metabolic pathways;map00720|Carbon fixation pathways in prokaryotes
	comp123165_c0	K01648	map01120|Microbial metabolism in diverse environments;map01110|Biosynthesis of secondary metabolites;map00020|Citrate cycle (TCA cycle);map01100|Metabolic pathways;map00720|Carbon fixation pathways in prokaryotes
	comp123166_c1	K01648	map01120|Microbial metabolism in diverse environments;map01110|Biosynthesis of secondary metabolites;map00020|Citrate cycle (TCA cycle);map01100|Metabolic pathways;map00720|Carbon fixation pathways in prokaryotes
	comp123168_c0	K01648	map01120|Microbial metabolism in diverse environments;map01110|Biosynthesis of secondary metabolites;map00020|Citrate cycle (TCA cycle);map01100|Metabolic pathways;map00720|Carbon fixation pathways in prokaryotes
	comp123180_c0	K01648	map01120|Microbial metabolism in diverse environments;map01110|Biosynthesis of secondary metabolites;map00020|Citrate cycle (TCA cycle);map01100|Metabolic pathways;map00720|Carbon fixation pathways in prokaryotes
	comp123182_c1	K01648	map01120|Microbial metabolism in diverse environments;map01110|Biosynthesis of secondary metabolites;map00020|Citrate cycle (TCA cycle);map01100|Metabolic pathways;map00720|Carbon fixation pathways in prokaryotes
	comp123183_c0	K01648	map01120|Microbial metabolism in diverse environments;map01110|Biosynthesis of secondary metabolites;map00020|Citrate cycle (TCA cycle);map01100|Metabolic pathways;map00720|Carbon fixation pathways in prokaryotes
	comp123194_c0	K01648	map01120|Microbial metabolism in diverse environments;map01110|Biosynthesis of secondary metabolites;map00020|Citrate cycle (TCA cycle);map01100|Metabolic pathways;map00720|Carbon fixation pathways in prokaryotes
	comp123197_c0	K01648	map01120|Microbial metabolism in diverse environments;map01110|Biosynthesis of secondary metabolites;map00020|Citrate cycle (TCA cycle);map01100|Metabolic pathways;map00720|Carbon fixation pathways in prokaryotes
	comp110157_c1	K01652	map00290|Valine, leucine and isoleucine biosynthesis;map00650|Butanoate metabolism;map01210|2-Oxocarboxylic acid metabolism;map01230|Biosynthesis of amino acids;map00660|C5-Branched dibasic acid metabolism;map01110|Biosynthesis of secondary metabolites;map00770|Pantothenate and CoA biosynthesis;map01100|Metabolic pathways
	comp110160_c0	K01652	map00290|Valine, leucine and isoleucine biosynthesis;map00650|Butanoate metabolism;map01210|2-Oxocarboxylic acid metabolism;map01230|Biosynthesis of amino acids;map00660|C5-Branched dibasic acid metabolism;map01110|Biosynthesis of secondary metabolites;map00770|Pantothenate and CoA biosynthesis;map01100|Metabolic pathways
	comp116829_c0	K01655	map00620|Pyruvate metabolism;map01210|2-Oxocarboxylic acid metabolism;map01230|Biosynthesis of amino acids;map01100|Metabolic pathways;map00300|Lysine biosynthesis
	comp112078_c0	K01657	map00400|Phenylalanine, tyrosine and tryptophan biosynthesis;map01110|Biosynthesis of secondary metabolites;map01230|Biosynthesis of amino acids;map01100|Metabolic pathways
	comp112233_c0	K01657	map00400|Phenylalanine, tyrosine and tryptophan biosynthesis;map01110|Biosynthesis of secondary metabolites;map01230|Biosynthesis of amino acids;map01100|Metabolic pathways
	comp119658_c2	K01661	map01110|Biosynthesis of secondary metabolites;map00130|Ubiquinone and other terpenoid-quinone biosynthesis;map01100|Metabolic pathways
	comp117072_c0	K01662	map00730|Thiamine metabolism;map01110|Biosynthesis of secondary metabolites;map00900|Terpenoid backbone biosynthesis;map01100|Metabolic pathways
	comp117072_c2	K01662	map00730|Thiamine metabolism;map01110|Biosynthesis of secondary metabolites;map00900|Terpenoid backbone biosynthesis;map01100|Metabolic pathways
	comp120227_c0	K01663	map01110|Biosynthesis of secondary metabolites;map00340|Histidine metabolism;map01230|Biosynthesis of amino acids;map01100|Metabolic pathways
	comp117963_c1	K01673	map00910|Nitrogen metabolism
	comp123532_c0	K01679	map01120|Microbial metabolism in diverse environments;map01200|Carbon metabolism;map00720|Carbon fixation pathways in prokaryotes;map00020|Citrate cycle (TCA cycle);map05200|Pathways in cancer;map01110|Biosynthesis of secondary metabolites;map01100|Metabolic pathways;map05211|Renal cell carcinoma
	comp123534_c0	K01679	map01120|Microbial metabolism in diverse environments;map01200|Carbon metabolism;map00720|Carbon fixation pathways in prokaryotes;map00020|Citrate cycle (TCA cycle);map05200|Pathways in cancer;map01110|Biosynthesis of secondary metabolites;map01100|Metabolic pathways;map05211|Renal cell carcinoma
	comp123535_c0	K01679	map01120|Microbial metabolism in diverse environments;map01200|Carbon metabolism;map00720|Carbon fixation pathways in prokaryotes;map00020|Citrate cycle (TCA cycle);map05200|Pathways in cancer;map01110|Biosynthesis of secondary metabolites;map01100|Metabolic pathways;map05211|Renal cell carcinoma
	comp123541_c0	K01681	map01120|Microbial metabolism in diverse environments;map01200|Carbon metabolism;map00720|Carbon fixation pathways in prokaryotes;map01210|2-Oxocarboxylic acid metabolism;map01230|Biosynthesis of amino acids;map01110|Biosynthesis of secondary metabolites;map00020|Citrate cycle (TCA cycle);map01100|Metabolic pathways;map00630|Glyoxylate and dicarboxylate metabolism
	comp123544_c0	K01681	map01120|Microbial metabolism in diverse environments;map01200|Carbon metabolism;map00720|Carbon fixation pathways in prokaryotes;map01210|2-Oxocarboxylic acid metabolism;map01230|Biosynthesis of amino acids;map01110|Biosynthesis of secondary metabolites;map00020|Citrate cycle (TCA cycle);map01100|Metabolic pathways;map00630|Glyoxylate and dicarboxylate metabolism
	comp123547_c0	K01681	map01120|Microbial metabolism in diverse environments;map01200|Carbon metabolism;map00720|Carbon fixation pathways in prokaryotes;map01210|2-Oxocarboxylic acid metabolism;map01230|Biosynthesis of amino acids;map01110|Biosynthesis of secondary metabolites;map00020|Citrate cycle (TCA cycle);map01100|Metabolic pathways;map00630|Glyoxylate and dicarboxylate metabolism
	comp123563_c0	K01681	map01120|Microbial metabolism in diverse environments;map01200|Carbon metabolism;map00720|Carbon fixation pathways in prokaryotes;map01210|2-Oxocarboxylic acid metabolism;map01230|Biosynthesis of amino acids;map01110|Biosynthesis of secondary metabolites;map00020|Citrate cycle (TCA cycle);map01100|Metabolic pathways;map00630|Glyoxylate and dicarboxylate metabolism
	comp123567_c0	K01681	map01120|Microbial metabolism in diverse environments;map01200|Carbon metabolism;map00720|Carbon fixation pathways in prokaryotes;map01210|2-Oxocarboxylic acid metabolism;map01230|Biosynthesis of amino acids;map01110|Biosynthesis of secondary metabolites;map00020|Citrate cycle (TCA cycle);map01100|Metabolic pathways;map00630|Glyoxylate and dicarboxylate metabolism
	comp123569_c0	K01681	map01120|Microbial metabolism in diverse environments;map01200|Carbon metabolism;map00720|Carbon fixation pathways in prokaryotes;map01210|2-Oxocarboxylic acid metabolism;map01230|Biosynthesis of amino acids;map01110|Biosynthesis of secondary metabolites;map00020|Citrate cycle (TCA cycle);map01100|Metabolic pathways;map00630|Glyoxylate and dicarboxylate metabolism
	comp123570_c0	K01681	map01120|Microbial metabolism in diverse environments;map01200|Carbon metabolism;map00720|Carbon fixation pathways in prokaryotes;map01210|2-Oxocarboxylic acid metabolism;map01230|Biosynthesis of amino acids;map01110|Biosynthesis of secondary metabolites;map00020|Citrate cycle (TCA cycle);map01100|Metabolic pathways;map00630|Glyoxylate and dicarboxylate metabolism
	comp123577_c0	K01681	map01120|Microbial metabolism in diverse environments;map01200|Carbon metabolism;map00720|Carbon fixation pathways in prokaryotes;map01210|2-Oxocarboxylic acid metabolism;map01230|Biosynthesis of amino acids;map01110|Biosynthesis of secondary metabolites;map00020|Citrate cycle (TCA cycle);map01100|Metabolic pathways;map00630|Glyoxylate and dicarboxylate metabolism
	comp123578_c0	K01681	map01120|Microbial metabolism in diverse environments;map01200|Carbon metabolism;map00720|Carbon fixation pathways in prokaryotes;map01210|2-Oxocarboxylic acid metabolism;map01230|Biosynthesis of amino acids;map01110|Biosynthesis of secondary metabolites;map00020|Citrate cycle (TCA cycle);map01100|Metabolic pathways;map00630|Glyoxylate and dicarboxylate metabolism
	comp123591_c0	K01681	map01120|Microbial metabolism in diverse environments;map01200|Carbon metabolism;map00720|Carbon fixation pathways in prokaryotes;map01210|2-Oxocarboxylic acid metabolism;map01230|Biosynthesis of amino acids;map01110|Biosynthesis of secondary metabolites;map00020|Citrate cycle (TCA cycle);map01100|Metabolic pathways;map00630|Glyoxylate and dicarboxylate metabolism
	comp123597_c0	K01681	map01120|Microbial metabolism in diverse environments;map01200|Carbon metabolism;map00720|Carbon fixation pathways in prokaryotes;map01210|2-Oxocarboxylic acid metabolism;map01230|Biosynthesis of amino acids;map01110|Biosynthesis of secondary metabolites;map00020|Citrate cycle (TCA cycle);map01100|Metabolic pathways;map00630|Glyoxylate and dicarboxylate metabolism
	comp110504_c0	K01687	map00290|Valine, leucine and isoleucine biosynthesis;map01210|2-Oxocarboxylic acid metabolism;map01230|Biosynthesis of amino acids;map01110|Biosynthesis of secondary metabolites;map00770|Pantothenate and CoA biosynthesis;map01100|Metabolic pathways
	comp122878_c0	K01689	map01120|Microbial metabolism in diverse environments;map00680|Methane metabolism;map01200|Carbon metabolism;map01230|Biosynthesis of amino acids;map03018|RNA degradation;map04066|HIF-1 signaling pathway;map00010|Glycolysis / Gluconeogenesis;map01110|Biosynthesis of secondary metabolites;map01100|Metabolic pathways
	comp122882_c0	K01689	map01120|Microbial metabolism in diverse environments;map00680|Methane metabolism;map01200|Carbon metabolism;map01230|Biosynthesis of amino acids;map03018|RNA degradation;map04066|HIF-1 signaling pathway;map00010|Glycolysis / Gluconeogenesis;map01110|Biosynthesis of secondary metabolites;map01100|Metabolic pathways
	comp122884_c0	K01689	map01120|Microbial metabolism in diverse environments;map00680|Methane metabolism;map01200|Carbon metabolism;map01230|Biosynthesis of amino acids;map03018|RNA degradation;map04066|HIF-1 signaling pathway;map00010|Glycolysis / Gluconeogenesis;map01110|Biosynthesis of secondary metabolites;map01100|Metabolic pathways
	comp122886_c1	K01689	map01120|Microbial metabolism in diverse environments;map00680|Methane metabolism;map01200|Carbon metabolism;map01230|Biosynthesis of amino acids;map03018|RNA degradation;map04066|HIF-1 signaling pathway;map00010|Glycolysis / Gluconeogenesis;map01110|Biosynthesis of secondary metabolites;map01100|Metabolic pathways
	comp122896_c0	K01689	map01120|Microbial metabolism in diverse environments;map00680|Methane metabolism;map01200|Carbon metabolism;map01230|Biosynthesis of amino acids;map03018|RNA degradation;map04066|HIF-1 signaling pathway;map00010|Glycolysis / Gluconeogenesis;map01110|Biosynthesis of secondary metabolites;map01100|Metabolic pathways
	comp122905_c0	K01689	map01120|Microbial metabolism in diverse environments;map00680|Methane metabolism;map01200|Carbon metabolism;map01230|Biosynthesis of amino acids;map03018|RNA degradation;map04066|HIF-1 signaling pathway;map00010|Glycolysis / Gluconeogenesis;map01110|Biosynthesis of secondary metabolites;map01100|Metabolic pathways
	comp122906_c0	K01689	map01120|Microbial metabolism in diverse environments;map00680|Methane metabolism;map01200|Carbon metabolism;map01230|Biosynthesis of amino acids;map03018|RNA degradation;map04066|HIF-1 signaling pathway;map00010|Glycolysis / Gluconeogenesis;map01110|Biosynthesis of secondary metabolites;map01100|Metabolic pathways
	comp122912_c0	K01689	map01120|Microbial metabolism in diverse environments;map00680|Methane metabolism;map01200|Carbon metabolism;map01230|Biosynthesis of amino acids;map03018|RNA degradation;map04066|HIF-1 signaling pathway;map00010|Glycolysis / Gluconeogenesis;map01110|Biosynthesis of secondary metabolites;map01100|Metabolic pathways
	comp122918_c0	K01689	map01120|Microbial metabolism in diverse environments;map00680|Methane metabolism;map01200|Carbon metabolism;map01230|Biosynthesis of amino acids;map03018|RNA degradation;map04066|HIF-1 signaling pathway;map00010|Glycolysis / Gluconeogenesis;map01110|Biosynthesis of secondary metabolites;map01100|Metabolic pathways
	comp120231_c0	K01693	map01110|Biosynthesis of secondary metabolites;map00340|Histidine metabolism;map01230|Biosynthesis of amino acids;map01100|Metabolic pathways
	comp121483_c0	K01698	map01110|Biosynthesis of secondary metabolites;map01100|Metabolic pathways;map00860|Porphyrin and chlorophyll metabolism
	comp121569_c0	K01698	map01110|Biosynthesis of secondary metabolites;map01100|Metabolic pathways;map00860|Porphyrin and chlorophyll metabolism
	comp121743_c0	K01702	map01110|Biosynthesis of secondary metabolites;map01210|2-Oxocarboxylic acid metabolism;map01230|Biosynthesis of amino acids;map01100|Metabolic pathways;map00290|Valine, leucine and isoleucine biosynthesis
	comp110237_c0	K01703	map00290|Valine, leucine and isoleucine biosynthesis;map01210|2-Oxocarboxylic acid metabolism;map01230|Biosynthesis of amino acids;map00660|C5-Branched dibasic acid metabolism;map01110|Biosynthesis of secondary metabolites;map01100|Metabolic pathways
	comp110249_c0	K01703	map00290|Valine, leucine and isoleucine biosynthesis;map01210|2-Oxocarboxylic acid metabolism;map01230|Biosynthesis of amino acids;map00660|C5-Branched dibasic acid metabolism;map01110|Biosynthesis of secondary metabolites;map01100|Metabolic pathways
	comp110205_c0	K01704	map00290|Valine, leucine and isoleucine biosynthesis;map01210|2-Oxocarboxylic acid metabolism;map01230|Biosynthesis of amino acids;map00660|C5-Branched dibasic acid metabolism;map01110|Biosynthesis of secondary metabolites;map01100|Metabolic pathways
	comp110218_c0	K01704	map00290|Valine, leucine and isoleucine biosynthesis;map01210|2-Oxocarboxylic acid metabolism;map01230|Biosynthesis of amino acids;map00660|C5-Branched dibasic acid metabolism;map01110|Biosynthesis of secondary metabolites;map01100|Metabolic pathways
	comp102431_c0	K01711	map00051|Fructose and mannose metabolism;map00520|Amino sugar and nucleotide sugar metabolism;map01100|Metabolic pathways
	comp122993_c0	K01715	map01120|Microbial metabolism in diverse environments;map00720|Carbon fixation pathways in prokaryotes;map01200|Carbon metabolism;map01100|Metabolic pathways;map00650|Butanoate metabolism
	comp121448_c0	K01719	map01110|Biosynthesis of secondary metabolites;map01100|Metabolic pathways;map00860|Porphyrin and chlorophyll metabolism
	comp116541_c0	K01723	map00592|alpha-Linolenic acid metabolism;map01100|Metabolic pathways
	comp117952_c0	K01725	map00910|Nitrogen metabolism
	comp117980_c0	K01725	map00910|Nitrogen metabolism
	comp117999_c0	K01725	map00910|Nitrogen metabolism
	comp100215_c0	K01728	map00040|Pentose and glucuronate interconversions
	comp100226_c0	K01728	map00040|Pentose and glucuronate interconversions
	comp100245_c0	K01728	map00040|Pentose and glucuronate interconversions
	comp100276_c0	K01728	map00040|Pentose and glucuronate interconversions
	comp100383_c0	K01728	map00040|Pentose and glucuronate interconversions
	comp100597_c0	K01728	map00040|Pentose and glucuronate interconversions
	comp100659_c0	K01728	map00040|Pentose and glucuronate interconversions
	comp100744_c0	K01728	map00040|Pentose and glucuronate interconversions
	comp100788_c0	K01728	map00040|Pentose and glucuronate interconversions
	comp100837_c0	K01728	map00040|Pentose and glucuronate interconversions
	comp100852_c0	K01728	map00040|Pentose and glucuronate interconversions
	comp100903_c0	K01728	map00040|Pentose and glucuronate interconversions
	comp123873_c0	K01733	map01120|Microbial metabolism in diverse environments;map01230|Biosynthesis of amino acids;map00260|Glycine, serine and threonine metabolism;map01100|Metabolic pathways;map00750|Vitamin B6 metabolism
	comp112342_c0	K01735	map00400|Phenylalanine, tyrosine and tryptophan biosynthesis;map01110|Biosynthesis of secondary metabolites;map01230|Biosynthesis of amino acids;map01100|Metabolic pathways
	comp112013_c0	K01736	map00400|Phenylalanine, tyrosine and tryptophan biosynthesis;map01110|Biosynthesis of secondary metabolites;map01230|Biosynthesis of amino acids;map01100|Metabolic pathways
	comp123609_c0	K01738	map01120|Microbial metabolism in diverse environments;map01200|Carbon metabolism;map00920|Sulfur metabolism;map01230|Biosynthesis of amino acids;map00270|Cysteine and methionine metabolism;map01100|Metabolic pathways;map00260|Glycine, serine and threonine metabolism
	comp123610_c0	K01738	map01120|Microbial metabolism in diverse environments;map01200|Carbon metabolism;map00920|Sulfur metabolism;map01230|Biosynthesis of amino acids;map00270|Cysteine and methionine metabolism;map01100|Metabolic pathways;map00260|Glycine, serine and threonine metabolism
	comp123619_c0	K01738	map01120|Microbial metabolism in diverse environments;map01200|Carbon metabolism;map00920|Sulfur metabolism;map01230|Biosynthesis of amino acids;map00270|Cysteine and methionine metabolism;map01100|Metabolic pathways;map00260|Glycine, serine and threonine metabolism
	comp118109_c1	K01739	map00920|Sulfur metabolism;map01230|Biosynthesis of amino acids;map00270|Cysteine and methionine metabolism;map00450|Selenocompound metabolism;map01110|Biosynthesis of secondary metabolites;map01100|Metabolic pathways;map00260|Glycine, serine and threonine metabolism
	comp120069_c0	K01750	map01110|Biosynthesis of secondary metabolites;map00330|Arginine and proline metabolism;map01230|Biosynthesis of amino acids
	comp110162_c0	K01754	map00290|Valine, leucine and isoleucine biosynthesis;map01200|Carbon metabolism;map01230|Biosynthesis of amino acids;map00260|Glycine, serine and threonine metabolism;map01110|Biosynthesis of secondary metabolites;map01100|Metabolic pathways;map00270|Cysteine and methionine metabolism
	comp120073_c0	K01755	map01110|Biosynthesis of secondary metabolites;map00330|Arginine and proline metabolism;map01230|Biosynthesis of amino acids;map00250|Alanine, aspartate and glutamate metabolism;map01100|Metabolic pathways
	comp119733_c0	K01756	map01110|Biosynthesis of secondary metabolites;map00230|Purine metabolism;map00250|Alanine, aspartate and glutamate metabolism;map01100|Metabolic pathways
	comp119737_c0	K01756	map01110|Biosynthesis of secondary metabolites;map00230|Purine metabolism;map00250|Alanine, aspartate and glutamate metabolism;map01100|Metabolic pathways
	comp121199_c0	K01757	map01110|Biosynthesis of secondary metabolites;map00901|Indole alkaloid biosynthesis;map01100|Metabolic pathways
	comp128763_c0	K01759	map04011|MAPK signaling pathway - yeast;map00620|Pyruvate metabolism
	comp128767_c0	K01759	map04011|MAPK signaling pathway - yeast;map00620|Pyruvate metabolism
	comp128770_c0	K01759	map04011|MAPK signaling pathway - yeast;map00620|Pyruvate metabolism
	comp128776_c1	K01759	map04011|MAPK signaling pathway - yeast;map00620|Pyruvate metabolism
	comp128777_c0	K01759	map04011|MAPK signaling pathway - yeast;map00620|Pyruvate metabolism
	comp128778_c0	K01759	map04011|MAPK signaling pathway - yeast;map00620|Pyruvate metabolism
	comp128786_c0	K01759	map04011|MAPK signaling pathway - yeast;map00620|Pyruvate metabolism
	comp119967_c0	K01760	map01110|Biosynthesis of secondary metabolites;map00270|Cysteine and methionine metabolism;map01230|Biosynthesis of amino acids;map01100|Metabolic pathways;map00450|Selenocompound metabolism
	comp119998_c0	K01760	map01110|Biosynthesis of secondary metabolites;map00270|Cysteine and methionine metabolism;map01230|Biosynthesis of amino acids;map01100|Metabolic pathways;map00450|Selenocompound metabolism
	comp109693_c1	K01761	map00270|Cysteine and methionine metabolism;map00450|Selenocompound metabolism
	comp109696_c0	K01761	map00270|Cysteine and methionine metabolism;map00450|Selenocompound metabolism
	comp121332_c0	K01762	map01110|Biosynthesis of secondary metabolites;map01100|Metabolic pathways;map00270|Cysteine and methionine metabolism
	comp121356_c1	K01762	map01110|Biosynthesis of secondary metabolites;map01100|Metabolic pathways;map00270|Cysteine and methionine metabolism
	comp121361_c0	K01762	map01110|Biosynthesis of secondary metabolites;map01100|Metabolic pathways;map00270|Cysteine and methionine metabolism
	comp121363_c0	K01762	map01110|Biosynthesis of secondary metabolites;map01100|Metabolic pathways;map00270|Cysteine and methionine metabolism
	comp123247_c0	K01778	map01120|Microbial metabolism in diverse environments;map01110|Biosynthesis of secondary metabolites;map01230|Biosynthesis of amino acids;map01100|Metabolic pathways;map00300|Lysine biosynthesis
	comp102371_c0	K01783	map00040|Pentose and glucuronate interconversions;map01120|Microbial metabolism in diverse environments;map01200|Carbon metabolism;map01230|Biosynthesis of amino acids;map00710|Carbon fixation in photosynthetic organisms;map01110|Biosynthesis of secondary metabolites;map01100|Metabolic pathways;map00030|Pentose phosphate pathway
	comp121014_c1	K01784	map01110|Biosynthesis of secondary metabolites;map00520|Amino sugar and nucleotide sugar metabolism;map01100|Metabolic pathways;map00052|Galactose metabolism
	comp123069_c0	K01785	map01120|Microbial metabolism in diverse environments;map01110|Biosynthesis of secondary metabolites;map00010|Glycolysis / Gluconeogenesis
	comp123072_c0	K01785	map01120|Microbial metabolism in diverse environments;map01110|Biosynthesis of secondary metabolites;map00010|Glycolysis / Gluconeogenesis
	comp123103_c0	K01785	map01120|Microbial metabolism in diverse environments;map01110|Biosynthesis of secondary metabolites;map00010|Glycolysis / Gluconeogenesis
	comp123124_c0	K01785	map01120|Microbial metabolism in diverse environments;map01110|Biosynthesis of secondary metabolites;map00010|Glycolysis / Gluconeogenesis
	comp123201_c0	K01792	map01120|Microbial metabolism in diverse environments;map01110|Biosynthesis of secondary metabolites;map01100|Metabolic pathways;map00010|Glycolysis / Gluconeogenesis
	comp121810_c0	K01803	map01120|Microbial metabolism in diverse environments;map00051|Fructose and mannose metabolism;map01200|Carbon metabolism;map01230|Biosynthesis of amino acids;map00010|Glycolysis / Gluconeogenesis;map00710|Carbon fixation in photosynthetic organisms;map00562|Inositol phosphate metabolism;map01110|Biosynthesis of secondary metabolites;map01100|Metabolic pathways
	comp121810_c1	K01803	map01120|Microbial metabolism in diverse environments;map00051|Fructose and mannose metabolism;map01200|Carbon metabolism;map01230|Biosynthesis of amino acids;map00010|Glycolysis / Gluconeogenesis;map00710|Carbon fixation in photosynthetic organisms;map00562|Inositol phosphate metabolism;map01110|Biosynthesis of secondary metabolites;map01100|Metabolic pathways
	comp121813_c0	K01803	map01120|Microbial metabolism in diverse environments;map00051|Fructose and mannose metabolism;map01200|Carbon metabolism;map01230|Biosynthesis of amino acids;map00010|Glycolysis / Gluconeogenesis;map00710|Carbon fixation in photosynthetic organisms;map00562|Inositol phosphate metabolism;map01110|Biosynthesis of secondary metabolites;map01100|Metabolic pathways
	comp121814_c0	K01803	map01120|Microbial metabolism in diverse environments;map00051|Fructose and mannose metabolism;map01200|Carbon metabolism;map01230|Biosynthesis of amino acids;map00010|Glycolysis / Gluconeogenesis;map00710|Carbon fixation in photosynthetic organisms;map00562|Inositol phosphate metabolism;map01110|Biosynthesis of secondary metabolites;map01100|Metabolic pathways
	comp121826_c0	K01803	map01120|Microbial metabolism in diverse environments;map00051|Fructose and mannose metabolism;map01200|Carbon metabolism;map01230|Biosynthesis of amino acids;map00010|Glycolysis / Gluconeogenesis;map00710|Carbon fixation in photosynthetic organisms;map00562|Inositol phosphate metabolism;map01110|Biosynthesis of secondary metabolites;map01100|Metabolic pathways
	comp123753_c0	K01807	map01120|Microbial metabolism in diverse environments;map01200|Carbon metabolism;map01230|Biosynthesis of amino acids;map00710|Carbon fixation in photosynthetic organisms;map01110|Biosynthesis of secondary metabolites;map01100|Metabolic pathways;map00030|Pentose phosphate pathway
	comp123753_c1	K01807	map01120|Microbial metabolism in diverse environments;map01200|Carbon metabolism;map01230|Biosynthesis of amino acids;map00710|Carbon fixation in photosynthetic organisms;map01110|Biosynthesis of secondary metabolites;map01100|Metabolic pathways;map00030|Pentose phosphate pathway
	comp123754_c0	K01807	map01120|Microbial metabolism in diverse environments;map01200|Carbon metabolism;map01230|Biosynthesis of amino acids;map00710|Carbon fixation in photosynthetic organisms;map01110|Biosynthesis of secondary metabolites;map01100|Metabolic pathways;map00030|Pentose phosphate pathway
	comp123758_c0	K01807	map01120|Microbial metabolism in diverse environments;map01200|Carbon metabolism;map01230|Biosynthesis of amino acids;map00710|Carbon fixation in photosynthetic organisms;map01110|Biosynthesis of secondary metabolites;map01100|Metabolic pathways;map00030|Pentose phosphate pathway
	comp123766_c0	K01807	map01120|Microbial metabolism in diverse environments;map01200|Carbon metabolism;map01230|Biosynthesis of amino acids;map00710|Carbon fixation in photosynthetic organisms;map01110|Biosynthesis of secondary metabolites;map01100|Metabolic pathways;map00030|Pentose phosphate pathway
	comp121837_c1	K01808	map01120|Microbial metabolism in diverse environments;map00051|Fructose and mannose metabolism;map01200|Carbon metabolism;map01230|Biosynthesis of amino acids;map00710|Carbon fixation in photosynthetic organisms;map01110|Biosynthesis of secondary metabolites;map01100|Metabolic pathways;map00030|Pentose phosphate pathway
	comp121840_c0	K01808	map01120|Microbial metabolism in diverse environments;map00051|Fructose and mannose metabolism;map01200|Carbon metabolism;map01230|Biosynthesis of amino acids;map00710|Carbon fixation in photosynthetic organisms;map01110|Biosynthesis of secondary metabolites;map01100|Metabolic pathways;map00030|Pentose phosphate pathway
	comp121841_c0	K01808	map01120|Microbial metabolism in diverse environments;map00051|Fructose and mannose metabolism;map01200|Carbon metabolism;map01230|Biosynthesis of amino acids;map00710|Carbon fixation in photosynthetic organisms;map01110|Biosynthesis of secondary metabolites;map01100|Metabolic pathways;map00030|Pentose phosphate pathway
	comp119469_c0	K01809	map01110|Biosynthesis of secondary metabolites;map00051|Fructose and mannose metabolism;map00520|Amino sugar and nucleotide sugar metabolism;map01100|Metabolic pathways
	comp122268_c0	K01810	map01120|Microbial metabolism in diverse environments;map00500|Starch and sucrose metabolism;map00030|Pentose phosphate pathway;map00520|Amino sugar and nucleotide sugar metabolism;map00010|Glycolysis / Gluconeogenesis;map01110|Biosynthesis of secondary metabolites;map01100|Metabolic pathways;map01200|Carbon metabolism
	comp122269_c0	K01810	map01120|Microbial metabolism in diverse environments;map00500|Starch and sucrose metabolism;map00030|Pentose phosphate pathway;map00520|Amino sugar and nucleotide sugar metabolism;map00010|Glycolysis / Gluconeogenesis;map01110|Biosynthesis of secondary metabolites;map01100|Metabolic pathways;map01200|Carbon metabolism
	comp122271_c0	K01810	map01120|Microbial metabolism in diverse environments;map00500|Starch and sucrose metabolism;map00030|Pentose phosphate pathway;map00520|Amino sugar and nucleotide sugar metabolism;map00010|Glycolysis / Gluconeogenesis;map01110|Biosynthesis of secondary metabolites;map01100|Metabolic pathways;map01200|Carbon metabolism
	comp122276_c0	K01810	map01120|Microbial metabolism in diverse environments;map00500|Starch and sucrose metabolism;map00030|Pentose phosphate pathway;map00520|Amino sugar and nucleotide sugar metabolism;map00010|Glycolysis / Gluconeogenesis;map01110|Biosynthesis of secondary metabolites;map01100|Metabolic pathways;map01200|Carbon metabolism
	comp122281_c0	K01810	map01120|Microbial metabolism in diverse environments;map00500|Starch and sucrose metabolism;map00030|Pentose phosphate pathway;map00520|Amino sugar and nucleotide sugar metabolism;map00010|Glycolysis / Gluconeogenesis;map01110|Biosynthesis of secondary metabolites;map01100|Metabolic pathways;map01200|Carbon metabolism
	comp120237_c0	K01814	map01110|Biosynthesis of secondary metabolites;map00340|Histidine metabolism;map01230|Biosynthesis of amino acids;map01100|Metabolic pathways;map00400|Phenylalanine, tyrosine and tryptophan biosynthesis
	comp112529_c0	K01817	map00400|Phenylalanine, tyrosine and tryptophan biosynthesis;map01110|Biosynthesis of secondary metabolites;map01230|Biosynthesis of amino acids;map01100|Metabolic pathways;map00340|Histidine metabolism;map00260|Glycine, serine and threonine metabolism
	comp119578_c1	K01824	map01110|Biosynthesis of secondary metabolites;map00100|Steroid biosynthesis;map01100|Metabolic pathways
	comp122220_c0	K01825	map01120|Microbial metabolism in diverse environments;map00410|beta-Alanine metabolism;map00930|Caprolactam degradation;map01200|Carbon metabolism;map00280|Valine, leucine and isoleucine degradation;map00281|Geraniol degradation;map01212|Fatty acid metabolism;map00720|Carbon fixation pathways in prokaryotes;map01040|Biosynthesis of unsaturated fatty acids;map00640|Propanoate metabolism;map00380|T…
	comp119241_c0	K01832	map01100|Metabolic pathways;map00590|Arachidonic acid metabolism
	comp122768_c1	K01834	map01120|Microbial metabolism in diverse environments;map00680|Methane metabolism;map01200|Carbon metabolism;map01230|Biosynthesis of amino acids;map00260|Glycine, serine and threonine metabolism;map00010|Glycolysis / Gluconeogenesis;map01110|Biosynthesis of secondary metabolites;map01100|Metabolic pathways
	comp122771_c0	K01834	map01120|Microbial metabolism in diverse environments;map00680|Methane metabolism;map01200|Carbon metabolism;map01230|Biosynthesis of amino acids;map00260|Glycine, serine and threonine metabolism;map00010|Glycolysis / Gluconeogenesis;map01110|Biosynthesis of secondary metabolites;map01100|Metabolic pathways
	comp122786_c0	K01834	map01120|Microbial metabolism in diverse environments;map00680|Methane metabolism;map01200|Carbon metabolism;map01230|Biosynthesis of amino acids;map00260|Glycine, serine and threonine metabolism;map00010|Glycolysis / Gluconeogenesis;map01110|Biosynthesis of secondary metabolites;map01100|Metabolic pathways
	comp122324_c0	K01835	map01120|Microbial metabolism in diverse environments;map00500|Starch and sucrose metabolism;map00230|Purine metabolism;map00030|Pentose phosphate pathway;map00052|Galactose metabolism;map00521|Streptomycin biosynthesis;map00520|Amino sugar and nucleotide sugar metabolism;map00010|Glycolysis / Gluconeogenesis;map01110|Biosynthesis of secondary metabolites;map01100|Metabolic pathways
	comp122328_c0	K01835	map01120|Microbial metabolism in diverse environments;map00500|Starch and sucrose metabolism;map00230|Purine metabolism;map00030|Pentose phosphate pathway;map00052|Galactose metabolism;map00521|Streptomycin biosynthesis;map00520|Amino sugar and nucleotide sugar metabolism;map00010|Glycolysis / Gluconeogenesis;map01110|Biosynthesis of secondary metabolites;map01100|Metabolic pathways
	comp122331_c1	K01835	map01120|Microbial metabolism in diverse environments;map00500|Starch and sucrose metabolism;map00230|Purine metabolism;map00030|Pentose phosphate pathway;map00052|Galactose metabolism;map00521|Streptomycin biosynthesis;map00520|Amino sugar and nucleotide sugar metabolism;map00010|Glycolysis / Gluconeogenesis;map01110|Biosynthesis of secondary metabolites;map01100|Metabolic pathways
	comp120779_c1	K01836	map01110|Biosynthesis of secondary metabolites;map00520|Amino sugar and nucleotide sugar metabolism
	comp114526_c0	K01838	map00500|Starch and sucrose metabolism;map01120|Microbial metabolism in diverse environments;map00010|Glycolysis / Gluconeogenesis;map01100|Metabolic pathways
	comp114527_c0	K01838	map00500|Starch and sucrose metabolism;map01120|Microbial metabolism in diverse environments;map00010|Glycolysis / Gluconeogenesis;map01100|Metabolic pathways
	comp114559_c0	K01838	map00500|Starch and sucrose metabolism;map01120|Microbial metabolism in diverse environments;map00010|Glycolysis / Gluconeogenesis;map01100|Metabolic pathways
	comp112133_c0	K01850	map00400|Phenylalanine, tyrosine and tryptophan biosynthesis;map01110|Biosynthesis of secondary metabolites;map01230|Biosynthesis of amino acids;map01100|Metabolic pathways
	comp112191_c0	K01850	map00400|Phenylalanine, tyrosine and tryptophan biosynthesis;map01110|Biosynthesis of secondary metabolites;map01230|Biosynthesis of amino acids;map01100|Metabolic pathways
	comp121025_c0	K01858	map01110|Biosynthesis of secondary metabolites;map00521|Streptomycin biosynthesis;map00562|Inositol phosphate metabolism;map01100|Metabolic pathways
	comp121028_c0	K01858	map01110|Biosynthesis of secondary metabolites;map00521|Streptomycin biosynthesis;map00562|Inositol phosphate metabolism;map01100|Metabolic pathways
	comp118243_c0	K01859	map00941|Flavonoid biosynthesis;map01110|Biosynthesis of secondary metabolites;map01100|Metabolic pathways
	comp118487_c0	K01866	map00970|Aminoacyl-tRNA biosynthesis
	comp118631_c0	K01866	map00970|Aminoacyl-tRNA biosynthesis
	comp118700_c1	K01866	map00970|Aminoacyl-tRNA biosynthesis
	comp118436_c0	K01867	map00970|Aminoacyl-tRNA biosynthesis
	comp118521_c0	K01868	map00970|Aminoacyl-tRNA biosynthesis
	comp118534_c0	K01868	map00970|Aminoacyl-tRNA biosynthesis
	comp118506_c0	K01869	map00970|Aminoacyl-tRNA biosynthesis
	comp118515_c0	K01869	map00970|Aminoacyl-tRNA biosynthesis
	comp118618_c3	K01870	map00970|Aminoacyl-tRNA biosynthesis
	comp118699_c0	K01870	map00970|Aminoacyl-tRNA biosynthesis
	comp118597_c0	K01872	map00970|Aminoacyl-tRNA biosynthesis
	comp118597_c1	K01872	map00970|Aminoacyl-tRNA biosynthesis
	comp118334_c0	K01873	map00970|Aminoacyl-tRNA biosynthesis
	comp118336_c0	K01873	map00970|Aminoacyl-tRNA biosynthesis
	comp118374_c0	K01873	map00970|Aminoacyl-tRNA biosynthesis
	comp118605_c0	K01873	map00970|Aminoacyl-tRNA biosynthesis
	comp118619_c0	K01873	map00970|Aminoacyl-tRNA biosynthesis
	comp118652_c0	K01873	map00970|Aminoacyl-tRNA biosynthesis
	comp118700_c0	K01873	map00970|Aminoacyl-tRNA biosynthesis
	comp118705_c1	K01873	map00970|Aminoacyl-tRNA biosynthesis
	comp118708_c0	K01874	map00970|Aminoacyl-tRNA biosynthesis;map00450|Selenocompound metabolism
	comp118718_c1	K01874	map00970|Aminoacyl-tRNA biosynthesis;map00450|Selenocompound metabolism
	comp118477_c0	K01875	map00970|Aminoacyl-tRNA biosynthesis
	comp118664_c0	K01875	map00970|Aminoacyl-tRNA biosynthesis
	comp118401_c0	K01876	map00970|Aminoacyl-tRNA biosynthesis
	comp118541_c0	K01876	map00970|Aminoacyl-tRNA biosynthesis
	comp118544_c0	K01876	map00970|Aminoacyl-tRNA biosynthesis
	comp118551_c0	K01876	map00970|Aminoacyl-tRNA biosynthesis
	comp118624_c0	K01876	map00970|Aminoacyl-tRNA biosynthesis
	comp118671_c0	K01876	map00970|Aminoacyl-tRNA biosynthesis
	comp118673_c0	K01876	map00970|Aminoacyl-tRNA biosynthesis
	comp118705_c0	K01876	map00970|Aminoacyl-tRNA biosynthesis
	comp118526_c0	K01880	map00970|Aminoacyl-tRNA biosynthesis
	comp118387_c0	K01881	map00970|Aminoacyl-tRNA biosynthesis
	comp118419_c0	K01881	map00970|Aminoacyl-tRNA biosynthesis
	comp118356_c0	K01883	map00970|Aminoacyl-tRNA biosynthesis
	comp118494_c0	K01883	map00970|Aminoacyl-tRNA biosynthesis
	comp118501_c0	K01883	map00970|Aminoacyl-tRNA biosynthesis
	comp118755_c0	K01885	map00970|Aminoacyl-tRNA biosynthesis;map01110|Biosynthesis of secondary metabolites;map01100|Metabolic pathways;map00860|Porphyrin and chlorophyll metabolism
	comp118761_c0	K01885	map00970|Aminoacyl-tRNA biosynthesis;map01110|Biosynthesis of secondary metabolites;map01100|Metabolic pathways;map00860|Porphyrin and chlorophyll metabolism
	comp118511_c0	K01887	map00970|Aminoacyl-tRNA biosynthesis
	comp118410_c0	K01889	map00970|Aminoacyl-tRNA biosynthesis
	comp118513_c0	K01889	map00970|Aminoacyl-tRNA biosynthesis
	comp118477_c1	K01890	map00970|Aminoacyl-tRNA biosynthesis
	comp118417_c0	K01892	map00970|Aminoacyl-tRNA biosynthesis
	comp118578_c0	K01892	map00970|Aminoacyl-tRNA biosynthesis
	comp118665_c0	K01892	map00970|Aminoacyl-tRNA biosynthesis
	comp118488_c0	K01893	map00970|Aminoacyl-tRNA biosynthesis
	comp118524_c0	K01893	map00970|Aminoacyl-tRNA biosynthesis
	comp118642_c0	K01893	map00970|Aminoacyl-tRNA biosynthesis
	comp122672_c0	K01895	map01120|Microbial metabolism in diverse environments;map00680|Methane metabolism;map01200|Carbon metabolism;map00720|Carbon fixation pathways in prokaryotes;map00640|Propanoate metabolism;map00010|Glycolysis / Gluconeogenesis;map01110|Biosynthesis of secondary metabolites;map00620|Pyruvate metabolism;map01100|Metabolic pathways
	comp122674_c0	K01895	map01120|Microbial metabolism in diverse environments;map00680|Methane metabolism;map01200|Carbon metabolism;map00720|Carbon fixation pathways in prokaryotes;map00640|Propanoate metabolism;map00010|Glycolysis / Gluconeogenesis;map01110|Biosynthesis of secondary metabolites;map00620|Pyruvate metabolism;map01100|Metabolic pathways
	comp122677_c0	K01895	map01120|Microbial metabolism in diverse environments;map00680|Methane metabolism;map01200|Carbon metabolism;map00720|Carbon fixation pathways in prokaryotes;map00640|Propanoate metabolism;map00010|Glycolysis / Gluconeogenesis;map01110|Biosynthesis of secondary metabolites;map00620|Pyruvate metabolism;map01100|Metabolic pathways
	comp122678_c0	K01895	map01120|Microbial metabolism in diverse environments;map00680|Methane metabolism;map01200|Carbon metabolism;map00720|Carbon fixation pathways in prokaryotes;map00640|Propanoate metabolism;map00010|Glycolysis / Gluconeogenesis;map01110|Biosynthesis of secondary metabolites;map00620|Pyruvate metabolism;map01100|Metabolic pathways
	comp122690_c0	K01895	map01120|Microbial metabolism in diverse environments;map00680|Methane metabolism;map01200|Carbon metabolism;map00720|Carbon fixation pathways in prokaryotes;map00640|Propanoate metabolism;map00010|Glycolysis / Gluconeogenesis;map01110|Biosynthesis of secondary metabolites;map00620|Pyruvate metabolism;map01100|Metabolic pathways
	comp122698_c0	K01895	map01120|Microbial metabolism in diverse environments;map00680|Methane metabolism;map01200|Carbon metabolism;map00720|Carbon fixation pathways in prokaryotes;map00640|Propanoate metabolism;map00010|Glycolysis / Gluconeogenesis;map01110|Biosynthesis of secondary metabolites;map00620|Pyruvate metabolism;map01100|Metabolic pathways
	comp138652_c0	K01897	map04146|Peroxisome;map01212|Fatty acid metabolism;map04920|Adipocytokine signaling pathway;map00071|Fatty acid degradation;map03320|PPAR signaling pathway;map01100|Metabolic pathways
	comp138680_c0	K01897	map04146|Peroxisome;map01212|Fatty acid metabolism;map04920|Adipocytokine signaling pathway;map00071|Fatty acid degradation;map03320|PPAR signaling pathway;map01100|Metabolic pathways
	comp138707_c0	K01897	map04146|Peroxisome;map01212|Fatty acid metabolism;map04920|Adipocytokine signaling pathway;map00071|Fatty acid degradation;map03320|PPAR signaling pathway;map01100|Metabolic pathways
	comp138709_c0	K01897	map04146|Peroxisome;map01212|Fatty acid metabolism;map04920|Adipocytokine signaling pathway;map00071|Fatty acid degradation;map03320|PPAR signaling pathway;map01100|Metabolic pathways
	comp138767_c0	K01897	map04146|Peroxisome;map01212|Fatty acid metabolism;map04920|Adipocytokine signaling pathway;map00071|Fatty acid degradation;map03320|PPAR signaling pathway;map01100|Metabolic pathways
	comp138776_c0	K01897	map04146|Peroxisome;map01212|Fatty acid metabolism;map04920|Adipocytokine signaling pathway;map00071|Fatty acid degradation;map03320|PPAR signaling pathway;map01100|Metabolic pathways
	comp138812_c0	K01897	map04146|Peroxisome;map01212|Fatty acid metabolism;map04920|Adipocytokine signaling pathway;map00071|Fatty acid degradation;map03320|PPAR signaling pathway;map01100|Metabolic pathways
	comp138853_c0	K01897	map04146|Peroxisome;map01212|Fatty acid metabolism;map04920|Adipocytokine signaling pathway;map00071|Fatty acid degradation;map03320|PPAR signaling pathway;map01100|Metabolic pathways
	comp138912_c0	K01897	map04146|Peroxisome;map01212|Fatty acid metabolism;map04920|Adipocytokine signaling pathway;map00071|Fatty acid degradation;map03320|PPAR signaling pathway;map01100|Metabolic pathways
	comp138913_c0	K01897	map04146|Peroxisome;map01212|Fatty acid metabolism;map04920|Adipocytokine signaling pathway;map00071|Fatty acid degradation;map03320|PPAR signaling pathway;map01100|Metabolic pathways
	comp138922_c0	K01897	map04146|Peroxisome;map01212|Fatty acid metabolism;map04920|Adipocytokine signaling pathway;map00071|Fatty acid degradation;map03320|PPAR signaling pathway;map01100|Metabolic pathways
	comp138935_c0	K01897	map04146|Peroxisome;map01212|Fatty acid metabolism;map04920|Adipocytokine signaling pathway;map00071|Fatty acid degradation;map03320|PPAR signaling pathway;map01100|Metabolic pathways
	comp138968_c0	K01897	map04146|Peroxisome;map01212|Fatty acid metabolism;map04920|Adipocytokine signaling pathway;map00071|Fatty acid degradation;map03320|PPAR signaling pathway;map01100|Metabolic pathways
	comp123434_c0	K01899	map01120|Microbial metabolism in diverse environments;map01200|Carbon metabolism;map00020|Citrate cycle (TCA cycle);map00640|Propanoate metabolism;map01110|Biosynthesis of secondary metabolites;map01100|Metabolic pathways
	comp123434_c1	K01899	map01120|Microbial metabolism in diverse environments;map01200|Carbon metabolism;map00020|Citrate cycle (TCA cycle);map00640|Propanoate metabolism;map01110|Biosynthesis of secondary metabolites;map01100|Metabolic pathways
	comp123449_c0	K01899	map01120|Microbial metabolism in diverse environments;map01200|Carbon metabolism;map00020|Citrate cycle (TCA cycle);map00640|Propanoate metabolism;map01110|Biosynthesis of secondary metabolites;map01100|Metabolic pathways
	comp123420_c0	K01900	map01120|Microbial metabolism in diverse environments;map01200|Carbon metabolism;map00020|Citrate cycle (TCA cycle);map00640|Propanoate metabolism;map01110|Biosynthesis of secondary metabolites;map01100|Metabolic pathways
	comp123429_c0	K01900	map01120|Microbial metabolism in diverse environments;map01200|Carbon metabolism;map00020|Citrate cycle (TCA cycle);map00640|Propanoate metabolism;map01110|Biosynthesis of secondary metabolites;map01100|Metabolic pathways
	comp123436_c0	K01900	map01120|Microbial metabolism in diverse environments;map01200|Carbon metabolism;map00020|Citrate cycle (TCA cycle);map00640|Propanoate metabolism;map01110|Biosynthesis of secondary metabolites;map01100|Metabolic pathways
	comp120245_c0	K01904	map01110|Biosynthesis of secondary metabolites;map00360|Phenylalanine metabolism;map00130|Ubiquinone and other terpenoid-quinone biosynthesis;map01100|Metabolic pathways;map00940|Phenylpropanoid biosynthesis
	comp120248_c0	K01904	map01110|Biosynthesis of secondary metabolites;map00360|Phenylalanine metabolism;map00130|Ubiquinone and other terpenoid-quinone biosynthesis;map01100|Metabolic pathways;map00940|Phenylpropanoid biosynthesis
	comp123933_c0	K01915	map01120|Microbial metabolism in diverse environments;map04724|Glutamatergic synapse;map04727|GABAergic synapse;map00250|Alanine, aspartate and glutamate metabolism;map01230|Biosynthesis of amino acids;map00910|Nitrogen metabolism;map00330|Arginine and proline metabolism;map02020|Two-component system;map01100|Metabolic pathways;map00630|Glyoxylate and dicarboxylate metabolism
	comp123935_c0	K01915	map01120|Microbial metabolism in diverse environments;map04724|Glutamatergic synapse;map04727|GABAergic synapse;map00250|Alanine, aspartate and glutamate metabolism;map01230|Biosynthesis of amino acids;map00910|Nitrogen metabolism;map00330|Arginine and proline metabolism;map02020|Two-component system;map01100|Metabolic pathways;map00630|Glyoxylate and dicarboxylate metabolism
	comp123939_c0	K01915	map01120|Microbial metabolism in diverse environments;map04724|Glutamatergic synapse;map04727|GABAergic synapse;map00250|Alanine, aspartate and glutamate metabolism;map01230|Biosynthesis of amino acids;map00910|Nitrogen metabolism;map00330|Arginine and proline metabolism;map02020|Two-component system;map01100|Metabolic pathways;map00630|Glyoxylate and dicarboxylate metabolism
	comp123946_c0	K01915	map01120|Microbial metabolism in diverse environments;map04724|Glutamatergic synapse;map04727|GABAergic synapse;map00250|Alanine, aspartate and glutamate metabolism;map01230|Biosynthesis of amino acids;map00910|Nitrogen metabolism;map00330|Arginine and proline metabolism;map02020|Two-component system;map01100|Metabolic pathways;map00630|Glyoxylate and dicarboxylate metabolism
	comp123949_c0	K01915	map01120|Microbial metabolism in diverse environments;map04724|Glutamatergic synapse;map04727|GABAergic synapse;map00250|Alanine, aspartate and glutamate metabolism;map01230|Biosynthesis of amino acids;map00910|Nitrogen metabolism;map00330|Arginine and proline metabolism;map02020|Two-component system;map01100|Metabolic pathways;map00630|Glyoxylate and dicarboxylate metabolism
	comp123956_c0	K01915	map01120|Microbial metabolism in diverse environments;map04724|Glutamatergic synapse;map04727|GABAergic synapse;map00250|Alanine, aspartate and glutamate metabolism;map01230|Biosynthesis of amino acids;map00910|Nitrogen metabolism;map00330|Arginine and proline metabolism;map02020|Two-component system;map01100|Metabolic pathways;map00630|Glyoxylate and dicarboxylate metabolism
	comp123958_c0	K01915	map01120|Microbial metabolism in diverse environments;map04724|Glutamatergic synapse;map04727|GABAergic synapse;map00250|Alanine, aspartate and glutamate metabolism;map01230|Biosynthesis of amino acids;map00910|Nitrogen metabolism;map00330|Arginine and proline metabolism;map02020|Two-component system;map01100|Metabolic pathways;map00630|Glyoxylate and dicarboxylate metabolism
	comp123959_c0	K01915	map01120|Microbial metabolism in diverse environments;map04724|Glutamatergic synapse;map04727|GABAergic synapse;map00250|Alanine, aspartate and glutamate metabolism;map01230|Biosynthesis of amino acids;map00910|Nitrogen metabolism;map00330|Arginine and proline metabolism;map02020|Two-component system;map01100|Metabolic pathways;map00630|Glyoxylate and dicarboxylate metabolism
	comp115427_c0	K01921	map00550|Peptidoglycan biosynthesis;map00473|D-Alanine metabolism;map01100|Metabolic pathways;map00520|Amino sugar and nucleotide sugar metabolism;map00471|D-Glutamine and D-glutamate metabolism
	comp117289_c0	K01922	map00770|Pantothenate and CoA biosynthesis;map01100|Metabolic pathways
	comp119760_c0	K01923	map01110|Biosynthesis of secondary metabolites;map00230|Purine metabolism;map01100|Metabolic pathways
	comp115424_c0	K01924	map00550|Peptidoglycan biosynthesis;map00471|D-Glutamine and D-glutamate metabolism;map01100|Metabolic pathways;map00473|D-Alanine metabolism
	comp115424_c1	K01924	map00550|Peptidoglycan biosynthesis;map00471|D-Glutamine and D-glutamate metabolism;map01100|Metabolic pathways;map00473|D-Alanine metabolism
	comp115418_c0	K01925	map00550|Peptidoglycan biosynthesis;map00471|D-Glutamine and D-glutamate metabolism;map01100|Metabolic pathways
	comp115393_c0	K01928	map00550|Peptidoglycan biosynthesis;map00300|Lysine biosynthesis
	comp115398_c1	K01928	map00550|Peptidoglycan biosynthesis;map00300|Lysine biosynthesis
	comp115405_c0	K01928	map00550|Peptidoglycan biosynthesis;map00300|Lysine biosynthesis
	comp115405_c1	K01928	map00550|Peptidoglycan biosynthesis;map00300|Lysine biosynthesis
	comp115479_c0	K01929	map00550|Peptidoglycan biosynthesis;map01100|Metabolic pathways;map00300|Lysine biosynthesis;map00473|D-Alanine metabolism
	comp117514_c0	K01930	map00790|Folate biosynthesis;map01100|Metabolic pathways
	comp117529_c2	K01930	map00790|Folate biosynthesis;map01100|Metabolic pathways
	comp119781_c0	K01933	map01110|Biosynthesis of secondary metabolites;map00230|Purine metabolism;map01100|Metabolic pathways
	comp116919_c1	K01934	map00670|One carbon pool by folate;map01100|Metabolic pathways
	comp108775_c0	K01937	map00240|Pyrimidine metabolism;map01100|Metabolic pathways
	comp108791_c0	K01937	map00240|Pyrimidine metabolism;map01100|Metabolic pathways
	comp108846_c0	K01937	map00240|Pyrimidine metabolism;map01100|Metabolic pathways
	comp122978_c1	K01938	map01120|Microbial metabolism in diverse environments;map00720|Carbon fixation pathways in prokaryotes;map00670|One carbon pool by folate;map01200|Carbon metabolism;map01100|Metabolic pathways
	comp107499_c0	K01939	map00230|Purine metabolism;map00250|Alanine, aspartate and glutamate metabolism;map01100|Metabolic pathways
	comp107507_c0	K01939	map00230|Purine metabolism;map00250|Alanine, aspartate and glutamate metabolism;map01100|Metabolic pathways
	comp107508_c0	K01939	map00230|Purine metabolism;map00250|Alanine, aspartate and glutamate metabolism;map01100|Metabolic pathways
	comp107517_c0	K01939	map00230|Purine metabolism;map00250|Alanine, aspartate and glutamate metabolism;map01100|Metabolic pathways
	comp120070_c0	K01940	map01110|Biosynthesis of secondary metabolites;map00330|Arginine and proline metabolism;map01230|Biosynthesis of amino acids;map00250|Alanine, aspartate and glutamate metabolism;map01100|Metabolic pathways
	comp120076_c0	K01940	map01110|Biosynthesis of secondary metabolites;map00330|Arginine and proline metabolism;map01230|Biosynthesis of amino acids;map00250|Alanine, aspartate and glutamate metabolism;map01100|Metabolic pathways
	comp120088_c0	K01940	map01110|Biosynthesis of secondary metabolites;map00330|Arginine and proline metabolism;map01230|Biosynthesis of amino acids;map00250|Alanine, aspartate and glutamate metabolism;map01100|Metabolic pathways
	comp120089_c0	K01940	map01110|Biosynthesis of secondary metabolites;map00330|Arginine and proline metabolism;map01230|Biosynthesis of amino acids;map00250|Alanine, aspartate and glutamate metabolism;map01100|Metabolic pathways
	comp120095_c0	K01940	map01110|Biosynthesis of secondary metabolites;map00330|Arginine and proline metabolism;map01230|Biosynthesis of amino acids;map00250|Alanine, aspartate and glutamate metabolism;map01100|Metabolic pathways
	comp120099_c0	K01940	map01110|Biosynthesis of secondary metabolites;map00330|Arginine and proline metabolism;map01230|Biosynthesis of amino acids;map00250|Alanine, aspartate and glutamate metabolism;map01100|Metabolic pathways
	comp117348_c0	K01942	map00780|Biotin metabolism;map01100|Metabolic pathways
	comp119750_c0	K01945	map01110|Biosynthesis of secondary metabolites;map00230|Purine metabolism;map01100|Metabolic pathways
	comp119768_c0	K01945	map01110|Biosynthesis of secondary metabolites;map00230|Purine metabolism;map01100|Metabolic pathways
	comp117264_c0	K01950	map00760|Nicotinate and nicotinamide metabolism;map01100|Metabolic pathways
	comp107793_c0	K01951	map00230|Purine metabolism;map01100|Metabolic pathways;map00983|Drug metabolism - other enzymes
	comp119800_c0	K01952	map01110|Biosynthesis of secondary metabolites;map00230|Purine metabolism;map01100|Metabolic pathways
	comp119863_c0	K01953	map01110|Biosynthesis of secondary metabolites;map00250|Alanine, aspartate and glutamate metabolism;map01100|Metabolic pathways
	comp119869_c0	K01953	map01110|Biosynthesis of secondary metabolites;map00250|Alanine, aspartate and glutamate metabolism;map01100|Metabolic pathways
	comp108249_c0	K01955	map00240|Pyrimidine metabolism;map00250|Alanine, aspartate and glutamate metabolism;map01100|Metabolic pathways
	comp108258_c0	K01955	map00240|Pyrimidine metabolism;map00250|Alanine, aspartate and glutamate metabolism;map01100|Metabolic pathways
	comp108342_c0	K01955	map00240|Pyrimidine metabolism;map00250|Alanine, aspartate and glutamate metabolism;map01100|Metabolic pathways
	comp108342_c1	K01955	map00240|Pyrimidine metabolism;map00250|Alanine, aspartate and glutamate metabolism;map01100|Metabolic pathways
	comp108411_c0	K01955	map00240|Pyrimidine metabolism;map00250|Alanine, aspartate and glutamate metabolism;map01100|Metabolic pathways
	comp108245_c0	K01956	map00240|Pyrimidine metabolism;map00250|Alanine, aspartate and glutamate metabolism;map01100|Metabolic pathways
	comp108251_c0	K01956	map00240|Pyrimidine metabolism;map00250|Alanine, aspartate and glutamate metabolism;map01100|Metabolic pathways
	comp108289_c0	K01956	map00240|Pyrimidine metabolism;map00250|Alanine, aspartate and glutamate metabolism;map01100|Metabolic pathways
	comp108321_c0	K01956	map00240|Pyrimidine metabolism;map00250|Alanine, aspartate and glutamate metabolism;map01100|Metabolic pathways
	comp108327_c0	K01956	map00240|Pyrimidine metabolism;map00250|Alanine, aspartate and glutamate metabolism;map01100|Metabolic pathways
	comp108329_c0	K01956	map00240|Pyrimidine metabolism;map00250|Alanine, aspartate and glutamate metabolism;map01100|Metabolic pathways
	comp123476_c1	K01961	map01120|Microbial metabolism in diverse environments;map01200|Carbon metabolism;map00253|Tetracycline biosynthesis;map01212|Fatty acid metabolism;map00720|Carbon fixation pathways in prokaryotes;map00640|Propanoate metabolism;map01110|Biosynthesis of secondary metabolites;map00620|Pyruvate metabolism;map01100|Metabolic pathways;map00061|Fatty acid biosynthesis
	comp123478_c0	K01961	map01120|Microbial metabolism in diverse environments;map01200|Carbon metabolism;map00253|Tetracycline biosynthesis;map01212|Fatty acid metabolism;map00720|Carbon fixation pathways in prokaryotes;map00640|Propanoate metabolism;map01110|Biosynthesis of secondary metabolites;map00620|Pyruvate metabolism;map01100|Metabolic pathways;map00061|Fatty acid biosynthesis
	comp123489_c0	K01962	map01120|Microbial metabolism in diverse environments;map01200|Carbon metabolism;map00253|Tetracycline biosynthesis;map01212|Fatty acid metabolism;map00720|Carbon fixation pathways in prokaryotes;map00640|Propanoate metabolism;map01110|Biosynthesis of secondary metabolites;map00620|Pyruvate metabolism;map01100|Metabolic pathways;map00061|Fatty acid biosynthesis
	comp123497_c0	K01963	map01120|Microbial metabolism in diverse environments;map01200|Carbon metabolism;map00253|Tetracycline biosynthesis;map01212|Fatty acid metabolism;map00720|Carbon fixation pathways in prokaryotes;map00640|Propanoate metabolism;map01110|Biosynthesis of secondary metabolites;map00620|Pyruvate metabolism;map01100|Metabolic pathways;map00061|Fatty acid biosynthesis
	comp118989_c1	K01968	map01100|Metabolic pathways;map00280|Valine, leucine and isoleucine degradation
	comp118989_c0	K01969	map01100|Metabolic pathways;map00280|Valine, leucine and isoleucine degradation
	comp124139_c0	K02015	map02010|ABC transporters
	comp121884_c0	K02083	map01120|Microbial metabolism in diverse environments;map00230|Purine metabolism
	comp121892_c0	K02083	map01120|Microbial metabolism in diverse environments;map00230|Purine metabolism
	comp139975_c0	K02085	map04390|Hippo signaling pathway;map04310|Wnt signaling pathway;map04810|Regulation of actin cytoskeleton;map05166|HTLV-I infection;map05200|Pathways in cancer;map05217|Basal cell carcinoma;map05213|Endometrial cancer;map05210|Colorectal cancer;map05206|MicroRNAs in cancer
	comp140009_c0	K02085	map04390|Hippo signaling pathway;map04310|Wnt signaling pathway;map04810|Regulation of actin cytoskeleton;map05166|HTLV-I infection;map05200|Pathways in cancer;map05217|Basal cell carcinoma;map05213|Endometrial cancer;map05210|Colorectal cancer;map05206|MicroRNAs in cancer
	comp140073_c0	K02085	map04390|Hippo signaling pathway;map04310|Wnt signaling pathway;map04810|Regulation of actin cytoskeleton;map05166|HTLV-I infection;map05200|Pathways in cancer;map05217|Basal cell carcinoma;map05213|Endometrial cancer;map05210|Colorectal cancer;map05206|MicroRNAs in cancer
	comp140096_c0	K02085	map04390|Hippo signaling pathway;map04310|Wnt signaling pathway;map04810|Regulation of actin cytoskeleton;map05166|HTLV-I infection;map05200|Pathways in cancer;map05217|Basal cell carcinoma;map05213|Endometrial cancer;map05210|Colorectal cancer;map05206|MicroRNAs in cancer
	comp140143_c0	K02085	map04390|Hippo signaling pathway;map04310|Wnt signaling pathway;map04810|Regulation of actin cytoskeleton;map05166|HTLV-I infection;map05200|Pathways in cancer;map05217|Basal cell carcinoma;map05213|Endometrial cancer;map05210|Colorectal cancer;map05206|MicroRNAs in cancer
	comp106972_c0	K02111	map00190|Oxidative phosphorylation;map01100|Metabolic pathways;map00195|Photosynthesis
	comp106944_c0	K02115	map00190|Oxidative phosphorylation;map01100|Metabolic pathways;map00195|Photosynthesis
	comp31676_c0	K02126	map05010|Alzheimer's disease;map05012|Parkinson's disease;map01100|Metabolic pathways;map00190|Oxidative phosphorylation;map05016|Huntington's disease
	comp30112_c0	K02127	map05010|Alzheimer's disease;map05012|Parkinson's disease;map01100|Metabolic pathways;map00190|Oxidative phosphorylation;map05016|Huntington's disease
	comp31972_c0	K02127	map05010|Alzheimer's disease;map05012|Parkinson's disease;map01100|Metabolic pathways;map00190|Oxidative phosphorylation;map05016|Huntington's disease
	comp30724_c0	K02128	map05010|Alzheimer's disease;map05012|Parkinson's disease;map01100|Metabolic pathways;map00190|Oxidative phosphorylation;map05016|Huntington's disease
	comp29923_c0	K02132	map05010|Alzheimer's disease;map05012|Parkinson's disease;map01100|Metabolic pathways;map00190|Oxidative phosphorylation;map05016|Huntington's disease
	comp31024_c0	K02132	map05010|Alzheimer's disease;map05012|Parkinson's disease;map01100|Metabolic pathways;map00190|Oxidative phosphorylation;map05016|Huntington's disease
	comp31274_c0	K02132	map05010|Alzheimer's disease;map05012|Parkinson's disease;map01100|Metabolic pathways;map00190|Oxidative phosphorylation;map05016|Huntington's disease
	comp31504_c0	K02132	map05010|Alzheimer's disease;map05012|Parkinson's disease;map01100|Metabolic pathways;map00190|Oxidative phosphorylation;map05016|Huntington's disease
	comp31909_c0	K02132	map05010|Alzheimer's disease;map05012|Parkinson's disease;map01100|Metabolic pathways;map00190|Oxidative phosphorylation;map05016|Huntington's disease
	comp25814_c0	K02133	map05010|Alzheimer's disease;map05012|Parkinson's disease;map01100|Metabolic pathways;map00190|Oxidative phosphorylation;map05016|Huntington's disease
	comp25877_c0	K02133	map05010|Alzheimer's disease;map05012|Parkinson's disease;map01100|Metabolic pathways;map00190|Oxidative phosphorylation;map05016|Huntington's disease
	comp26878_c0	K02133	map05010|Alzheimer's disease;map05012|Parkinson's disease;map01100|Metabolic pathways;map00190|Oxidative phosphorylation;map05016|Huntington's disease
	comp31419_c0	K02133	map05010|Alzheimer's disease;map05012|Parkinson's disease;map01100|Metabolic pathways;map00190|Oxidative phosphorylation;map05016|Huntington's disease
	comp31564_c0	K02133	map05010|Alzheimer's disease;map05012|Parkinson's disease;map01100|Metabolic pathways;map00190|Oxidative phosphorylation;map05016|Huntington's disease
	comp25937_c0	K02134	map05010|Alzheimer's disease;map05012|Parkinson's disease;map01100|Metabolic pathways;map00190|Oxidative phosphorylation;map05016|Huntington's disease
	comp26582_c0	K02134	map05010|Alzheimer's disease;map05012|Parkinson's disease;map01100|Metabolic pathways;map00190|Oxidative phosphorylation;map05016|Huntington's disease
	comp30394_c0	K02136	map05010|Alzheimer's disease;map05012|Parkinson's disease;map01100|Metabolic pathways;map00190|Oxidative phosphorylation;map05016|Huntington's disease
	comp30677_c0	K02136	map05010|Alzheimer's disease;map05012|Parkinson's disease;map01100|Metabolic pathways;map00190|Oxidative phosphorylation;map05016|Huntington's disease
	comp31467_c0	K02136	map05010|Alzheimer's disease;map05012|Parkinson's disease;map01100|Metabolic pathways;map00190|Oxidative phosphorylation;map05016|Huntington's disease
	comp31708_c0	K02136	map05010|Alzheimer's disease;map05012|Parkinson's disease;map01100|Metabolic pathways;map00190|Oxidative phosphorylation;map05016|Huntington's disease
	comp31710_c0	K02136	map05010|Alzheimer's disease;map05012|Parkinson's disease;map01100|Metabolic pathways;map00190|Oxidative phosphorylation;map05016|Huntington's disease
	comp26043_c0	K02137	map05010|Alzheimer's disease;map05012|Parkinson's disease;map01100|Metabolic pathways;map00190|Oxidative phosphorylation;map05016|Huntington's disease
	comp29404_c0	K02137	map05010|Alzheimer's disease;map05012|Parkinson's disease;map01100|Metabolic pathways;map00190|Oxidative phosphorylation;map05016|Huntington's disease
	comp30469_c0	K02138	map05010|Alzheimer's disease;map05012|Parkinson's disease;map01100|Metabolic pathways;map00190|Oxidative phosphorylation;map05016|Huntington's disease
	comp31993_c0	K02138	map05010|Alzheimer's disease;map05012|Parkinson's disease;map01100|Metabolic pathways;map00190|Oxidative phosphorylation;map05016|Huntington's disease
	comp106779_c1	K02139	map00190|Oxidative phosphorylation;map01100|Metabolic pathways
	comp106783_c0	K02142	map00190|Oxidative phosphorylation;map01100|Metabolic pathways
	comp106804_c0	K02142	map00190|Oxidative phosphorylation;map01100|Metabolic pathways
	comp106877_c0	K02142	map00190|Oxidative phosphorylation;map01100|Metabolic pathways
	comp106886_c0	K02142	map00190|Oxidative phosphorylation;map01100|Metabolic pathways
	comp13731_c0	K02144	map04145|Phagosome;map05152|Tuberculosis;map04721|Synaptic vesicle cycle;map04142|Lysosome;map05110|Vibrio cholerae infection;map00190|Oxidative phosphorylation;map05120|Epithelial cell signaling in Helicobacter pylori infection;map05323|Rheumatoid arthritis;map01100|Metabolic pathways
	comp136923_c0	K02145	map04145|Phagosome;map04721|Synaptic vesicle cycle;map05110|Vibrio cholerae infection;map04966|Collecting duct acid secretion;map00190|Oxidative phosphorylation;map05120|Epithelial cell signaling in Helicobacter pylori infection;map05323|Rheumatoid arthritis;map01100|Metabolic pathways
	comp137314_c0	K02146	map04145|Phagosome;map05152|Tuberculosis;map04721|Synaptic vesicle cycle;map04142|Lysosome;map05110|Vibrio cholerae infection;map04966|Collecting duct acid secretion;map00190|Oxidative phosphorylation;map05120|Epithelial cell signaling in Helicobacter pylori infection;map05203|Viral carcinogenesis;map05323|Rheumatoid arthritis;map01100|Metabolic pathways
	comp137333_c0	K02146	map04145|Phagosome;map05152|Tuberculosis;map04721|Synaptic vesicle cycle;map04142|Lysosome;map05110|Vibrio cholerae infection;map04966|Collecting duct acid secretion;map00190|Oxidative phosphorylation;map05120|Epithelial cell signaling in Helicobacter pylori infection;map05203|Viral carcinogenesis;map05323|Rheumatoid arthritis;map01100|Metabolic pathways
	comp137341_c0	K02146	map04145|Phagosome;map05152|Tuberculosis;map04721|Synaptic vesicle cycle;map04142|Lysosome;map05110|Vibrio cholerae infection;map04966|Collecting duct acid secretion;map00190|Oxidative phosphorylation;map05120|Epithelial cell signaling in Helicobacter pylori infection;map05203|Viral carcinogenesis;map05323|Rheumatoid arthritis;map01100|Metabolic pathways
	comp136824_c0	K02148	map04145|Phagosome;map04721|Synaptic vesicle cycle;map05110|Vibrio cholerae infection;map04966|Collecting duct acid secretion;map00190|Oxidative phosphorylation;map05120|Epithelial cell signaling in Helicobacter pylori infection;map05323|Rheumatoid arthritis;map01100|Metabolic pathways
	comp136951_c0	K02148	map04145|Phagosome;map04721|Synaptic vesicle cycle;map05110|Vibrio cholerae infection;map04966|Collecting duct acid secretion;map00190|Oxidative phosphorylation;map05120|Epithelial cell signaling in Helicobacter pylori infection;map05323|Rheumatoid arthritis;map01100|Metabolic pathways
	comp136838_c0	K02149	map04145|Phagosome;map04721|Synaptic vesicle cycle;map05110|Vibrio cholerae infection;map04966|Collecting duct acid secretion;map00190|Oxidative phosphorylation;map05120|Epithelial cell signaling in Helicobacter pylori infection;map05323|Rheumatoid arthritis;map01100|Metabolic pathways
	comp136849_c0	K02149	map04145|Phagosome;map04721|Synaptic vesicle cycle;map05110|Vibrio cholerae infection;map04966|Collecting duct acid secretion;map00190|Oxidative phosphorylation;map05120|Epithelial cell signaling in Helicobacter pylori infection;map05323|Rheumatoid arthritis;map01100|Metabolic pathways
	comp136739_c0	K02150	map04145|Phagosome;map04721|Synaptic vesicle cycle;map05110|Vibrio cholerae infection;map04966|Collecting duct acid secretion;map00190|Oxidative phosphorylation;map05120|Epithelial cell signaling in Helicobacter pylori infection;map05323|Rheumatoid arthritis;map01100|Metabolic pathways
	comp136952_c0	K02150	map04145|Phagosome;map04721|Synaptic vesicle cycle;map05110|Vibrio cholerae infection;map04966|Collecting duct acid secretion;map00190|Oxidative phosphorylation;map05120|Epithelial cell signaling in Helicobacter pylori infection;map05323|Rheumatoid arthritis;map01100|Metabolic pathways
	comp136957_c0	K02150	map04145|Phagosome;map04721|Synaptic vesicle cycle;map05110|Vibrio cholerae infection;map04966|Collecting duct acid secretion;map00190|Oxidative phosphorylation;map05120|Epithelial cell signaling in Helicobacter pylori infection;map05323|Rheumatoid arthritis;map01100|Metabolic pathways
	comp136755_c0	K02151	map04145|Phagosome;map04721|Synaptic vesicle cycle;map05110|Vibrio cholerae infection;map04966|Collecting duct acid secretion;map00190|Oxidative phosphorylation;map05120|Epithelial cell signaling in Helicobacter pylori infection;map05323|Rheumatoid arthritis;map01100|Metabolic pathways
	comp136719_c0	K02153	map04145|Phagosome;map04721|Synaptic vesicle cycle;map05110|Vibrio cholerae infection;map04966|Collecting duct acid secretion;map00190|Oxidative phosphorylation;map05120|Epithelial cell signaling in Helicobacter pylori infection;map05323|Rheumatoid arthritis;map01100|Metabolic pathways
	comp137419_c0	K02154	map04145|Phagosome;map05152|Tuberculosis;map04721|Synaptic vesicle cycle;map04142|Lysosome;map05110|Vibrio cholerae infection;map04966|Collecting duct acid secretion;map00190|Oxidative phosphorylation;map05120|Epithelial cell signaling in Helicobacter pylori infection;map05323|Rheumatoid arthritis;map01100|Metabolic pathways
	comp137435_c0	K02154	map04145|Phagosome;map05152|Tuberculosis;map04721|Synaptic vesicle cycle;map04142|Lysosome;map05110|Vibrio cholerae infection;map04966|Collecting duct acid secretion;map00190|Oxidative phosphorylation;map05120|Epithelial cell signaling in Helicobacter pylori infection;map05323|Rheumatoid arthritis;map01100|Metabolic pathways
	comp137359_c0	K02155	map04145|Phagosome;map05152|Tuberculosis;map04721|Synaptic vesicle cycle;map04142|Lysosome;map05110|Vibrio cholerae infection;map04966|Collecting duct acid secretion;map00190|Oxidative phosphorylation;map05120|Epithelial cell signaling in Helicobacter pylori infection;map05323|Rheumatoid arthritis;map01100|Metabolic pathways
	comp123476_c0	K02160	map01120|Microbial metabolism in diverse environments;map01200|Carbon metabolism;map00253|Tetracycline biosynthesis;map01212|Fatty acid metabolism;map00720|Carbon fixation pathways in prokaryotes;map00640|Propanoate metabolism;map01110|Biosynthesis of secondary metabolites;map00620|Pyruvate metabolism;map01100|Metabolic pathways;map00061|Fatty acid biosynthesis
	comp123481_c0	K02160	map01120|Microbial metabolism in diverse environments;map01200|Carbon metabolism;map00253|Tetracycline biosynthesis;map01212|Fatty acid metabolism;map00720|Carbon fixation pathways in prokaryotes;map00640|Propanoate metabolism;map01110|Biosynthesis of secondary metabolites;map00620|Pyruvate metabolism;map01100|Metabolic pathways;map00061|Fatty acid biosynthesis
	comp123486_c0	K02160	map01120|Microbial metabolism in diverse environments;map01200|Carbon metabolism;map00253|Tetracycline biosynthesis;map01212|Fatty acid metabolism;map00720|Carbon fixation pathways in prokaryotes;map00640|Propanoate metabolism;map01110|Biosynthesis of secondary metabolites;map00620|Pyruvate metabolism;map01100|Metabolic pathways;map00061|Fatty acid biosynthesis
	comp129508_c1	K02178	map04110|Cell cycle;map04114|Oocyte meiosis;map04113|Meiosis - yeast;map04914|Progesterone-mediated oocyte maturation;map04111|Cell cycle - yeast
	comp129514_c0	K02178	map04110|Cell cycle;map04114|Oocyte meiosis;map04113|Meiosis - yeast;map04914|Progesterone-mediated oocyte maturation;map04111|Cell cycle - yeast
	comp129516_c0	K02178	map04110|Cell cycle;map04114|Oocyte meiosis;map04113|Meiosis - yeast;map04914|Progesterone-mediated oocyte maturation;map04111|Cell cycle - yeast
	comp129522_c0	K02178	map04110|Cell cycle;map04114|Oocyte meiosis;map04113|Meiosis - yeast;map04914|Progesterone-mediated oocyte maturation;map04111|Cell cycle - yeast
	comp129523_c0	K02180	map04110|Cell cycle;map05166|HTLV-I infection;map04111|Cell cycle - yeast
	comp129527_c0	K02180	map04110|Cell cycle;map05166|HTLV-I infection;map04111|Cell cycle - yeast
	comp147194_c0	K02183	map04916|Melanogenesis;map04915|Estrogen signaling pathway;map04912|GnRH signaling pathway;map04070|Phosphatidylinositol signaling system;map04015|Rap1 signaling pathway;map04014|Ras signaling pathway;map04270|Vascular smooth muscle contraction;map04713|Circadian entrainment;map04114|Oocyte meiosis;map04626|Plant-pathogen interaction;map04910|Insulin signaling pathway;map04744|Phototransduction;m…
	comp147227_c0	K02183	map04916|Melanogenesis;map04915|Estrogen signaling pathway;map04912|GnRH signaling pathway;map04070|Phosphatidylinositol signaling system;map04015|Rap1 signaling pathway;map04014|Ras signaling pathway;map04270|Vascular smooth muscle contraction;map04713|Circadian entrainment;map04114|Oocyte meiosis;map04626|Plant-pathogen interaction;map04910|Insulin signaling pathway;map04744|Phototransduction;m…
	comp147270_c0	K02183	map04916|Melanogenesis;map04915|Estrogen signaling pathway;map04912|GnRH signaling pathway;map04070|Phosphatidylinositol signaling system;map04015|Rap1 signaling pathway;map04014|Ras signaling pathway;map04270|Vascular smooth muscle contraction;map04713|Circadian entrainment;map04114|Oocyte meiosis;map04626|Plant-pathogen interaction;map04910|Insulin signaling pathway;map04744|Phototransduction;m…
	comp147297_c0	K02183	map04916|Melanogenesis;map04915|Estrogen signaling pathway;map04912|GnRH signaling pathway;map04070|Phosphatidylinositol signaling system;map04015|Rap1 signaling pathway;map04014|Ras signaling pathway;map04270|Vascular smooth muscle contraction;map04713|Circadian entrainment;map04114|Oocyte meiosis;map04626|Plant-pathogen interaction;map04910|Insulin signaling pathway;map04744|Phototransduction;m…
	comp147305_c0	K02183	map04916|Melanogenesis;map04915|Estrogen signaling pathway;map04912|GnRH signaling pathway;map04070|Phosphatidylinositol signaling system;map04015|Rap1 signaling pathway;map04014|Ras signaling pathway;map04270|Vascular smooth muscle contraction;map04713|Circadian entrainment;map04114|Oocyte meiosis;map04626|Plant-pathogen interaction;map04910|Insulin signaling pathway;map04744|Phototransduction;m…
	comp117293_c0	K02201	map00770|Pantothenate and CoA biosynthesis;map01100|Metabolic pathways
	comp128183_c0	K02202	map03420|Nucleotide excision repair;map03022|Basal transcription factors;map04110|Cell cycle
	comp127309_c0	K02209	map03030|DNA replication;map04113|Meiosis - yeast;map04110|Cell cycle;map04111|Cell cycle - yeast
	comp127298_c0	K02210	map03030|DNA replication;map04113|Meiosis - yeast;map04110|Cell cycle;map04111|Cell cycle - yeast
	comp127310_c0	K02210	map03030|DNA replication;map04113|Meiosis - yeast;map04110|Cell cycle;map04111|Cell cycle - yeast
	comp127314_c0	K02210	map03030|DNA replication;map04113|Meiosis - yeast;map04110|Cell cycle;map04111|Cell cycle - yeast
	comp127319_c0	K02210	map03030|DNA replication;map04113|Meiosis - yeast;map04110|Cell cycle;map04111|Cell cycle - yeast
	comp129703_c0	K02214	map04113|Meiosis - yeast;map04110|Cell cycle;map04111|Cell cycle - yeast
	comp139636_c0	K02218	map04340|Hedgehog signaling pathway
	comp139712_c0	K02218	map04340|Hedgehog signaling pathway
	comp13973_c0	K02218	map04340|Hedgehog signaling pathway
	comp139801_c0	K02218	map04340|Hedgehog signaling pathway
	comp139841_c0	K02218	map04340|Hedgehog signaling pathway
	comp13985_c0	K02218	map04340|Hedgehog signaling pathway
	comp139919_c0	K02218	map04340|Hedgehog signaling pathway
	comp94966_c0	K02219	map05200|Pathways in cancer;map05222|Small cell lung cancer;map04111|Cell cycle - yeast
	comp76397_c0	K02256	map05010|Alzheimer's disease;map05012|Parkinson's disease;map05016|Huntington's disease;map04260|Cardiac muscle contraction;map00190|Oxidative phosphorylation;map04932|Non-alcoholic fatty liver disease (NAFLD);map01100|Metabolic pathways
	comp76716_c0	K02256	map05010|Alzheimer's disease;map05012|Parkinson's disease;map05016|Huntington's disease;map04260|Cardiac muscle contraction;map00190|Oxidative phosphorylation;map04932|Non-alcoholic fatty liver disease (NAFLD);map01100|Metabolic pathways
	comp77061_c0	K02256	map05010|Alzheimer's disease;map05012|Parkinson's disease;map05016|Huntington's disease;map04260|Cardiac muscle contraction;map00190|Oxidative phosphorylation;map04932|Non-alcoholic fatty liver disease (NAFLD);map01100|Metabolic pathways
	comp77095_c0	K02256	map05010|Alzheimer's disease;map05012|Parkinson's disease;map05016|Huntington's disease;map04260|Cardiac muscle contraction;map00190|Oxidative phosphorylation;map04932|Non-alcoholic fatty liver disease (NAFLD);map01100|Metabolic pathways
	comp119717_c0	K02257	map01110|Biosynthesis of secondary metabolites;map00190|Oxidative phosphorylation;map01100|Metabolic pathways;map00860|Porphyrin and chlorophyll metabolism
	comp119718_c0	K02259	map01110|Biosynthesis of secondary metabolites;map00190|Oxidative phosphorylation;map02020|Two-component system;map01100|Metabolic pathways;map00860|Porphyrin and chlorophyll metabolism
	comp106829_c0	K02260	map00190|Oxidative phosphorylation;map01100|Metabolic pathways
	comp77064_c0	K02261	map05010|Alzheimer's disease;map05012|Parkinson's disease;map05016|Huntington's disease;map04260|Cardiac muscle contraction;map00190|Oxidative phosphorylation;map04932|Non-alcoholic fatty liver disease (NAFLD);map01100|Metabolic pathways
	comp77060_c0	K02262	map05010|Alzheimer's disease;map05012|Parkinson's disease;map05016|Huntington's disease;map04260|Cardiac muscle contraction;map00190|Oxidative phosphorylation;map04932|Non-alcoholic fatty liver disease (NAFLD);map01100|Metabolic pathways
	comp76530_c0	K02263	map05010|Alzheimer's disease;map05012|Parkinson's disease;map05016|Huntington's disease;map04260|Cardiac muscle contraction;map00190|Oxidative phosphorylation;map04932|Non-alcoholic fatty liver disease (NAFLD);map01100|Metabolic pathways
	comp76514_c0	K02264	map05010|Alzheimer's disease;map05012|Parkinson's disease;map05016|Huntington's disease;map04260|Cardiac muscle contraction;map00190|Oxidative phosphorylation;map04932|Non-alcoholic fatty liver disease (NAFLD);map01100|Metabolic pathways
	comp75077_c0	K02265	map05010|Alzheimer's disease;map05012|Parkinson's disease;map05016|Huntington's disease;map04260|Cardiac muscle contraction;map00190|Oxidative phosphorylation;map04932|Non-alcoholic fatty liver disease (NAFLD);map01100|Metabolic pathways
	comp77017_c0	K02265	map05010|Alzheimer's disease;map05012|Parkinson's disease;map05016|Huntington's disease;map04260|Cardiac muscle contraction;map00190|Oxidative phosphorylation;map04932|Non-alcoholic fatty liver disease (NAFLD);map01100|Metabolic pathways
	comp77058_c0	K02265	map05010|Alzheimer's disease;map05012|Parkinson's disease;map05016|Huntington's disease;map04260|Cardiac muscle contraction;map00190|Oxidative phosphorylation;map04932|Non-alcoholic fatty liver disease (NAFLD);map01100|Metabolic pathways
	comp77122_c0	K02265	map05010|Alzheimer's disease;map05012|Parkinson's disease;map05016|Huntington's disease;map04260|Cardiac muscle contraction;map00190|Oxidative phosphorylation;map04932|Non-alcoholic fatty liver disease (NAFLD);map01100|Metabolic pathways
	comp76941_c0	K02266	map05010|Alzheimer's disease;map05012|Parkinson's disease;map05016|Huntington's disease;map04260|Cardiac muscle contraction;map00190|Oxidative phosphorylation;map04932|Non-alcoholic fatty liver disease (NAFLD);map01100|Metabolic pathways
	comp77165_c0	K02266	map05010|Alzheimer's disease;map05012|Parkinson's disease;map05016|Huntington's disease;map04260|Cardiac muscle contraction;map00190|Oxidative phosphorylation;map04932|Non-alcoholic fatty liver disease (NAFLD);map01100|Metabolic pathways
	comp76556_c0	K02267	map05010|Alzheimer's disease;map05012|Parkinson's disease;map05016|Huntington's disease;map04260|Cardiac muscle contraction;map00190|Oxidative phosphorylation;map04932|Non-alcoholic fatty liver disease (NAFLD);map01100|Metabolic pathways
	comp76915_c0	K02267	map05010|Alzheimer's disease;map05012|Parkinson's disease;map05016|Huntington's disease;map04260|Cardiac muscle contraction;map00190|Oxidative phosphorylation;map04932|Non-alcoholic fatty liver disease (NAFLD);map01100|Metabolic pathways
	comp77136_c0	K02267	map05010|Alzheimer's disease;map05012|Parkinson's disease;map05016|Huntington's disease;map04260|Cardiac muscle contraction;map00190|Oxidative phosphorylation;map04932|Non-alcoholic fatty liver disease (NAFLD);map01100|Metabolic pathways
	comp77150_c0	K02267	map05010|Alzheimer's disease;map05012|Parkinson's disease;map05016|Huntington's disease;map04260|Cardiac muscle contraction;map00190|Oxidative phosphorylation;map04932|Non-alcoholic fatty liver disease (NAFLD);map01100|Metabolic pathways
	comp106779_c0	K02269	map00190|Oxidative phosphorylation;map01100|Metabolic pathways
	comp144546_c0	K02295	map04710|Circadian rhythm
	comp121473_c0	K02302	map01110|Biosynthesis of secondary metabolites;map01100|Metabolic pathways;map00860|Porphyrin and chlorophyll metabolism
	comp108206_c0	K02321	map00240|Pyrimidine metabolism;map00230|Purine metabolism;map03030|DNA replication;map01100|Metabolic pathways
	comp128186_c0	K02324	map03420|Nucleotide excision repair;map03030|DNA replication;map00240|Pyrimidine metabolism;map05166|HTLV-I infection;map00230|Purine metabolism;map01100|Metabolic pathways;map03410|Base excision repair
	comp128196_c0	K02324	map03420|Nucleotide excision repair;map03030|DNA replication;map00240|Pyrimidine metabolism;map05166|HTLV-I infection;map00230|Purine metabolism;map01100|Metabolic pathways;map03410|Base excision repair
	comp128212_c0	K02324	map03420|Nucleotide excision repair;map03030|DNA replication;map00240|Pyrimidine metabolism;map05166|HTLV-I infection;map00230|Purine metabolism;map01100|Metabolic pathways;map03410|Base excision repair
	comp128214_c0	K02324	map03420|Nucleotide excision repair;map03030|DNA replication;map00240|Pyrimidine metabolism;map05166|HTLV-I infection;map00230|Purine metabolism;map01100|Metabolic pathways;map03410|Base excision repair
	comp128217_c0	K02324	map03420|Nucleotide excision repair;map03030|DNA replication;map00240|Pyrimidine metabolism;map05166|HTLV-I infection;map00230|Purine metabolism;map01100|Metabolic pathways;map03410|Base excision repair
	comp128218_c0	K02324	map03420|Nucleotide excision repair;map03030|DNA replication;map00240|Pyrimidine metabolism;map05166|HTLV-I infection;map00230|Purine metabolism;map01100|Metabolic pathways;map03410|Base excision repair
	comp128232_c1	K02324	map03420|Nucleotide excision repair;map03030|DNA replication;map00240|Pyrimidine metabolism;map05166|HTLV-I infection;map00230|Purine metabolism;map01100|Metabolic pathways;map03410|Base excision repair
	comp128233_c0	K02324	map03420|Nucleotide excision repair;map03030|DNA replication;map00240|Pyrimidine metabolism;map05166|HTLV-I infection;map00230|Purine metabolism;map01100|Metabolic pathways;map03410|Base excision repair
	comp128239_c0	K02324	map03420|Nucleotide excision repair;map03030|DNA replication;map00240|Pyrimidine metabolism;map05166|HTLV-I infection;map00230|Purine metabolism;map01100|Metabolic pathways;map03410|Base excision repair
	comp128246_c1	K02324	map03420|Nucleotide excision repair;map03030|DNA replication;map00240|Pyrimidine metabolism;map05166|HTLV-I infection;map00230|Purine metabolism;map01100|Metabolic pathways;map03410|Base excision repair
	comp128198_c0	K02325	map03420|Nucleotide excision repair;map03030|DNA replication;map00240|Pyrimidine metabolism;map05166|HTLV-I infection;map00230|Purine metabolism;map01100|Metabolic pathways;map03410|Base excision repair
	comp128208_c0	K02326	map03420|Nucleotide excision repair;map03030|DNA replication;map00240|Pyrimidine metabolism;map05166|HTLV-I infection;map00230|Purine metabolism;map01100|Metabolic pathways;map03410|Base excision repair
	comp128396_c0	K02327	map03430|Mismatch repair;map03420|Nucleotide excision repair;map03030|DNA replication;map03440|Homologous recombination;map00240|Pyrimidine metabolism;map05166|HTLV-I infection;map00230|Purine metabolism;map01100|Metabolic pathways;map03410|Base excision repair
	comp128397_c1	K02327	map03430|Mismatch repair;map03420|Nucleotide excision repair;map03030|DNA replication;map03440|Homologous recombination;map00240|Pyrimidine metabolism;map05166|HTLV-I infection;map00230|Purine metabolism;map01100|Metabolic pathways;map03410|Base excision repair
	comp128397_c0	K02328	map03430|Mismatch repair;map03420|Nucleotide excision repair;map03030|DNA replication;map03440|Homologous recombination;map00240|Pyrimidine metabolism;map05166|HTLV-I infection;map00230|Purine metabolism;map01100|Metabolic pathways;map03410|Base excision repair
	comp128249_c0	K02335	map03420|Nucleotide excision repair;map03030|DNA replication;map03440|Homologous recombination;map00240|Pyrimidine metabolism;map00230|Purine metabolism;map01100|Metabolic pathways;map03410|Base excision repair
	comp128256_c0	K02335	map03420|Nucleotide excision repair;map03030|DNA replication;map03440|Homologous recombination;map00240|Pyrimidine metabolism;map00230|Purine metabolism;map01100|Metabolic pathways;map03410|Base excision repair
	comp128349_c0	K02343	map03430|Mismatch repair;map00230|Purine metabolism;map03030|DNA replication;map03440|Homologous recombination;map00240|Pyrimidine metabolism;map01100|Metabolic pathways
	comp128353_c0	K02343	map03430|Mismatch repair;map00230|Purine metabolism;map03030|DNA replication;map03440|Homologous recombination;map00240|Pyrimidine metabolism;map01100|Metabolic pathways
	comp119301_c0	K02350	map01100|Metabolic pathways;map03460|Fanconi anemia pathway
	comp142376_c0	K02358	map04626|Plant-pathogen interaction
	comp143427_c0	K02358	map04626|Plant-pathogen interaction
	comp143604_c0	K02358	map04626|Plant-pathogen interaction
	comp143789_c0	K02358	map04626|Plant-pathogen interaction
	comp143790_c0	K02358	map04626|Plant-pathogen interaction
	comp129719_c0	K02365	map04114|Oocyte meiosis;map04113|Meiosis - yeast;map04110|Cell cycle;map04111|Cell cycle - yeast
	comp115214_c0	K02367	map00534|Glycosaminoglycan biosynthesis - heparan sulfate / heparin;map01100|Metabolic pathways
	comp115222_c0	K02367	map00534|Glycosaminoglycan biosynthesis - heparan sulfate / heparin;map01100|Metabolic pathways
	comp115154_c0	K02369	map00534|Glycosaminoglycan biosynthesis - heparan sulfate / heparin;map01100|Metabolic pathways
	comp115201_c1	K02370	map00534|Glycosaminoglycan biosynthesis - heparan sulfate / heparin;map01100|Metabolic pathways
	comp124034_c0	K02372	map01212|Fatty acid metabolism;map00780|Biotin metabolism;map01100|Metabolic pathways;map00061|Fatty acid biosynthesis
	comp102482_c0	K02377	map00051|Fructose and mannose metabolism;map00520|Amino sugar and nucleotide sugar metabolism;map01100|Metabolic pathways
	comp118739_c0	K02433	map00970|Aminoacyl-tRNA biosynthesis;map01100|Metabolic pathways
	comp118745_c0	K02433	map00970|Aminoacyl-tRNA biosynthesis;map01100|Metabolic pathways
	comp118729_c0	K02434	map00970|Aminoacyl-tRNA biosynthesis;map01100|Metabolic pathways
	comp121034_c1	K02437	map01110|Biosynthesis of secondary metabolites;map00630|Glyoxylate and dicarboxylate metabolism
	comp121369_c0	K02438	map01110|Biosynthesis of secondary metabolites;map01100|Metabolic pathways;map00500|Starch and sucrose metabolism
	comp121386_c0	K02438	map01110|Biosynthesis of secondary metabolites;map01100|Metabolic pathways;map00500|Starch and sucrose metabolism
	comp121387_c0	K02438	map01110|Biosynthesis of secondary metabolites;map01100|Metabolic pathways;map00500|Starch and sucrose metabolism
	comp121490_c0	K02492	map01110|Biosynthesis of secondary metabolites;map01100|Metabolic pathways;map00860|Porphyrin and chlorophyll metabolism
	comp121521_c0	K02492	map01110|Biosynthesis of secondary metabolites;map01100|Metabolic pathways;map00860|Porphyrin and chlorophyll metabolism
	comp121522_c0	K02492	map01110|Biosynthesis of secondary metabolites;map01100|Metabolic pathways;map00860|Porphyrin and chlorophyll metabolism
	comp121530_c0	K02495	map01110|Biosynthesis of secondary metabolites;map01100|Metabolic pathways;map00860|Porphyrin and chlorophyll metabolism
	comp121536_c0	K02495	map01110|Biosynthesis of secondary metabolites;map01100|Metabolic pathways;map00860|Porphyrin and chlorophyll metabolism
	comp126561_c1	K02516	map03013|RNA transport;map04111|Cell cycle - yeast
	comp115328_c0	K02527	map00540|Lipopolysaccharide biosynthesis;map01100|Metabolic pathways;map01120|Microbial metabolism in diverse environments;map00350|Tyrosine metabolism;map00340|Histidine metabolism;map00624|Polycyclic aromatic hydrocarbon degradation
	comp115275_c0	K02535	map00540|Lipopolysaccharide biosynthesis;map01100|Metabolic pathways
	comp115288_c1	K02536	map00540|Lipopolysaccharide biosynthesis;map01100|Metabolic pathways
	comp127306_c0	K02542	map03030|DNA replication;map04113|Meiosis - yeast;map04110|Cell cycle;map04111|Cell cycle - yeast
	comp127307_c0	K02542	map03030|DNA replication;map04113|Meiosis - yeast;map04110|Cell cycle;map04111|Cell cycle - yeast
	comp119622_c0	K02548	map01110|Biosynthesis of secondary metabolites;map00130|Ubiquinone and other terpenoid-quinone biosynthesis;map01100|Metabolic pathways
	comp119629_c0	K02548	map01110|Biosynthesis of secondary metabolites;map00130|Ubiquinone and other terpenoid-quinone biosynthesis;map01100|Metabolic pathways
	comp121328_c0	K02552	map01110|Biosynthesis of secondary metabolites;map01053|Biosynthesis of siderophore group nonribosomal peptides;map00130|Ubiquinone and other terpenoid-quinone biosynthesis;map01100|Metabolic pathways
	comp121330_c0	K02552	map01110|Biosynthesis of secondary metabolites;map01053|Biosynthesis of siderophore group nonribosomal peptides;map00130|Ubiquinone and other terpenoid-quinone biosynthesis;map01100|Metabolic pathways
	comp115484_c0	K02563	map00550|Peptidoglycan biosynthesis;map04112|Cell cycle - Caulobacter;map01100|Metabolic pathways
	comp115497_c0	K02563	map00550|Peptidoglycan biosynthesis;map04112|Cell cycle - Caulobacter;map01100|Metabolic pathways
	comp117932_c0	K02575	map00910|Nitrogen metabolism
	comp117962_c0	K02575	map00910|Nitrogen metabolism
	comp118002_c0	K02575	map00910|Nitrogen metabolism
	comp118014_c0	K02575	map00910|Nitrogen metabolism
	comp118024_c0	K02575	map00910|Nitrogen metabolism
	comp118028_c0	K02575	map00910|Nitrogen metabolism
	comp118052_c0	K02575	map00910|Nitrogen metabolism
	comp99432_c0	K02580	map05222|Small cell lung cancer;map05221|Acute myeloid leukemia;map04010|MAPK signaling pathway;map04660|T cell receptor signaling pathway;map04662|B cell receptor signaling pathway;map04014|Ras signaling pathway;map04932|Non-alcoholic fatty liver disease (NAFLD);map04151|PI3K-Akt signaling pathway;map04668|TNF signaling pathway;map05220|Chronic myeloid leukemia;map05120|Epithelial cell signaling…
	comp139621_c0	K02599	map04320|Dorso-ventral axis formation;map04330|Notch signaling pathway;map05206|MicroRNAs in cancer
	comp129706_c0	K02604	map04113|Meiosis - yeast;map04110|Cell cycle;map04111|Cell cycle - yeast
	comp129698_c0	K02607	map04113|Meiosis - yeast;map04110|Cell cycle;map04111|Cell cycle - yeast
	comp118819_c0	K02636	map01100|Metabolic pathways;map00195|Photosynthesis
	comp106978_c0	K02638	map00195|Photosynthesis
	comp107041_c0	K02639	map00195|Photosynthesis
	comp107047_c0	K02639	map00195|Photosynthesis
	comp118826_c1	K02641	map01100|Metabolic pathways;map00195|Photosynthesis
	comp118894_c0	K02641	map01100|Metabolic pathways;map00195|Photosynthesis
	comp108226_c0	K02684	map00240|Pyrimidine metabolism;map00230|Purine metabolism;map03030|DNA replication;map01100|Metabolic pathways
	comp108223_c1	K02685	map00240|Pyrimidine metabolism;map00230|Purine metabolism;map03030|DNA replication;map01100|Metabolic pathways
	comp118779_c0	K02692	map01100|Metabolic pathways;map00195|Photosynthesis
	comp118882_c0	K02692	map01100|Metabolic pathways;map00195|Photosynthesis
	comp118887_c0	K02695	map01100|Metabolic pathways;map00195|Photosynthesis
	comp118906_c0	K02695	map01100|Metabolic pathways;map00195|Photosynthesis
	comp118762_c0	K02698	map01100|Metabolic pathways;map00195|Photosynthesis
	comp118877_c0	K02698	map01100|Metabolic pathways;map00195|Photosynthesis
	comp118871_c0	K02699	map01100|Metabolic pathways;map00195|Photosynthesis
	comp118794_c0	K02701	map01100|Metabolic pathways;map00195|Photosynthesis
	comp118843_c0	K02716	map01100|Metabolic pathways;map00195|Photosynthesis
	comp118780_c0	K02717	map01100|Metabolic pathways;map00195|Photosynthesis
	comp118847_c0	K02717	map01100|Metabolic pathways;map00195|Photosynthesis
	comp118849_c0	K02717	map01100|Metabolic pathways;map00195|Photosynthesis
	comp127890_c0	K02725	map03050|Proteasome
	comp127890_c2	K02725	map03050|Proteasome
	comp127899_c0	K02726	map03050|Proteasome
	comp127936_c0	K02726	map03050|Proteasome
	comp127890_c1	K02728	map03050|Proteasome
	comp127887_c0	K02729	map03050|Proteasome
	comp127891_c0	K02731	map03050|Proteasome
	comp127883_c0	K02734	map03050|Proteasome
	comp127894_c0	K02734	map03050|Proteasome
	comp127937_c0	K02735	map03050|Proteasome
	comp127901_c0	K02736	map03050|Proteasome
	comp127916_c0	K02738	map03050|Proteasome
	comp127917_c0	K02738	map03050|Proteasome
	comp127892_c0	K02739	map03050|Proteasome
	comp127922_c0	K02739	map03050|Proteasome
	comp129711_c1	K02830	map04113|Meiosis - yeast;map04111|Cell cycle - yeast
	comp125213_c0	K02863	map03010|Ribosome
	comp124671_c0	K02864	map03010|Ribosome
	comp124576_c0	K02865	map03010|Ribosome
	comp125028_c0	K02865	map03010|Ribosome
	comp125424_c0	K02865	map03010|Ribosome
	comp125568_c1	K02865	map03010|Ribosome
	comp125979_c0	K02865	map03010|Ribosome
	comp125390_c1	K02866	map03010|Ribosome
	comp125493_c0	K02866	map03010|Ribosome
	comp125614_c0	K02866	map03010|Ribosome
	comp124607_c0	K02867	map03010|Ribosome
	comp124924_c0	K02867	map03010|Ribosome
	comp124642_c1	K02868	map03010|Ribosome
	comp125371_c0	K02868	map03010|Ribosome
	comp124427_c0	K02870	map03010|Ribosome
	comp125385_c0	K02870	map03010|Ribosome
	comp125315_c0	K02871	map03010|Ribosome
	comp124930_c0	K02872	map03010|Ribosome
	comp125276_c1	K02872	map03010|Ribosome
	comp125448_c0	K02872	map03010|Ribosome
	comp126017_c0	K02872	map03010|Ribosome
	comp125828_c0	K02873	map03010|Ribosome
	comp125886_c0	K02873	map03010|Ribosome
	comp124504_c0	K02874	map03010|Ribosome
	comp124493_c0	K02875	map03010|Ribosome
	comp124729_c0	K02875	map03010|Ribosome
	comp125029_c0	K02875	map03010|Ribosome
	comp125470_c0	K02875	map03010|Ribosome
	comp125798_c0	K02875	map03010|Ribosome
	comp125840_c0	K02875	map03010|Ribosome
	comp125902_c0	K02875	map03010|Ribosome
	comp125952_c0	K02875	map03010|Ribosome
	comp125116_c0	K02876	map03010|Ribosome
	comp125374_c0	K02877	map03010|Ribosome
	comp124593_c0	K02879	map03010|Ribosome
	comp124813_c0	K02880	map03010|Ribosome
	comp124814_c0	K02880	map03010|Ribosome
	comp125099_c0	K02880	map03010|Ribosome
	comp125308_c0	K02880	map03010|Ribosome
	comp124581_c1	K02881	map03010|Ribosome
	comp124687_c0	K02881	map03010|Ribosome
	comp124935_c0	K02881	map03010|Ribosome
	comp125068_c1	K02881	map03010|Ribosome
	comp124506_c0	K02882	map03010|Ribosome
	comp124856_c0	K02882	map03010|Ribosome
	comp124968_c0	K02882	map03010|Ribosome
	comp125243_c0	K02882	map03010|Ribosome
	comp125669_c0	K02882	map03010|Ribosome
	comp125935_c0	K02882	map03010|Ribosome
	comp124749_c0	K02883	map03010|Ribosome
	comp125040_c0	K02883	map03010|Ribosome
	comp125488_c0	K02883	map03010|Ribosome
	comp125170_c0	K02884	map03010|Ribosome
	comp124613_c0	K02885	map03010|Ribosome
	comp124728_c0	K02885	map03010|Ribosome
	comp124756_c1	K02885	map03010|Ribosome
	comp125132_c0	K02885	map03010|Ribosome
	comp125691_c0	K02885	map03010|Ribosome
	comp124827_c0	K02887	map03010|Ribosome
	comp125200_c0	K02888	map03010|Ribosome
	comp124823_c0	K02889	map03010|Ribosome
	comp124826_c0	K02889	map03010|Ribosome
	comp125162_c0	K02889	map03010|Ribosome
	comp125420_c0	K02889	map03010|Ribosome
	comp125443_c0	K02889	map03010|Ribosome
	comp125925_c0	K02889	map03010|Ribosome
	comp126042_c0	K02889	map03010|Ribosome
	comp125046_c0	K02890	map03010|Ribosome
	comp124717_c0	K02891	map03010|Ribosome
	comp125719_c0	K02891	map03010|Ribosome
	comp125842_c0	K02891	map03010|Ribosome
	comp125001_c0	K02892	map03010|Ribosome
	comp124620_c0	K02893	map03010|Ribosome
	comp125547_c0	K02893	map03010|Ribosome
	comp124581_c2	K02894	map03010|Ribosome
	comp124589_c0	K02894	map03010|Ribosome
	comp124889_c0	K02894	map03010|Ribosome
	comp125643_c0	K02894	map03010|Ribosome
	comp125771_c2	K02894	map03010|Ribosome
	comp125939_c0	K02894	map03010|Ribosome
	comp124882_c0	K02895	map03010|Ribosome
	comp124941_c0	K02895	map03010|Ribosome
	comp124531_c0	K02896	map03010|Ribosome
	comp125096_c0	K02896	map03010|Ribosome
	comp125185_c0	K02896	map03010|Ribosome
	comp125934_c0	K02896	map03010|Ribosome
	comp125015_c0	K02897	map03010|Ribosome
	comp125342_c0	K02897	map03010|Ribosome
	comp124838_c0	K02898	map03010|Ribosome
	comp125182_c0	K02898	map03010|Ribosome
	comp125606_c0	K02898	map03010|Ribosome
	comp125745_c0	K02898	map03010|Ribosome
	comp125862_c0	K02898	map03010|Ribosome
	comp126016_c0	K02898	map03010|Ribosome
	comp124675_c0	K02899	map03010|Ribosome
	comp124514_c0	K02900	map03010|Ribosome
	comp124814_c1	K02900	map03010|Ribosome
	comp125526_c1	K02900	map03010|Ribosome
	comp125527_c0	K02900	map03010|Ribosome
	comp124482_c0	K02901	map03010|Ribosome
	comp124583_c0	K02901	map03010|Ribosome
	comp125085_c0	K02901	map03010|Ribosome
	comp125711_c1	K02901	map03010|Ribosome
	comp125122_c0	K02902	map03010|Ribosome
	comp125250_c0	K02903	map03010|Ribosome
	comp125509_c0	K02903	map03010|Ribosome
	comp125750_c0	K02903	map03010|Ribosome
	comp125947_c0	K02903	map03010|Ribosome
	comp124683_c0	K02904	map03010|Ribosome
	comp124724_c0	K02905	map03010|Ribosome
	comp125044_c0	K02905	map03010|Ribosome
	comp125623_c0	K02905	map03010|Ribosome
	comp125241_c0	K02906	map03010|Ribosome
	comp124567_c0	K02907	map03010|Ribosome
	comp125258_c1	K02908	map03010|Ribosome
	comp125460_c0	K02908	map03010|Ribosome
	comp125726_c0	K02908	map03010|Ribosome
	comp125278_c0	K02910	map03010|Ribosome
	comp124566_c0	K02912	map03010|Ribosome
	comp124880_c0	K02912	map03010|Ribosome
	comp125521_c0	K02912	map03010|Ribosome
	comp126025_c0	K02912	map03010|Ribosome
	comp125171_c0	K02913	map03010|Ribosome
	comp124883_c0	K02914	map03010|Ribosome
	comp125070_c0	K02915	map03010|Ribosome
	comp125466_c1	K02915	map03010|Ribosome
	comp125792_c0	K02915	map03010|Ribosome
	comp126015_c0	K02915	map03010|Ribosome
	comp124480_c0	K02917	map03010|Ribosome
	comp124773_c0	K02917	map03010|Ribosome
	comp125145_c0	K02917	map03010|Ribosome
	comp125538_c2	K02917	map03010|Ribosome
	comp125717_c1	K02917	map03010|Ribosome
	comp125996_c0	K02917	map03010|Ribosome
	comp126033_c0	K02917	map03010|Ribosome
	comp125909_c0	K02918	map03010|Ribosome
	comp124913_c0	K02919	map03010|Ribosome
	comp124548_c1	K02920	map03010|Ribosome
	comp124799_c0	K02920	map03010|Ribosome
	comp125574_c0	K02920	map03010|Ribosome
	comp124660_c1	K02921	map03010|Ribosome
	comp124891_c0	K02921	map03010|Ribosome
	comp124912_c0	K02921	map03010|Ribosome
	comp125512_c0	K02921	map03010|Ribosome
	comp124527_c0	K02922	map03010|Ribosome
	comp124907_c0	K02922	map03010|Ribosome
	comp124959_c0	K02922	map03010|Ribosome
	comp125067_c0	K02922	map03010|Ribosome
	comp125555_c0	K02922	map03010|Ribosome
	comp125789_c0	K02922	map03010|Ribosome
	comp124522_c0	K02923	map03010|Ribosome
	comp124842_c0	K02923	map03010|Ribosome
	comp125003_c0	K02923	map03010|Ribosome
	comp124755_c0	K02924	map03010|Ribosome
	comp125165_c0	K02924	map03010|Ribosome
	comp125861_c0	K02924	map03010|Ribosome
	comp124444_c0	K02925	map03010|Ribosome
	comp125186_c0	K02925	map03010|Ribosome
	comp125201_c0	K02925	map03010|Ribosome
	comp125434_c0	K02925	map03010|Ribosome
	comp125716_c0	K02925	map03010|Ribosome
	comp125756_c0	K02925	map03010|Ribosome
	comp125829_c0	K02925	map03010|Ribosome
	comp125164_c0	K02926	map03010|Ribosome
	comp124616_c0	K02927	map03010|Ribosome
	comp125146_c0	K02927	map03010|Ribosome
	comp125640_c0	K02927	map03010|Ribosome
	comp125844_c0	K02927	map03010|Ribosome
	comp124451_c0	K02930	map03010|Ribosome
	comp124612_c0	K02930	map03010|Ribosome
	comp124931_c0	K02930	map03010|Ribosome
	comp125277_c0	K02930	map03010|Ribosome
	comp125641_c0	K02930	map03010|Ribosome
	comp125718_c0	K02930	map03010|Ribosome
	comp125797_c1	K02930	map03010|Ribosome
	comp125136_c0	K02931	map03010|Ribosome
	comp124452_c0	K02932	map03010|Ribosome
	comp124488_c0	K02932	map03010|Ribosome
	comp124544_c0	K02932	map03010|Ribosome
	comp125123_c0	K02932	map03010|Ribosome
	comp125393_c0	K02932	map03010|Ribosome
	comp125498_c0	K02932	map03010|Ribosome
	comp125571_c0	K02932	map03010|Ribosome
	comp125602_c0	K02932	map03010|Ribosome
	comp125830_c0	K02932	map03010|Ribosome
	comp125887_c0	K02932	map03010|Ribosome
	comp124493_c1	K02933	map03010|Ribosome
	comp124939_c0	K02934	map03010|Ribosome
	comp125127_c0	K02934	map03010|Ribosome
	comp125446_c0	K02934	map03010|Ribosome
	comp125496_c0	K02934	map03010|Ribosome
	comp125822_c0	K02934	map03010|Ribosome
	comp125849_c0	K02934	map03010|Ribosome
	comp126031_c0	K02934	map03010|Ribosome
	comp124763_c0	K02935	map03010|Ribosome
	comp125239_c0	K02936	map03010|Ribosome
	comp125386_c0	K02936	map03010|Ribosome
	comp125714_c0	K02936	map03010|Ribosome
	comp125723_c0	K02936	map03010|Ribosome
	comp126053_c0	K02936	map03010|Ribosome
	comp124585_c0	K02937	map03010|Ribosome
	comp124617_c0	K02937	map03010|Ribosome
	comp124670_c0	K02937	map03010|Ribosome
	comp125408_c0	K02937	map03010|Ribosome
	comp125558_c0	K02937	map03010|Ribosome
	comp125635_c0	K02937	map03010|Ribosome
	comp125834_c0	K02937	map03010|Ribosome
	comp125954_c1	K02937	map03010|Ribosome
	comp124821_c0	K02938	map03010|Ribosome
	comp124978_c1	K02938	map03010|Ribosome
	comp125417_c0	K02938	map03010|Ribosome
	comp125727_c0	K02938	map03010|Ribosome
	comp125136_c1	K02939	map03010|Ribosome
	comp124628_c0	K02940	map03010|Ribosome
	comp124942_c0	K02940	map03010|Ribosome
	comp125398_c0	K02940	map03010|Ribosome
	comp125484_c0	K02940	map03010|Ribosome
	comp125634_c0	K02940	map03010|Ribosome
	comp125802_c0	K02940	map03010|Ribosome
	comp125831_c1	K02940	map03010|Ribosome
	comp125061_c0	K02941	map03010|Ribosome
	comp125314_c0	K02941	map03010|Ribosome
	comp125526_c0	K02941	map03010|Ribosome
	comp125551_c0	K02941	map03010|Ribosome
	comp125804_c0	K02941	map03010|Ribosome
	comp125855_c0	K02941	map03010|Ribosome
	comp124428_c0	K02942	map03010|Ribosome
	comp124435_c0	K02942	map03010|Ribosome
	comp124513_c0	K02942	map03010|Ribosome
	comp124962_c0	K02942	map03010|Ribosome
	comp124994_c0	K02942	map03010|Ribosome
	comp125985_c0	K02942	map03010|Ribosome
	comp124604_c0	K02943	map03010|Ribosome
	comp124986_c0	K02943	map03010|Ribosome
	comp126048_c0	K02943	map03010|Ribosome
	comp126055_c3	K02945	map03010|Ribosome;map01110|Biosynthesis of secondary metabolites;map00900|Terpenoid backbone biosynthesis;map01100|Metabolic pathways
	comp126057_c0	K02945	map03010|Ribosome;map01110|Biosynthesis of secondary metabolites;map00900|Terpenoid backbone biosynthesis;map01100|Metabolic pathways
	comp125163_c0	K02947	map03010|Ribosome
	comp125812_c0	K02947	map03010|Ribosome
	comp125965_c0	K02947	map03010|Ribosome
	comp125252_c0	K02948	map03010|Ribosome
	comp124678_c0	K02949	map03010|Ribosome
	comp124704_c0	K02949	map03010|Ribosome
	comp125259_c0	K02949	map03010|Ribosome
	comp126010_c0	K02949	map03010|Ribosome
	comp125924_c0	K02951	map03010|Ribosome
	comp125839_c0	K02952	map03010|Ribosome
	comp124467_c0	K02953	map03010|Ribosome
	comp124542_c0	K02953	map03010|Ribosome
	comp124570_c0	K02953	map03010|Ribosome
	comp126024_c0	K02953	map03010|Ribosome
	comp125406_c0	K02955	map03010|Ribosome
	comp125161_c0	K02956	map03010|Ribosome
	comp124525_c0	K02957	map03010|Ribosome
	comp124862_c0	K02957	map03010|Ribosome
	comp124970_c0	K02957	map03010|Ribosome
	comp125232_c0	K02957	map03010|Ribosome
	comp125783_c1	K02957	map03010|Ribosome
	comp125139_c2	K02959	map03010|Ribosome
	comp125050_c0	K02960	map03010|Ribosome
	comp125052_c0	K02960	map03010|Ribosome
	comp125737_c0	K02960	map03010|Ribosome
	comp124707_c0	K02961	map03010|Ribosome
	comp125230_c1	K02961	map03010|Ribosome
	comp124747_c3	K02962	map03010|Ribosome
	comp124747_c5	K02962	map03010|Ribosome
	comp124756_c0	K02962	map03010|Ribosome
	comp125372_c1	K02962	map03010|Ribosome
	comp125625_c0	K02962	map03010|Ribosome
	comp125754_c0	K02962	map03010|Ribosome
	comp125325_c0	K02963	map03010|Ribosome
	comp124474_c0	K02964	map03010|Ribosome
	comp124701_c0	K02964	map03010|Ribosome
	comp125333_c0	K02964	map03010|Ribosome
	comp125538_c0	K02964	map03010|Ribosome
	comp125655_c0	K02964	map03010|Ribosome
	comp124652_c0	K02966	map03010|Ribosome
	comp125426_c0	K02966	map03010|Ribosome
	comp125516_c0	K02966	map03010|Ribosome
	comp124976_c0	K02968	map03010|Ribosome
	comp124875_c0	K02969	map03010|Ribosome
	comp125365_c0	K02969	map03010|Ribosome
	comp125368_c0	K02969	map03010|Ribosome
	comp125377_c0	K02969	map03010|Ribosome
	comp125774_c0	K02969	map03010|Ribosome
	comp124713_c0	K02971	map03010|Ribosome
	comp124871_c0	K02971	map03010|Ribosome
	comp125823_c0	K02971	map03010|Ribosome
	comp125948_c0	K02971	map03010|Ribosome
	comp124734_c0	K02973	map03010|Ribosome
	comp125388_c1	K02973	map03010|Ribosome
	comp126050_c0	K02973	map03010|Ribosome
	comp124535_c0	K02974	map03010|Ribosome
	comp124954_c0	K02974	map03010|Ribosome
	comp125326_c1	K02974	map03010|Ribosome
	comp125511_c0	K02974	map03010|Ribosome
	comp125701_c0	K02974	map03010|Ribosome
	comp124485_c0	K02975	map03010|Ribosome
	comp12464_c0	K02975	map03010|Ribosome
	comp124666_c0	K02975	map03010|Ribosome
	comp125095_c0	K02975	map03010|Ribosome
	comp125153_c0	K02975	map03010|Ribosome
	comp125522_c1	K02975	map03010|Ribosome
	comp126046_c0	K02975	map03010|Ribosome
	comp124888_c0	K02976	map03010|Ribosome
	comp125347_c0	K02976	map03010|Ribosome
	comp125780_c0	K02976	map03010|Ribosome
	comp125838_c0	K02976	map03010|Ribosome
	comp125281_c0	K02977	map03010|Ribosome
	comp125943_c0	K02977	map03010|Ribosome
	comp124658_c0	K02978	map03010|Ribosome
	comp124711_c3	K02978	map03010|Ribosome
	comp125343_c0	K02978	map03010|Ribosome
	comp125607_c0	K02978	map03010|Ribosome
	comp125869_c0	K02978	map03010|Ribosome
	comp124719_c0	K02979	map03010|Ribosome
	comp126050_c1	K02979	map03010|Ribosome
	comp124490_c0	K02980	map03010|Ribosome
	comp124708_c0	K02980	map03010|Ribosome
	comp125176_c0	K02981	map03010|Ribosome
	comp125428_c1	K02981	map03010|Ribosome
	comp125567_c0	K02981	map03010|Ribosome
	comp125803_c0	K02981	map03010|Ribosome
	comp125637_c0	K02982	map03010|Ribosome
	comp124746_c0	K02983	map03010|Ribosome
	comp124848_c1	K02983	map03010|Ribosome
	comp125077_c4	K02983	map03010|Ribosome
	comp125648_c0	K02983	map03010|Ribosome
	comp124456_c0	K02984	map03010|Ribosome
	comp124852_c0	K02984	map03010|Ribosome
	comp125337_c1	K02984	map03010|Ribosome
	comp125597_c0	K02984	map03010|Ribosome
	comp125899_c0	K02984	map03010|Ribosome
	comp124453_c0	K02985	map03010|Ribosome
	comp124781_c0	K02985	map03010|Ribosome
	comp124816_c0	K02985	map03010|Ribosome
	comp124975_c0	K02985	map03010|Ribosome
	comp125072_c0	K02985	map03010|Ribosome
[truncated: 2,933 more rows]

## Sheet: the number of pathway
number		ko	map
563	K02698	K02698	map01100|Metabolic pathways;map00195|Photosynthesis
477	K01625	K01625	map01120|Microbial metabolism in diverse environments;map00030|Pentose phosphate pathway;map00330|Arginine and proline metabolism;map00630|Glyoxylate and dicarboxylate metabolism;map01100|Metabolic pathways;map01200|Carbon metabolism
374	K02870	K02870	map03010|Ribosome
154	K14508	K14508	map04075|Plant hormone signal transduction
132	K13428	K13428	map04626|Plant-pathogen interaction
131	K12873	K12873	map03040|Spliceosome
127	K03254	K03254	map03013|RNA transport
103	K04532	K04532	map05010|Alzheimer's disease
103	K03027	K03027	map05169|Epstein-Barr virus infection;map00230|Purine metabolism;map03020|RNA polymerase;map00240|Pyrimidine metabolism;map04623|Cytosolic DNA-sensing pathway;map01100|Metabolic pathways
93	K14009	K14009	map04141|Protein processing in endoplasmic reticulum
82	K10595	K10595	map04120|Ubiquitin mediated proteolysis
78	K00706	K00706	map00500|Starch and sucrose metabolism
78	K12608	K12608	map03018|RNA degradation
73	K15410	K15410	map05168|Herpes simplex infection
70	K12192	K12192	map04144|Endocytosis
66	K11131	K11131	map03008|Ribosome biogenesis in eukaryotes
62	K16329	K16329	map00240|Pyrimidine metabolism
61	K01873	K01873	map00970|Aminoacyl-tRNA biosynthesis
60	K00111	K00111	map00564|Glycerophospholipid metabolism
57	K14401	K14401	map03015|mRNA surveillance pathway
54	K01469	K01469	map00480|Glutathione metabolism
50	K09481	K09481	map04145|Phagosome;map03060|Protein export;map04141|Protein processing in endoplasmic reticulum;map05110|Vibrio cholerae infection
50	K13347	K13347	map04146|Peroxisome
47	K10746	K10746	map03430|Mismatch repair
46	K01728	K01728	map00040|Pentose and glucuronate interconversions
46	K15403	K15403	map00073|Cutin, suberine and wax biosynthesis
46	K01507	K01507	map00190|Oxidative phosphorylation
41	K08505	K08505	map04130|SNARE interactions in vesicular transport
36	K11646	K11646	map00400|Phenylalanine, tyrosine and tryptophan biosynthesis;map01110|Biosynthesis of secondary metabolites
36	K10838	K10838	map03420|Nucleotide excision repair
35	K11434	K11434	map04068|FoxO signaling pathway
35	K03233	K03233	map05134|Legionellosis
34	K05868	K05868	map04914|Progesterone-mediated oocyte maturation;map04115|p53 signaling pathway;map04068|FoxO signaling pathway;map04110|Cell cycle
33	K07512	K07512	map01212|Fatty acid metabolism;map00062|Fatty acid elongation;map01100|Metabolic pathways
28	K10875	K10875	map03440|Homologous recombination
28	K11303	K11303	map05034|Alcoholism
27	K12124	K12124	map04712|Circadian rhythm - plant
27	K01253	K01253	map04976|Bile secretion;map00980|Metabolism of xenobiotics by cytochrome P450;map05204|Chemical carcinogenesis
27	K05687	K05687	map05012|Parkinson's disease
26	K02085	K02085	map04390|Hippo signaling pathway;map04310|Wnt signaling pathway;map04810|Regulation of actin cytoskeleton;map05166|HTLV-I infection;map05200|Pathways in cancer;map05217|Basal cell carcinoma;map05213|Endometrial cancer;map05210|Colorectal cancer;map05206|MicroRNAs in cancer
25	K00826	K00826	map00290|Valine, leucine and isoleucine biosynthesis;map00280|Valine, leucine and isoleucine degradation;map01210|2-Oxocarboxylic acid metabolism;map01230|Biosynthesis of amino acids;map01110|Biosynthesis of secondary metabolites;map00770|Pantothenate and CoA biosynthesis;map01100|Metabolic pathways
25	K00276	K00276	map00360|Phenylalanine metabolism;map00350|Tyrosine metabolism;map00410|beta-Alanine metabolism;map00260|Glycine, serine and threonine metabolism;map00950|Isoquinoline alkaloid biosynthesis;map01110|Biosynthesis of secondary metabolites;map00960|Tropane, piperidine and pyridine alkaloid biosynthesis;map01100|Metabolic pathways
23	K00434	K00434	map00053|Ascorbate and aldarate metabolism;map00480|Glutathione metabolism
22	K14674	K14674	map00100|Steroid biosynthesis;map00565|Ether lipid metabolism;map00564|Glycerophospholipid metabolism;map01100|Metabolic pathways;map00561|Glycerolipid metabolism;map00592|alpha-Linolenic acid metabolism;map00590|Arachidonic acid metabolism;map00591|Linoleic acid metabolism
22	K04711	K04711	map00600|Sphingolipid metabolism
22	K01373	K01373	map04142|Lysosome
22	K13412	K13412	map05145|Toxoplasmosis;map04626|Plant-pathogen interaction
21	K00951	K00951	map00230|Purine metabolism
21	K10691	K10691	map05203|Viral carcinogenesis
20	K05310	K05310	map00563|Glycosylphosphatidylinositol(GPI)-anchor biosynthesis
20	K08866	K08866	map04110|Cell cycle;map04111|Cell cycle - yeast
20	K11592	K11592	map05206|MicroRNAs in cancer
19	K00294	K00294	map00330|Arginine and proline metabolism;map00250|Alanine, aspartate and glutamate metabolism;map01100|Metabolic pathways
18	K02575	K02575	map00910|Nitrogen metabolism
18	K02734	K02734	map03050|Proteasome
18	K08139	K08139	map04113|Meiosis - yeast
17	K03980	K03980	map00550|Peptidoglycan biosynthesis
17	K12948	K12948	map03060|Protein export
17	K09553	K09553	map05020|Prion diseases
16	K11423	K11423	map00310|Lysine degradation
16	K01142	K01142	map03410|Base excision repair
16	K01358	K01358	map04112|Cell cycle - Caulobacter
16	K09489	K09489	map04612|Antigen processing and presentation
15	K01307	K01307	map00790|Folate biosynthesis
15	K13960	K13960	map03460|Fanconi anemia pathway
15	K06268	K06268	map04724|Glutamatergic synapse;map04380|Osteoclast differentiation;map04660|T cell receptor signaling pathway;map04720|Long-term potentiation;map04662|B cell receptor signaling pathway;map05031|Amphetamine addiction;map04310|Wnt signaling pathway;map05014|Amyotrophic lateral sclerosis (ALS);map04360|Axon guidance;map05166|HTLV-I infection;map04210|Apoptosis;map05010|Alzheimer's disease;map04370|V…
14	K08907	K08907	map00196|Photosynthesis - antenna proteins
14	K15639	K15639	map00905|Brassinosteroid biosynthesis
14	K08695	K08695	map00941|Flavonoid biosynthesis;map01110|Biosynthesis of secondary metabolites
14	K00505	K00505	map04916|Melanogenesis;map00350|Tyrosine metabolism;map00965|Betalain biosynthesis;map00950|Isoquinoline alkaloid biosynthesis;map01110|Biosynthesis of secondary metabolites;map01100|Metabolic pathways;map00740|Riboflavin metabolism
14	K07213	K07213	map04978|Mineral absorption
13	K12235	K12235	map00260|Glycine, serine and threonine metabolism
13	K11238	K11238	map04011|MAPK signaling pathway - yeast
13	K04507	K04507	map04310|Wnt signaling pathway
13	K15376	K15376	map04727|GABAergic synapse
12	K08241	K08241	map00592|alpha-Linolenic acid metabolism
12	K10407	K10407	map05132|Salmonella infection
12	K11447	K11447	map05202|Transcriptional misregulation in cancer
11	K01206	K01206	map00511|Other glycan degradation
11	K12355	K12355	map00940|Phenylpropanoid biosynthesis
11	K12161	K12161	map04122|Sulfur relay system
11	K05755	K05755	map04666|Fc gamma R-mediated phagocytosis;map04810|Regulation of actin cytoskeleton;map05100|Bacterial invasion of epithelial cells;map05132|Salmonella infection;map05131|Shigellosis;map05130|Pathogenic Escherichia coli infection
11	K10418	K10418	map04962|Vasopressin-regulated water reabsorption
11	K07901	K07901	map04972|Pancreatic secretion
11	K10140	K10140	map05161|Hepatitis B;map04115|p53 signaling pathway;map03420|Nucleotide excision repair;map04120|Ubiquitin mediated proteolysis
10	K10532	K10532	map00531|Glycosaminoglycan degradation;map01100|Metabolic pathways;map04142|Lysosome
10	K00888	K00888	map00562|Inositol phosphate metabolism;map01100|Metabolic pathways;map04070|Phosphatidylinositol signaling system
10	K01114	K01114	map00565|Ether lipid metabolism;map00564|Glycerophospholipid metabolism;map00562|Inositol phosphate metabolism;map01100|Metabolic pathways;map01120|Microbial metabolism in diverse environments;map05152|Tuberculosis;map00627|Aminobenzoate degradation;map00740|Riboflavin metabolism
10	K03707	K03707	map00730|Thiamine metabolism
10	K00858	K00858	map00760|Nicotinate and nicotinamide metabolism;map01100|Metabolic pathways
10	K06133	K06133	map00770|Pantothenate and CoA biosynthesis
10	K07195	K07195	map04910|Insulin signaling pathway
10	K16060	K16060	map05222|Small cell lung cancer;map04510|Focal adhesion;map04120|Ubiquitin mediated proteolysis;map04668|TNF signaling pathway;map04210|Apoptosis;map04064|NF-kappa B signaling pathway;map05145|Toxoplasmosis;map05200|Pathways in cancer;map04621|NOD-like receptor signaling pathway
9	K10712	K10712	map00430|Taurine and hypotaurine metabolism;map01100|Metabolic pathways
9	K09843	K09843	map00906|Carotenoid biosynthesis
9	K10745	K10745	map03030|DNA replication
9	K04365	K04365	map05223|Non-small cell lung cancer;map04012|ErbB signaling pathway;map04914|Progesterone-mediated oocyte maturation;map04010|MAPK signaling pathway;map04015|Rap1 signaling pathway;map04150|mTOR signaling pathway;map04810|Regulation of actin cytoskeleton;map05221|Acute myeloid leukemia;map05220|Chronic myeloid leukemia;map05200|Pathways in cancer;map05205|Proteoglycans in cancer;map04910|Insulin …
8	K12660	K12660	map00051|Fructose and mannose metabolism
8	K01641	K01641	map00280|Valine, leucine and isoleucine degradation;map00650|Butanoate metabolism;map01110|Biosynthesis of secondary metabolites;map00072|Synthesis and degradation of ketone bodies;map00900|Terpenoid backbone biosynthesis;map01100|Metabolic pathways
8	K14413	K14413	map00513|Various types of N-glycan biosynthesis
8	K00912	K00912	map00540|Lipopolysaccharide biosynthesis;map01100|Metabolic pathways
8	K01069	K01069	map00620|Pyruvate metabolism
8	K05605	K05605	map00640|Propanoate metabolism;map01100|Metabolic pathways;map00410|beta-Alanine metabolism;map01200|Carbon metabolism;map00280|Valine, leucine and isoleucine degradation
8	K08681	K08681	map00750|Vitamin B6 metabolism
8	K04123	K04123	map00904|Diterpenoid biosynthesis;map01100|Metabolic pathways;map01110|Biosynthesis of secondary metabolites
8	K00279	K00279	map00908|Zeatin biosynthesis
8	K15777	K15777	map00965|Betalain biosynthesis
8	K03116	K03116	map03070|Bacterial secretion system;map03060|Protein export
8	K10886	K10886	map03450|Non-homologous end-joining
7	K17651	K17651	map00254|Aflatoxin biosynthesis
7	K00771	K00771	map00532|Glycosaminoglycan biosynthesis - chondroitin sulfate / dermatan sulfate;map00534|Glycosaminoglycan biosynthesis - heparan sulfate / heparin;map01100|Metabolic pathways
7	K01012	K01012	map00780|Biotin metabolism;map01100|Metabolic pathways
7	K15889	K15889	map00900|Terpenoid backbone biosynthesis
7	K00140	K00140	map01200|Carbon metabolism;map00280|Valine, leucine and isoleucine degradation;map00410|beta-Alanine metabolism;map00640|Propanoate metabolism;map00562|Inositol phosphate metabolism;map01100|Metabolic pathways
7	K11073	K11073	map02010|ABC transporters
7	K10134	K10134	map04115|p53 signaling pathway
7	K02218	K02218	map04340|Hedgehog signaling pathway
7	K04392	K04392	map04664|Fc epsilon RI signaling pathway;map04666|Fc gamma R-mediated phagocytosis;map04010|MAPK signaling pathway;map04662|B cell receptor signaling pathway;map04520|Adherens junction;map04932|Non-alcoholic fatty liver disease (NAFLD);map04810|Regulation of actin cytoskeleton;map05100|Bacterial invasion of epithelial cells;map05120|Epithelial cell signaling in Helicobacter pylori infection;map04…
7	K14753	K14753	map05162|Measles
7	K15047	K15047	map05164|Influenza A
6	K06617	K06617	map00052|Galactose metabolism
6	K00990	K00990	map02020|Two-component system
6	K03139	K03139	map03022|Basal transcription factors
6	K08770	K08770	map03320|PPAR signaling pathway
6	K04460	K04460	map04010|MAPK signaling pathway
6	K04368	K04368	map04013|MAPK signaling pathway - fly;map04916|Melanogenesis;map04914|Progesterone-mediated oocyte maturation;map04010|MAPK signaling pathway;map04912|GnRH signaling pathway;map04015|Rap1 signaling pathway;map04014|Ras signaling pathway;map04730|Long-term depression;map04810|Regulation of actin cytoskeleton;map04668|TNF signaling pathway;map04666|Fc gamma R-mediated phagocytosis;map04540|Gap junc…
6	K08343	K08343	map04140|Regulation of autophagy
5	K10967	K10967	map00514|Other types of O-glycan biosynthesis
5	K00698	K00698	map00520|Amino sugar and nucleotide sugar metabolism
5	K08272	K08272	map04150|mTOR signaling pathway
5	K01285	K01285	map04974|Protein digestion and absorption
5	K14457	K14457	map04975|Fat digestion and absorption
5	K11518	K11518	map05014|Amyotrophic lateral sclerosis (ALS)
5	K03872	K03872	map05200|Pathways in cancer;map04120|Ubiquitin mediated proteolysis;map04066|HIF-1 signaling pathway;map05211|Renal cell carcinoma
5	K10380	K10380	map05205|Proteoglycans in cancer
4	K02638	K02638	map00195|Photosynthesis
4	K02369	K02369	map00534|Glycosaminoglycan biosynthesis - heparan sulfate / heparin;map01100|Metabolic pathways
4	K00605	K00605	map00670|One carbon pool by folate;map00260|Glycine, serine and threonine metabolism;map01200|Carbon metabolism;map01100|Metabolic pathways
4	K03644	K03644	map00785|Lipoic acid metabolism;map01100|Metabolic pathways
4	K13261	K13261	map00943|Isoflavonoid biosynthesis
4	K04688	K04688	map04012|ErbB signaling pathway;map05221|Acute myeloid leukemia;map04910|Insulin signaling pathway;map04150|mTOR signaling pathway;map04151|PI3K-Akt signaling pathway;map04066|HIF-1 signaling pathway;map04666|Fc gamma R-mediated phagocytosis;map04350|TGF-beta signaling pathway;map05205|Proteoglycans in cancer
4	K10352	K10352	map04530|Tight junction
4	K12655	K12655	map04622|RIG-I-like receptor signaling pathway
4	K13806	K13806	map04745|Phototransduction - fly;map04723|Retrograde endocannabinoid signaling
4	K09571	K09571	map04915|Estrogen signaling pathway
4	K07297	K07297	map04932|Non-alcoholic fatty liver disease (NAFLD);map04920|Adipocytokine signaling pathway
4	K15015	K15015	map05032|Morphine addiction;map04727|GABAergic synapse;map04721|Synaptic vesicle cycle;map05033|Nicotine addiction;map04723|Retrograde endocannabinoid signaling
4	K16938	K16938	map05100|Bacterial invasion of epithelial cells
3	K10782	K10782	map00061|Fatty acid biosynthesis
3	K05396	K05396	map00270|Cysteine and methionine metabolism
3	K07253	K07253	map00350|Tyrosine metabolism;map00360|Phenylalanine metabolism
3	K17725	K17725	map00920|Sulfur metabolism
3	K10632	K10632	map04014|Ras signaling pathway
3	K06636	K06636	map04114|Oocyte meiosis;map04113|Meiosis - yeast;map04110|Cell cycle;map04111|Cell cycle - yeast
3	K11583	K11583	map04261|Adrenergic signaling in cardiomyocytes;map04151|PI3K-Akt signaling pathway;map04728|Dopaminergic synapse;map03015|mRNA surveillance pathway
3	K13289	K13289	map04614|Renin-angiotensin system;map04142|Lysosome
3	K17065	K17065	map04668|TNF signaling pathway
3	K15296	K15296	map04721|Synaptic vesicle cycle
3	K14617	K14617	map04977|Vitamin digestion and absorption
3	K11294	K11294	map05130|Pathogenic Escherichia coli infection
3	K05759	K05759	map05131|Shigellosis;map04810|Regulation of actin cytoskeleton;map05132|Salmonella infection;map04015|Rap1 signaling pathway
3	K00463	K00463	map05143|African trypanosomiasis;map01100|Metabolic pathways;map00380|Tryptophan metabolism
3	K13963	K13963	map05146|Amoebiasis
3	K09291	K09291	map05216|Thyroid cancer;map03013|RNA transport;map04011|MAPK signaling pathway - yeast;map05200|Pathways in cancer
2	K13990	K13990	map00340|Histidine metabolism;map00670|One carbon pool by folate;map01100|Metabolic pathways
2	K01061	K01061	map00361|Chlorocyclohexane and chlorobenzene degradation;map01120|Microbial metabolism in diverse environments;map00364|Fluorobenzoate degradation;map01110|Biosynthesis of secondary metabolites;map01100|Metabolic pathways;map00623|Toluene degradation;map00100|Steroid biosynthesis
2	K07252	K07252	map00510|N-Glycan biosynthesis
2	K07130	K07130	map00630|Glyoxylate and dicarboxylate metabolism;map01100|Metabolic pathways;map00380|Tryptophan metabolism
2	K01029	K01029	map00650|Butanoate metabolism;map00072|Synthesis and degradation of ketone bodies;map00280|Valine, leucine and isoleucine degradation
2	K09516	K09516	map00830|Retinol metabolism
2	K12338	K12338	map00942|Anthocyanin biosynthesis
2	K09420	K09420	map04151|PI3K-Akt signaling pathway;map05166|HTLV-I infection
2	K05752	K05752	map04810|Regulation of actin cytoskeleton
2	K15173	K15173	map04918|Thyroid hormone synthesis
2	K03250	K03250	map05160|Hepatitis C;map03013|RNA transport
2	K08874	K08874	map05166|HTLV-I infection
2	K11090	K11090	map05322|Systemic lupus erythematosus
1	K00852	K00852	map00030|Pentose phosphate pathway
1	K12501	K12501	map00130|Ubiquinone and other terpenoid-quinone biosynthesis
1	K13566	K13566	map00250|Alanine, aspartate and glutamate metabolism
1	K11817	K11817	map00380|Tryptophan metabolism
1	K13228	K13228	map00402|Benzoxazinoid biosynthesis
1	K00731	K00731	map00512|Mucin type O-Glycan biosynthesis;map01100|Metabolic pathways
1	K00679	K00679	map00561|Glycerolipid metabolism
1	K15718	K15718	map00591|Linoleic acid metabolism
1	K03368	K03368	map00603|Glycosphingolipid biosynthesis - globo series;map00533|Glycosaminoglycan biosynthesis - keratan sulfate;map00512|Mucin type O-Glycan biosynthesis;map00604|Glycosphingolipid biosynthesis - ganglio series;map01100|Metabolic pathways
1	K03369	K03369	map00604|Glycosphingolipid biosynthesis - ganglio series;map01100|Metabolic pathways
1	K01621	K01621	map00710|Carbon fixation in photosynthetic organisms;map00030|Pentose phosphate pathway;map01100|Metabolic pathways;map01120|Microbial metabolism in diverse environments
1	K08101	K08101	map00860|Porphyrin and chlorophyll metabolism
1	K05824	K05824	map01210|2-Oxocarboxylic acid metabolism;map01230|Biosynthesis of amino acids;map01100|Metabolic pathways;map00300|Lysine biosynthesis
1	K17705	K17705	map04015|Rap1 signaling pathway
1	K02599	K02599	map04320|Dorso-ventral axis formation;map04330|Notch signaling pathway;map05206|MicroRNAs in cancer
1	K14379	K14379	map04380|Osteoclast differentiation;map05323|Rheumatoid arthritis;map00740|Riboflavin metabolism
1	K05732	K05732	map04510|Focal adhesion;map04810|Regulation of actin cytoskeleton;map04670|Leukocyte transendothelial migration
1	K06085	K06085	map04520|Adherens junction
1	K12795	K12795	map04621|NOD-like receptor signaling pathway;map04626|Plant-pathogen interaction
1	K02295	K02295	map04710|Circadian rhythm
1	K13700	K13700	map04723|Retrograde endocannabinoid signaling
1	K06268	K06268	map04724|Glutamatergic synapse;map04380|Osteoclast differentiation;map04660|T cell receptor signaling pathway;map04720|Long-term potentiation;map04662|B cell receptor signaling pathway;map05031|Amphetamine addiction;map04310|Wnt signaling pathway;map05014|Amyotrophic lateral sclerosis (ALS);map04360|Axon guidance;map05166|HTLV-I infection;map04210|Apoptosis;map05010|Alzheimer's disease;map04370|V…
1	K00509	K00509	map04726|Serotonergic synapse;map01100|Metabolic pathways;map00590|Arachidonic acid metabolism
1	K00965	K00965	map04917|Prolactin signaling pathway;map01110|Biosynthesis of secondary metabolites;map00520|Amino sugar and nucleotide sugar metabolism;map01100|Metabolic pathways;map00052|Galactose metabolism
1	K01354	K01354	map05142|Chagas disease (American trypanosomiasis);map05143|African trypanosomiasis
1	K03648	K03648	map05340|Primary immunodeficiency;map03410|Base excision repair
4950
