# Supplementary material for: Transcriptome analysis of atemoya pericarp elucidates the role of polysaccharide metabolism in fruit ripening and cracking after harvest
Source: BMC Plant Biol. 2019 May 27;19:219. doi: 10.1186/s12870-019-1756-4 (PMC6537181; doi:10.1186/s12870-019-1756-4)
Supplement: Supplementary file 5 — Table S2. RPKM of the all of the unigenes in cracking pericarp of atemoya. (XLS 11116 kb) [file 12870_2019_1756_MOESM5_ESM.xls]

## Sheet: rpkm
name	NT-PC-3	NT-PC-2	NT-PC-1	NT-0	Eth-24h	Eth-NC	Eth-PC
comp108432_c0	1.67397	0.513366	1.04234	3.94255	0.620755	1.65061	0.905909
comp86197_c0	0.30643	0	0	0	0	0.434345	0
comp122580_c1	2.92574	4.22375	6.88207	10.658	10.8221	2.2729	3.39386
comp96885_c0	0.463844	0.233696	0.101677	0.173418	0.613884	0.308189	0.0832712
comp133325_c0	0.66846	0.471502	0	0	0.0589792	0.28425	0.432017
comp78321_c0	0	0	0	0	0.662756	0	0.863044
comp127924_c0	1.51506	2.72691	7.98897	9.68803	6.6377	1.24407	2.19092
comp109720_c0	0.0870863	0	0	0.173648	0.30735	1.85159	0
comp93000_c0	0.320273	0.322723	0	0	0	0.510713	0.459974
comp130229_c1	1.87515	1.83124	7.80587	9.76896	8.09702	2.05488	3.666
comp130229_c0	0.569345	0.461072	1.82842	2.90432	3.03562	0.594118	1.22653
comp86438_c0	0.326249	0.328744	0	1.13843	0.431781	0.346828	0.585694
comp142451_c0	0	0	0	0.091953	0.406882	0.196097	0.0662304
comp139629_c0	0	0	0	1.28193	0	0	0
comp130908_c0	0.123147	0.124089	1.61968	2.39414	2.33608	0.261831	0.176863
comp96728_c0	0	0	0.270423	0.960884	0.986419	0	0.0276836
comp106071_c1	0.172115	0.086716	0	0.171597	0	1.00635	0.556179
comp112565_c0	0.773758	1.01358	0.373147	0.54	0.170674	2.01528	1.08348
comp118535_c0	0.307327	0.0387098	0.842101	4.74923	1.69475	1.47021	0.275863
comp114260_c0	0.0244778	0.29598	3.06917	13.6175	3.88748	0.338283	0.246084
comp143281_c0	0	0	0.190709	0	0	0	0.546648
comp108685_c0	0	0	0	0	0	2.26971	0
comp114501_c0	4.90409	8.09024	6.3676	3.43263	4.64605	4.35222	6.0044
comp131967_c0	0	0	0.13577	1.95544	0.25047	0.05487	0
comp135160_c0	0	0	0.370362	0.736956	0.18634	0	0.454974
comp88493_c0	0	0	0.372612	0.820873	1.242	0	0
comp120737_c0	6.5992	8.00248	6.43295	5.86296	8.27505	4.56307	5.86586
comp106548_c0	0.0975833	0.19666	0.0855634	1.4107	0.516595	0.207477	0.84089
comp122134_c1	8.08438	8.52845	14.8216	11.9601	19.1084	15.0842	9.98488
comp88716_c0	0	0.396862	0	0.392664	0.17375	0	0.141411
comp12176_c0	0	0	0.128632	0.146261	0.453032	0	0
comp107492_c1	0	0	0.0348477	2.41703	1.85849	0	0
comp107492_c0	0.0735982	0	0.129065	0.880519	1.03899	0	0
comp148012_c0	0.196925	0	0	0	0	0.418693	0
comp87896_c0	0	0	0	1.29334	0	0	0
comp103668_c0	1.06954	1.95336	3.10645	3.73211	5.77996	1.77656	0.912036
comp112238_c0	0.0350299	0.282383	2.44185	0.541329	5.05336	0.0558593	0.0503097
comp110039_c0	0.416355	0.262213	0.0912677	0.570765	0.229598	0.110655	0.0747458
comp122053_c0	7.80666	5.0589	2.31316	0.670962	0.617538	25.4982	13.4639
comp146456_c0	0.408573	0	0	0	0	0	0.440092
comp94507_c0	0.444583	0.149328	0	0.147748	0.130754	0.945253	0.106418
comp81640_c0	0.169447	0	0	1.18256	0.0747527	0	0.365037
comp116365_c0	2.04995	1.48186	2.11004	4.9095	4.71834	1.98975	1.58406
comp122134_c0	0.0998112	0.201149	0.262551	0.398043	0	0.318321	0.501718
comp31888_c0	0	0	0	0	0	0.341727	0.307777
comp129112_c0	2.3445	2.43295	5.75804	13.1408	8.24346	1.69259	2.46254
comp86596_c0	0	0.144432	0	1.6434	0.505868	0	0.0514643
comp83643_c0	0.416355	0.20977	0.365071	0.622653	0	1.54916	2.54136
comp124598_c0	5.69692	5.56387	10.8204	15.5451	14.5845	5.37611	6.02941
comp78119_c0	0	0	0	0.98166	0	0.104673	0.0707055
comp138715_c0	0.843964	0.42521	0	0	0	0.17944	0.121209
comp87132_c0	0.457294	0.0921584	0	0.0911835	0	0.680595	0.0656762
comp120387_c0	0	0.292703	0.382051	0.0724015	0.0640738	0.540406	0.365037
comp140556_c0	0	0	0	1.01544	0	0.0832884	0
comp40806_c0	0	0	0	0.174343	0.0771448	0	0.502292
comp127536_c0	0.0489665	0.256574	0.978919	2.28473	2.09971	0.0312331	0.232074
comp113536_c0	0.0309175	0.218078	0.460856	0.863083	0.709252	0	0.177614
comp120087_c0	3.19092	3.85152	4.89254	4.47425	4.8479	5.11551	5.07291
comp123101_c0	1600.49	1235.46	387.933	279.876	275.214	505.892	1104.6
comp111510_c0	208.745	264.867	126.17	161.295	174.307	186.634	158.256
comp109052_c0	0.180278	0	0.316144	0.134801	0.397654	0.239561	0.0970924
comp79036_c0	0.207437	0.26128	0.0909429	0.956507	0.366049	0.385913	0.11172
comp135059_c0	0	0	0.340733	1.16229	0.171433	0	0.209288
comp82986_c0	0.522934	0	0	0.208544	0	1.33421	0
comp123948_c0	26.6256	25.9084	28.8035	30.7562	23.503	15.321	23.3232
comp108689_c0	0.10611	0.213843	0.558239	0.317372	0.842601	0.33841	0.228591
comp127131_c0	0.452308	1.16571	8.74034	14.4129	12.1565	0.878455	0.662093
comp139502_c0	0.286358	0.0961828	0.16739	0	0.336877	0	0
comp133528_c0	0.259194	0	0	0	0	1.28587	0.372252
comp122804_c0	0.0700598	0	0.368581	0.0698489	0.247259	0.074479	0.100619
comp115924_c0	1.10354	0.299381	0.372159	0	0	0.496334	1.34107
comp115170_c0	0.492312	0.496078	0	0	0	0.680376	1.09593
comp101932_c0	0	0	0.194911	0.0738741	0.523016	0	0.319253
comp118073_c0	31.2154	25.341	46.1674	47.1151	79.1187	49.4968	17.3976
comp116167_c0	33.0191	61.0203	71.743	35.7179	47.7785	64.3418	37.6292
comp145442_c0	0.406673	0.204892	0	0	0	0	0.146015
comp115274_c0	3.18949	0.385667	0.0745767	0	0	6.28406	2.07659
comp106067_c0	17.6951	20.977	34.6817	24.3401	31.1418	30.8827	29.7624
comp135890_c0	0	0	0	0	1.35606	0	0
comp116870_c0	87.5647	119.241	137.443	170.338	197.397	83.2849	54.0622
comp88378_c0	0.209174	0.105387	0	0.104272	0.0461392	0.333552	0.788586
comp112937_c0	0.247456	0.249349	1.08488	0.411186	0.582225	0	0.118465
comp146722_c0	0	0	0	0.375739	0.498781	0	0
comp135153_c0	0	0	0.186987	0.212613	0.376316	0.34006	0.267991
comp88482_c0	0	0.0953501	0.0829706	0.471707	2.37947	0	0.135901
comp112392_c0	9.91377	15.7885	17.1309	18.1286	18.9449	9.61373	10.5223
comp124299_c0	0.451549	1.91287	4.58955	7.91047	6.77294	0.480032	0.622041
comp87158_c0	0.163124	0.328744	0	0.650533	0.287854	0.0867069	0
comp132276_c0	0	0.0970302	0.168865	0.76803	0.339845	0.204735	0
comp116042_c0	0	0	0.703347	0	0	5.64947	0.144006
comp117860_c0	10.707	24.5986	3.76969	2.51266	14.0977	1.27832	10.9178
comp119508_c0	0.0250386	0	0.219544	2.69602	1.76735	0.106472	0
comp103503_c0	0.166226	0.0837485	0.291501	0.33145	0.146663	0.176711	0.537146
comp122824_c0	33.016	24.9114	44.2655	68.4027	22.0186	34.9858	23.1984
comp132149_c0	0.249813	0.167816	0.0730141	0.415102	0.110207	0.48688	0.627864
comp124690_c0	0.0181777	0.201484	0.844748	2.40129	1.40336	0.251216	0.104427
comp132664_c0	0.697087	0.200691	0.0873176	0	0	0.105865	0.715108
comp120383_c2	9.32078	21.6706	28.672	19.6619	19.85	9.41679	14.7156
comp120383_c1	6.81694	11.2743	17.1521	13.2973	13.2061	3.46593	7.76849
comp120383_c0	0	0.106922	0.0930398	0	0.655356	0	0.0761971
comp117933_c0	10.7688	13.03	44.2644	35.1973	33.8689	48.1136	15.6966
comp97758_c1	0	0	0.139899	0.26512	0.563101	0.169616	0.190956
comp127291_c0	0.92512	1.92943	3.44275	3.65717	4.57478	0.789067	1.3441
comp22175_c0	0	0	0	0.370942	0.410345	0	0
comp113426_c0	1.10822	3.85068	45.4695	578.158	37.4766	0.934373	2.88137
comp108080_c0	0.280239	0.338859	0.147432	0.223516	0.54397	0.17875	0.724459
comp112129_c0	0.172115	0.260148	4.03698	13.5562	9.52921	0.228715	0.0617977
comp126788_c0	47.6333	34.831	77.2941	120.453	50.3507	48.0438	33.1552
comp113444_c0	0.176993	0	0	0.352921	0.546572	0	0.254196
comp105405_c0	0.33372	0	0	0.499073	0.294446	0.266078	0
comp90923_c0	0	0	0.276436	0	0.370888	0.223437	0.0754645
comp95131_c0	0.851636	1.64479	1.80461	0.990584	1.4402	0.980802	1.27408
comp147981_c0	0	0	0.0684507	0.155663	0	0.0829909	0.0560593
comp105562_c0	0.123495	0.3111	0.378993	2.27778	1.85235	0.328213	0.886814
comp104674_c0	0.543748	0	0	0	0	0	0.468556
comp112653_c0	0.632058	1.48608	1.43169	3.09826	2.27717	0.783914	0.907756
comp141691_c0	0	0	0.749982	0.189503	0	0	0.136492
comp85603_c0	0	0	0.504374	1.14699	1.01506	0	0
comp99146_c0	1.00977	0.478823	0.416657	0	0.0524082	0.126291	0.981038
comp137970_c0	0	0	0.156459	0.0889504	0.0787192	0.569081	0
comp87688_c0	0	0.764787	0.0665493	0.681027	0.200898	0.564799	0.76303
comp81632_c0	0	0	0.545657	1.16332	0.137268	0	0
comp132660_c0	0.184202	0	0.538377	0.244863	0.433398	0.195821	0.26455
comp142022_c0	0	0.201149	0.787652	0.0995107	0	0	0
comp139335_c0	0.127085	0	0.111431	0	0	0.0675508	0.593186
comp103415_c0	0	0	0.115459	0.918976	0	0.489946	0.189116
comp140120_c0	0	0	0.334781	0.190331	0.673754	0	0
comp141229_c0	0	0	0	0.899705	0	0	0
comp91031_c0	0.748015	0	0	0	0	0	0.417781
comp118077_c0	0	0	0	4.36359	0.221936	0	0.0180628
comp118369_c0	40.0013	47.8402	25.1844	16.3882	27.2707	80.1228	59.3332
comp14039_c0	0.0993575	0	0	0	0.96431	0	0.142696
comp45276_c0	0	0	0.16174	0.183906	0.406882	0	0
comp146652_c0	0	0	0	0	0	0.633749	0
comp140202_c0	0.173481	0	0.304226	0	0	0.276636	0.311441
comp139332_c0	0.277864	0.18666	0	0	0.163442	0	0.199533
comp99820_c0	5.75228	8.98423	12.189	9.17594	12.0962	7.6439	4.75029
comp82591_c0	0.685224	0.0690466	0	0.273265	0	0.509913	0.0984114
comp89182_c0	0.861425	0.217004	0	0	0	0	0
comp132495_c0	0	0	1.73222	0.381216	0	0.338738	0
comp12869_c0	0	0	0	0	0	0.645485	0.0726695
comp122777_c0	0.23695	0.397938	3.1684	6.33902	3.36245	0.104957	0.0567177
comp135157_c0	0.190075	0	0	0.0631677	0	0.808259	0.272985
comp87154_c0	0	0	0.199129	1.47172	1.05197	0	0
comp101353_c0	0.467065	0.188255	0	0	0.247259	0.0993054	0.268318
comp89563_c0	0.0824855	0	0	0.328949	0.291112	0.350754	0
comp117893_c1	0.870251	0.412663	0.583515	3.47052	1.2195	0.435362	0.808725
comp129905_c0	3.39334	2.81301	5.09876	7.96227	6.49248	3.71068	3.62291
comp22868_c0	0	0.192366	0	0.190331	0	0.405894	0
comp128107_c1	1.41024	2.33454	3.97456	4.21797	4.1772	1.82045	1.6637
comp128107_c0	3.96716	3.76003	4.92501	6.77478	4.83455	2.65153	2.91932
comp130002_c0	15.0485	11.9659	16.5242	15.868	17.1716	20.3305	15.8942
comp103739_c0	0.177713	0.119381	0	0.531533	0.365863	0.125948	0.0850765
comp140564_c0	0.386879	0.389838	0	0	0	0.205641	0
comp123882_c0	0.0330691	0	0.434937	3.59368	1.53181	0	0.0237468
comp123882_c1	0	0	0.54259	4.44567	1.50949	0.0386969	0
comp115389_c0	1.85156	1.65842	1.30781	1.94854	0.408414	4.31943	1.36653
comp96136_c0	0	0.348511	0.121305	0.551718	0.549291	0.294145	0.0993456
comp113440_c0	0	0.119381	0	1.41742	0.209065	1.00759	0.0425382
comp117937_c1	0	0	0.400339	1.08111	0.352489	0.182017	0.901633
comp143783_c0	0.150231	0	0	0.224669	0.331378	0	0.10788
comp133812_c0	1.27427	0	0	0	0	0.833631	0.42233
comp118343_c0	30.0373	25.8693	20.131	10.0554	27.9423	73.8647	37.477
comp143821_c0	0	0	0.17345	0.394441	0.349072	0	0
comp118891_c0	0.203652	0.342017	1.42854	1.48895	3.35412	0.108249	0.560593
comp122711_c0	0.643246	1.63809	7.21937	11.4969	6.01597	1.41737	1.89804
comp115068_c0	0	0	0	0.106567	0	1.53401	0.498914
comp141746_c0	0	0.156212	0	0	0	0.412012	0.111323
comp104854_c1	0.148194	0.074664	0	0.443244	0.326885	0.315084	0.47888
comp76951_c0	1.96303	0.855373	1.20952	0.634743	0.561734	1.97406	0.914366
comp124118_c0	0.00688462	0	0.332013	2.77988	0.765374	0	0.0197753
comp90291_c0	0.199622	0.201149	0	0	0	0.106107	0.35837
comp142185_c0	0.225929	0	0.396201	0	0.398681	0	0.0811194
comp41424_c0	0	0	0	0	0	0.686821	0.154646
comp125824_c0	20.3199	15.933	27.9882	36.328	13.6727	25.8695	16.1924
comp128816_c1	0.283419	0.42838	2.76466	2.15456	2.28184	0.338958	0.279842
comp105520_c0	0	0.25434	0.752484	3.57342	3.9196	0.214665	0.942522
comp90996_c0	0.200538	0	0.175837	0	0.176938	0.959345	0
comp142751_c0	0.378505	0	0.165941	0.188683	0.16698	0	0
comp127920_c0	1.01548	0.641698	0.890399	1.09822	0.349278	2.45183	1.23595
comp80020_c0	0	0	0.359929	0.920825	0.81491	0.218192	0.368465
comp135114_c0	0.526715	0	0	0	0	0.933231	0.693425
comp133321_c0	0	0.102446	0.980597	0.50681	0.26911	0	0.0730075
comp108088_c0	0	0.10877	0.23662	0	0.0952405	0.516388	0.542599
comp122984_c0	12.6488	18.2394	18.6073	72.0519	40.763	3.28142	10.6612
comp11291_c0	0	0	0	0	0.410345	0	0.267176
comp13848_c0	0	0	0	0.89254	0.131646	0	0
comp102710_c0	0.109021	0.384491	0.143388	0.652155	0	0.46359	0.43058
comp103155_c0	0	0.270256	0.195973	0.490228	0.631041	0.522724	0.0641988
comp130865_c0	5.11372	0.303108	0	0	0	4.15716	4.32017
comp107536_c0	0.0531841	0.0535909	1.53889	2.38608	1.22005	0.226155	0.114574
comp105101_c0	0.39385	0	0.259003	0	0	0	0.707055
comp146230_c0	0.206214	0	0.0904066	0	0.545836	0	0
comp81500_c0	0.197816	0	0.260175	0	0.0872679	0.420587	0.142051
comp144906_c0	0	0	0	0.624885	0.138252	0.166577	0
comp13029_c0	0	0	0	0.860244	0.422943	0	0
comp127191_c0	10.3707	9.99573	14.9175	15.8213	12.6774	10.8747	10.8301
comp89396_c0	0	0	0.48116	0.182367	0.242086	0.194456	0.131352
comp11488_c0	0.33942	0	0	0	0	0.577328	0.0974945
comp129901_c2	32.0502	33.2304	23.7677	31.7111	23.5139	48.3507	25.6913
comp129901_c3	6.1101	5.89669	3.99925	3.34615	4.47987	8.05077	4.69662
comp129901_c0	5.55867	5.41806	11.4679	21.1681	11.0807	5.80936	6.30925
comp127641_c0	3.45137	4.10095	8.47815	13.207	7.59244	3.61959	3.57675
comp137082_c0	0	0.161955	0.281856	0.721087	0.14181	0	0.173124
comp82519_c0	0.412427	0	0.144651	0	0.727781	0.0876885	0.177697
comp140560_c0	0.182155	0	0.159718	0	0	0.193645	0.392415
comp123886_c0	0	0	0.107074	12.6922	0.538721	0.129818	0.109613
comp123886_c1	0.355618	0.525563	6.31944	161.437	12.8749	0.945124	1.53221
comp105759_c0	0	0	0.243123	1.01362	0.693162	0	0
comp93188_c0	0	0	0	0	0	1.0831	0
comp79130_c0	0.575228	0	0.504374	0.669079	0	0.407675	0.275379
comp138930_c0	0.143807	0.144907	0	0.143374	0.126883	0.76439	0
comp123746_c0	11.0908	13.1752	13.1237	18.9863	20.8742	11.398	9.48866
comp104348_c0	0	0	0	0	0	0.693655	0.585694
comp88337_c0	0.223048	0.224754	0.391147	0	0.196798	0.237117	0.400424
comp105354_c0	0.804613	0.450427	0.58792	1.60438	1.06488	0.855367	0.577789
comp117460_c1	0	0	0.78002	5.05543	1.50253	0.0270203	0
comp117460_c0	0	0	0.802306	2.55939	0.762478	0	0
comp114969_c0	2.35569	4.30581	8.45427	18.7888	18.4161	3.14492	1.80963
comp94761_c0	0	0	0	0	0	0.38251	0.25838
comp125439_c0	11.1057	12.0744	17.4694	39.1758	8.36044	36.3307	19.1741
comp117907_c0	289.245	204.045	163.612	91.0439	214.401	453.934	281.75
comp114290_c0	5.68501	13.1001	17.5819	29.7455	25.5464	7.68335	6.29763
comp120005_c0	0.13605	0.319878	8.54924	20.2556	8.44271	0.988315	0.244242
comp124114_c1	1.15335	0.816285	2.43189	6.35168	1.72025	0.948766	0.591581
comp92094_c0	0	0	0.18883	0.214708	0.190012	0	0.154646
comp97121_c0	0.317944	0	0	0	0	0.169	1.42696
comp31249_c0	0	0	0	0.361707	0.0800257	0.578526	0.0651312
comp108481_c0	0.517365	0.260661	0.396933	0	0.171179	0.618749	0.278638
comp146480_c0	0	0	0.0606526	0.0689647	0	0.294145	0.198691
comp133761_c0	0.172796	0	0.53029	0.0861377	0.30492	0.918477	0.248168
comp98684_c0	0.129533	0.0652618	0.340733	0.355143	0	0.206555	0.255797
comp120834_c0	0	0	1.65007	10.7521	4.91734	0	0
comp140931_c0	0.420359	0	0.645017	0	0	0	0
comp79277_c0	0	0.198431	0	0.294498	0.17375	0	0.353527
comp93907_c0	0.0962936	0	0	0.960037	0.0849612	0	0
comp107176_c0	0.672574	1.01658	1.47432	1.84401	2.15115	0.17875	0.301858
comp122428_c1	0.11365	0.152692	0.265736	1.81292	0.668499	0.362456	0.312844
comp122428_c0	0	0.189878	0	2.53624	0.16626	0	0.135316
comp123105_c0	1.09904	2.93268	2.2664	0	1.23906	1.25491	1.05229
comp119053_c0	161.178	212.987	158.66	208.381	181.262	172.422	150.95
comp125333_c0	93.4669	104.87	105.786	88.5567	97.1486	99.3266	79.0428
comp145095_c0	0	0	0	0.107885	0.668334	0	0
comp20893_c0	0	0	0	0	0	0.548916	0.247191
comp113266_c0	0	0	0	0.403571	0.267864	0	0
comp124110_c0	31.8461	21.8244	58.1261	51.2242	47.4216	63.7939	35.8294
comp94585_c0	0	0.365575	0	0	0	0.289263	0.130262
comp117668_c0	0	0	0	0	0	2.49692	0.217631
comp148117_c0	0	0	0.0855634	0.0972895	0	0.414955	0
comp126662_c0	6.38399	4.95892	3.50002	5.84686	5.37336	4.19989	8.88395
comp114526_c0	0	0.0908283	0	0	0.0795307	1.38946	0.647283
comp87376_c0	0.566706	0	0.283944	0.322857	0.500013	0.0860647	0.697627
comp140459_c0	0.336287	0.16943	0	0	0	0.268125	0.241486
comp116545_c0	0.526715	4.02481	32.2131	132.486	83.3993	3.91957	0.91406
comp136807_c0	0.246526	0.165608	0	0	0	0.524153	0.354059
comp79770_c0	0	0.0947349	0.741918	0.656129	0.248854	0.299838	0
comp115600_c0	0.766148	1.13438	5.19599	10.2105	5.80793	1.03056	0.741042
comp81896_c0	0.946262	0	0	0.0943413	0.08349	0.80476	0.271803
comp144902_c0	0.179169	0	0	0.35726	0	0	0.257322
comp111784_c0	0.93168	0.938807	1.13112	1.00033	0.569101	1.2952	0.926357
comp132329_c0	0.690273	0.154567	0	0	0	0.978419	0.826137
comp79460_c0	0.170106	0	0.372883	1.78074	0.450261	0.0904181	0.244305
comp112523_c0	0.066846	0.404144	0.996408	1.53283	1.53346	0.142125	0.192007
comp113897_c0	1.22944	1.76717	12.286	129.387	14.1655	3.72876	3.36263
comp24527_c0	0	0	0.319437	0	0	0.484114	0
comp110859_c0	1.04089	0.174808	0	0	0	0.461061	0.498305
comp105653_c0	0	0	0.433952	2.2204	0.291112	0	0.177697
comp110477_c0	0	0	0.130382	0.889504	0.393596	0	0
comp124959_c0	741.311	793.492	568.03	675.072	508.854	516.172	531.996
comp89017_c0	59.5793	83.9127	69.5976	51.075	72.4797	55.4203	44.5895
comp116941_c0	1.07388	3.17647	3.82717	2.7975	5.53217	1.9518	2.53733
comp111338_c0	0	0.16943	1.32689	0.502912	1.03849	0.357499	0.603716
comp102076_c0	1.33488	0.504409	0.585228	0.415894	0.588892	2.12862	0.479286
comp34981_c0	0	0	0	0	0	0.710315	0.479809
comp139076_c0	0	0	0.713161	0.101362	0.26911	0	0
comp140553_c0	0	0	0.182535	0.622653	0.367356	0	0
comp82626_c0	0.169447	0.256115	0	0	0	0.0900677	0.182519
comp122546_c0	0.275385	0.312178	2.80702	8.4769	2.64236	0.402539	0.519101
comp122546_c1	0.0696875	0.0468137	0.855452	2.87175	1.3322	0.4445	0.116765
comp122546_c2	0.744412	0.136383	0.0593381	1.21446	0.417967	0.143885	0.145789
comp131372_c0	0.0474157	0.382228	0.332602	1.13455	0.836712	0.806506	0.136196
comp121371_c0	0.0784871	0.0790875	0.791423	0.0782508	0.692503	8.46895	0.535432
comp90760_c0	0	0.0937271	0	0.83462	0.0820689	0	0.0667941
comp119268_c0	2.47494	6.36436	30.468	62.4176	65.056	3.22041	4.15164
comp123109_c0	4107.25	2471.06	315.615	0.607769	747.639	1223.23	4148.49
comp123109_c1	1330.49	941.333	95.9894	0	383.054	462.301	1827.71
comp98688_c0	0	0.0845523	0.110362	1.21304	1.18457	0	0.180767
comp138548_c0	0	0.115926	0.100875	0.286748	0.101506	0	0.413069
comp87150_c0	0	0	0	0	0	2.73008	0.171548
comp13957_c0	0.551059	0.0925457	0	0	0	0.292909	0.197856
comp81405_c0	0	0.10877	0.23662	0.376667	0.428582	0.229506	0.155028
comp144506_c0	0	0.207791	0.180813	0	0	0.219221	0.148081
comp141753_c0	0.276692	0	0.121305	0.137929	0	0	0.34771
comp112786_c0	0	0	0.0937223	0.479549	0.660163	0	0.115134
comp143239_c0	0	0	0	0	0.134399	0.404834	0.27346
comp126044_c0	0.19849	0.337513	12.3351	43.6475	5.86686	0.63303	1.32735
comp98149_c0	0.0740971	0.223992	1.55928	2.58559	2.02669	0.157542	0.106418
comp141695_c0	0.505987	0	0	0	0	0.430323	0
comp118551_c0	5.4785	5.01855	3.49359	1.15861	2.19716	7.26538	6.1793
comp80956_c0	0	0	0.54935	0.555232	0.552789	0	0
comp94431_c0	0.619476	0	0	0	0	0.0940788	0.254196
comp138544_c0	0.138346	0.0697021	0	0	0	0.58829	0.0993456
comp77023_c0	0.209174	1.29977	4.79919	5.38739	12.8575	0.518859	1.25172
comp12542_c0	0	0.166863	0.145199	0.412743	0	0.264062	0
comp84958_c0	0	0	0	0.409255	0.724364	0.436384	0
comp102841_c0	0.0790548	0.637276	0.901124	1.4187	0.558009	0.210104	0.25546
comp102841_c1	0.196925	0.297647	0.259003	0.294498	0.260624	0.31402	0.0707055
comp130811_c0	3.8807	1.9951	2.22217	2.92151	0.55902	0.757743	2.90046
comp87340_c0	0.197816	0.199329	0.17345	1.18332	0.785411	0	0.568203
comp77104_c0	19.6925	32.3443	50.8221	48.8867	31.5066	39.9852	23.9927
comp148008_c0	0	0	0.0851831	0	0	0	0.279051
comp84612_c0	1.10804	0.60901	0	0	0	1.60628	1.15735
comp119372_c0	1.02754	1.15643	5.25374	6.33296	3.46163	1.97192	1.1116
comp90334_c0	0	0	0.170366	0.193714	0.342866	0	0.209288
comp139442_c0	0.538391	0	0	0	0	0	0.0773232
comp91210_c0	11.4758	29.7579	48.1751	50.4414	47.9142	12.5143	13.5383
comp95323_c1	0	0.214886	0.560962	0.425226	0.094079	0.226707	0.0765688
comp95323_c0	0	0	0	1.01362	0.598022	0	0.243358
comp141794_c0	0	0	0	0	0	1.1013	0
comp141106_c0	0	0	0	0	0	1.06594	0
comp82105_c0	0.311155	0	0	0.232664	0.137268	0.330782	0.391019
comp131542_c0	0.950376	0.383059	0	0	0	1.61652	1.31943
comp89638_c0	0	0.150347	0	0.297513	0.131646	0.158617	0
comp135969_c0	0.208178	0.104885	0	0.103775	0.0918391	0.221309	0.0747458
comp16202_c0	0	0	0	0	0	0.78203	0.0754645
comp20415_c0	0	0	0.17829	0.405448	0	0	0.146015
comp113254_c0	0.318639	0.385292	0.419086	0.444752	0.309254	1.15171	0.892373
comp113254_c1	0	0.62931	0.24338	0.553469	0.244904	0.811467	0.797288
comp131376_c0	0.327471	0.0824939	0	0	0.216699	2.08876	0.705466
comp110447_c0	0	0.15349	0.0667812	1.21493	0.201598	0.161934	0
comp147078_c0	0	0	0	0.107354	0.380024	0	0.0773232
comp140557_c0	0	0	0	0	0	0.886174	0.133022
comp97498_c0	0	0.185872	0	2.11492	0.244129	0	0
comp133248_c0	1.51496	0.109039	0	0	0.0954762	0.115037	0.77706
comp79175_c0	0	0	0.1571	1.51835	1.34371	0.190471	0
comp122542_c0	1.76737	1.68008	1.43271	4.68771	1.50053	0.974874	0.957841
comp138168_c0	0.0910777	0	0.0798592	0.272411	0.321437	0.0968227	0.196208
comp119190_c0	0.33423	2.13298	11.6834	9.3747	5.8586	0.0947501	1.58406
comp118503_c0	0.320364	1.31609	7.36829	4.32417	29.0924	0.183385	0.318533
comp105141_c0	0	0	0	0	0.181945	0.986496	0
comp38752_c0	0.0806593	0.325105	0.141448	0.482499	0.355834	0	0
comp98901_c0	0	0.0570618	0.0496534	0	0.199857	0.240803	1.09795
comp102432_c0	0.07226	0.0364064	1.07711	1.83708	1.37075	0	0.259448
comp95657_c1	0	0	0.525102	0.149266	0.396292	0.397902	0.591311
comp95657_c0	0.138521	0	0.194334	0.303829	0.146663	0.441777	0.358098
comp120986_c0	0.152325	0.594775	0.734593	1.2529	0.92399	0.0809668	0.068365
comp93789_c0	0.285734	0.07198	0	0.498529	0.0630268	0.151879	0.0512961
comp126040_c0	0.428347	0.994041	1.42267	3.04116	3.80227	1.68347	0.587225
comp141153_c0	0.364311	0	0.127775	0	0	0.232375	0.313932
comp19430_c0	0	0	0.146867	0.500985	0.369467	0	0
comp113509_c0	0.310934	0	0.436215	2.10799	0.905327	0.925532	0.692169
comp130979_c0	0.195167	0	0.342254	2.52953	5.25205	0.207477	0
comp109787_c0	0.0459215	0.57841	5.15394	19.2748	3.44396	0.341727	0.280297
comp109787_c1	0.102623	0.310223	2.27955	1.15956	1.47891	0.363654	0.0491287
comp120111_c0	2.42127	2.23647	18.2816	49.2854	13.174	4.50449	9.70775
comp120111_c1	1.59836	1.34941	15.3974	28.124	7.69923	1.95176	3.75354
comp88079_c0	0	0	0	0	0	1.15705	0
comp138495_c0	0.161319	0	0.141448	0	0	0.771724	0.115842
comp112782_c0	0.198715	0.600705	0	1.38682	0.613652	0	0
comp87064_c0	0	0	0.1571	0	0.553293	0	0.771965
comp112444_c0	0.519176	1.22068	4.9608	1.26085	6.82417	0.0283038	0.315462
comp111743_c0	0.896984	1.96909	9.96231	1.49047	3.89116	0.783285	4.14845
comp123182_c1	2.52048	7.50252	12.7267	17.2725	13.6243	5.11255	3.83834
comp123182_c0	0.438929	0.796116	4.54139	3.85095	3.25309	1.77314	0.693425
comp99451_c0	0.40479	0	0.496902	1.45286	0.0714304	0	0.348814
comp130861_c0	1.45215	0.847149	0	0	0	3.08749	1.81115
comp110885_c0	0.184461	0.185872	0.202175	0.367812	0.284817	0.196097	0.397383
comp122980_c0	0.995958	0.950757	11.0769	21.7406	5.04124	6.40841	9.97507
comp122980_c1	0.35792	0.592509	4.14707	8.3603	1.89478	2.31016	3.1944
comp140006_c0	0	0	0.30183	0	0	0.0914861	0.247191
comp98490_c0	0.640547	0	0.280824	0	0	1.7875	0.804954
comp80529_c0	0	0.334994	0	0.165725	0	0.883554	0.358098
comp122815_c0	0.185636	1.02881	2.88917	3.81722	3.29626	1.33208	1.06644
comp80750_c0	0.479657	0.41428	0	0.136632	0	0.946981	0.196823
comp120115_c2	0.470802	3.99854	14.2125	3.62097	4.45066	6.72099	0.869351
comp143322_c0	0.432845	0	0	0	0	0.690222	0
comp120115_c0	0.899533	5.71041	28.2366	6.36746	7.61924	7.84145	1.80866
comp120115_c1	0.106836	1.44255	6.46368	3.64279	4.52462	3.36182	0.736498
comp128145_c0	0	0	0.0919978	0	0	3.06734	0.715766
comp117548_c0	0.0854967	1.72301	5.07267	15.9113	17.35	0.242372	0.429764
comp117548_c1	0.257161	3.10953	22.0411	43.9703	44.9822	2.11871	2.44682
comp145974_c0	0	0	0	0.739881	0.178576	0	0
comp110103_c0	0.286108	0.288297	0	0.513444	0.151462	0.669141	0
comp36255_c0	0.206214	0	0.0904066	0	0.181945	0	0.296162
comp132456_c0	1.40457	0	0	0.262564	0	1.77314	0.126077
comp120366_c0	1.24829	1.65433	3.71189	2.63787	2.39431	0.706788	1.31536
comp131546_c0	0.0852189	0.0858708	0.37361	1.86917	0.601519	0.271783	0.0305977
comp113957_c0	0.162518	0.245642	0.427499	0	0.573567	0.345538	0.291759
comp114316_c0	0	0	0.150471	0.983779	0.586724	0.0456084	0.0308079
comp101613_c0	1.93249	0.173091	0.0753093	0.0856301	0.378904	0.639144	0.555086
comp101613_c1	0.7026	0.0786638	0.273803	0	0.137759	0	0.280297
comp115081_c0	0	0	3.65071	0	0	0	3.55042
comp88573_c0	0.282655	0	0	0.563608	0.0831302	0	0.405947
comp107073_c0	0.592108	0	0.0865292	0.442744	0.391819	0.419638	1.13384
comp100838_c0	0	0	0	0	0	0	0.53338
comp123576_c0	67.2914	67.9088	114.141	62.3899	44.0271	60.6124	58.5238
comp58166_c0	0	0	0	0.214708	0.190012	0	0.463939
comp141690_c0	0	0.154567	0	0	0	0.978419	0.165227
comp141387_c0	0	0	0	0.89315	0	0.190471	0
comp129001_c0	0.8781	1.59402	6.49453	16.0389	10.5509	1.60332	1.60287
comp100621_c0	0	0	0	0	0	0	0.300414
comp95653_c0	0	0.188255	0.764464	1.05549	0.879143	0.264814	0.313038
comp120982_c0	40.6139	42.5969	92.9561	45.9937	49.2393	62.0957	54.5506
comp115662_c0	0.657074	0.08828	0.384092	0	0.154599	0.512249	0.503298
comp91539_c0	0	0	0	0	0	0.829909	0.280297
comp102905_c0	1.33668	2.29766	1.24098	2.03818	1.24875	5.68398	1.29864
comp129145_c0	0.679544	0.114124	0.347574	1.69374	1.19914	0.662207	0.569307
comp129145_c1	0.461348	0.483472	0.639143	2.09741	1.6852	0.872999	0.689087
comp146246_c0	0	0	0	0.407343	0.0901224	0	0.146697
comp96293_c0	0.465078	0.234318	0	0	0	0.988828	0.292224
comp81892_c0	0	0	0.159056	1.17555	0.480154	0	0.0651312
comp123186_c0	0.592554	1.43743	4.2335	4.00411	5.57673	1.53983	1.46565
comp104381_c0	0.487295	0.140292	0.366233	0.277616	0	0.148009	0.449903
comp129569_c0	0.113713	0.317706	5.08047	12.3574	3.29265	0.346172	0.17816
comp100829_c0	0	0	0.539893	0.920825	0.339546	0	0
comp96262_c0	1.73383	0.436774	0.10859	0.246944	0.10927	1.77737	0.666995
comp83337_c0	0	0	0	0	0	1.33695	0.258027
comp145170_c0	0.0857202	0.0863759	0	0	0	0.364509	0.184666
comp133235_c0	0.699477	0.0881035	0	0.435857	0.308579	0.0929498	0
comp135894_c0	0.309321	0	0	0	0	1.09611	0.148081
comp87633_c0	0.216422	0.109039	2.08741	0.863083	0.572857	0	0
comp120282_c0	7.98256	12.4488	19.6029	30.7307	24.1322	7.72131	7.98739
comp147035_c0	0	0	0	0.672026	0.169922	0	0
comp102072_c0	0	0.0783839	1.29594	1.55109	0.411805	0.0826956	0.335159
comp135572_c0	0	0.217004	0	0	0	1.03023	0.309293
comp146517_c0	0	0.0992156	0	0	0	0.628039	0
comp82618_c0	1.48047	0.175505	0	0	0	0.370318	0.250145
comp86927_c0	0	0.145385	0	0	0.190952	0.920295	0.103608
comp126666_c0	5.00307	4.77127	3.69485	4.43873	2.90344	5.52444	3.62476
comp91432_c0	0.273804	0.045983	0	0.591455	0.0805269	0.291075	0
comp134449_c0	0.370486	0.37332	0	0	0	0.689247	0
comp82384_c0	0.407621	0	0.402088	0.914385	0.269737	0	0.109767
comp135697_c0	0	0	0.15333	0.348686	0.925738	0	0.251146
comp128285_c1	2.66788	2.95937	3.14522	6.68314	3.3825	4.57599	2.10898
comp129926_c0	2.34845	3.2011	10.4388	14.0307	14.3529	0.997698	2.61979
comp119879_c0	0.132577	0.367376	1.70011	3.66794	2.44185	0.21141	0.214207
comp115455_c0	3.4369	6.0675	12.2471	18.5308	24.1138	4.64749	3.77114
comp34382_c0	0.315269	0.105894	0	0	0.185444	0.223437	0.150929
comp78075_c0	0.217139	0	0.634643	0.577294	0.510893	0	0.103951
comp108022_c0	0	0	0	0	0	0.854318	0.115416
comp135296_c0	0.1814	0.182787	0.477167	0	0.480154	0.192842	0.130262
comp115085_c0	0.300256	5.08289	12.5581	5.53802	11.3916	1.88326	0.733084
comp124384_c0	0.30563	0.615936	0.761074	3.20555	0.474604	0.168952	0.272145
comp89521_c0	0.13493	0.226604	0.157747	0.224206	0.198418	0.239069	0.12919
comp136779_c0	0	0	0	1.49779	0	0	0
comp90888_c0	0	0	0.272505	0.309851	0.0914038	0.440521	0.297566
comp136278_c0	0.196042	0.0987707	0.515683	0	0	0.208408	0.42233
comp129149_c2	0.0554386	0.0319215	0.423601	0.663261	1.11804	0.0336775	0.0341231
comp87026_c0	0.416355	0.839081	0.547606	0	0.642873	0.221309	0.224237
comp129149_c1	0.0956316	0	0.311451	2.41083	0.940202	0	0.0784831
comp87410_c0	0	0.173432	0.452745	0.171597	0.37965	0	0.123595
comp104071_c0	0	0	0	0	0	0.101474	0.479809
comp83966_c0	1.78844	0.200235	0.522715	0	0	0.633749	0.428089
comp125077_c0	0.102623	0.568743	1.88963	3.58098	0.860183	0	0
comp125077_c1	0.785717	0.855066	5.30481	10.7789	3.52171	0.818573	0.654496
comp125077_c2	3.41349	3.52248	16.5698	32.146	10.3053	1.96742	1.56523
comp125077_c3	0.282655	0.0632927	1.03266	1.61255	0.678896	0.166936	0.112763
comp125077_c4	1.30163	1.89452	3.01693	8.59776	7.23195	1.1835	1.05546
comp109300_c0	0	0.274181	0.318111	0.542561	0.480154	0.385684	0
comp125077_c6	2.05812	2.78899	13.5657	37.7837	13.7132	1.9616	2.03852
comp124738_c0	1.07019	1.73888	5.46601	10.8431	7.30609	1.35102	0.960625
comp128911_c0	0.117836	0.118738	1.03322	5.69786	1.35159	0.125269	0.423089
comp104219_c0	0.918431	0.370183	0.805303	1.73977	0.486207	0.195273	0.263809
comp81178_c0	0	0	0.561647	0.159655	0.7771	0.170238	0
comp103205_c0	0	0	0	0	0	1.55658	0
comp78439_c0	0.167499	0	0.293735	1.00197	0.591148	0	0.601403
comp145564_c0	0.186826	0	0	0.279396	0.0824197	0.0993054	0.0670795
comp83650_c0	0.319104	0.321545	0	0	0	0.932891	0.171861
comp95223_c0	0.178438	0	0.234688	1.33426	2.28286	0	0.128136
comp13774_c0	0	0	0.249994	0.758012	0.167706	0	0.136492
comp141616_c0	0.381811	0	0.0836952	0	0	0.202947	0.0685442
comp148333_c0	0.750052	0	0	0	0	0	0
comp91035_c0	0	0	0	0.177901	0	0.379387	0.256271
comp117385_c0	1.4748	1.32686	0.923673	0.73518	0.650619	1.17587	2.04245
comp121908_c0	8.11161	12.8935	12.0858	15.7123	15.5732	3.56602	6.21908
comp121599_c0	5.81199	3.42988	4.36519	1.10811	4.63768	4.18471	9.79375
comp140977_c0	0.172796	0	0	0.344551	0.30492	0.0918477	0
comp113990_c0	0.930156	0.133896	2.03896	1.98719	3.57586	0.494414	1.52672
comp31922_c0	0	0	0	0.0977258	0.345941	0	0.281554
comp121609_c0	19.3454	25.2606	38.0917	48.8076	34.2866	27.8176	16.8492
comp144335_c0	0	0.19666	0	0.389158	0	0.207477	0.140148
comp79171_c0	2.26892	2.36793	6.9009	21.813	6.85473	1.13065	1.2438
comp77100_c0	1.5752	5.41406	142.64	93.9911	142.962	67.1891	2.78913
comp145658_c0	0	0	0.366817	0.208544	0	0	0.300414
comp90330_c0	0	0	0	0.207551	0.826551	0	0
comp120783_c0	2.17308	2.49025	24.1352	51.8058	12.1808	7.60993	3.22806
comp105817_c0	0	0	0.347949	1.58254	0.75861	0	0
comp100725_c0	0.504985	1.30847	1.2651	0.0719236	1.59127	0	0.25902
comp130815_c0	0.713336	0.256712	1.78706	4.92752	0.989036	0.649999	1.09767
comp121455_c0	0.265154	0.100193	0.828259	4.01491	2.12017	0.035235	0.0952031
comp141055_c0	0	0.185872	0	0	0.488258	0.392193	0.132461
comp93158_c0	0.408573	0	0	0.203671	0.0901224	0.434345	0.146697
comp101503_c0	0.0761626	0.0767452	0.333906	0.607466	0.403196	0.0809668	0
comp117929_c0	0.308178	0.110906	0.057904	0.197518	0.971108	0.163809	0.663905
comp113455_c0	0	0	0	0	0	1.0985	0.456629
comp33139_c0	0.190075	0	0	0	0	0.40413	0.136492
comp106184_c0	3.64311	2.04612	0.523667	0.0595433	0.105389	4.5713	2.40167
comp111347_c1	0	0	0.125818	19.5516	1.39266	0.101696	0
comp80275_c0	0.098908	0.0996646	0	0.591661	0.0872679	0.420587	0.0355127
comp36504_c0	0	0	0	0	0	0.457881	0.309293
comp121629_c0	13.9116	27.0544	24.9206	63.385	30.6408	13.4447	18.9611
comp116386_c0	5.30275	16.601	33.4699	33.9605	47.2512	5.44359	6.8164
comp112163_c0	0.599415	0.4832	1.78698	0.876495	0.881453	1.06204	0.430437
comp117811_c0	0.709278	1.03957	2.12016	2.41071	1.64985	1.64513	0.995508
comp98259_c0	0.602997	0.303805	0.264361	0.450887	0.465529	0.480775	0.43301
comp103002_c0	0	0.359396	0.290397	0.482592	0.427084	0	0
comp146215_c0	0.604387	0	0	0	0	0	0.144669
comp145082_c0	0.0853854	0	0	0.170257	0.0753367	0.181543	0.183945
comp143228_c0	0	0	0.154566	0.439372	0	0.468497	0
comp127980_c0	67.2147	49.3185	57.2495	30.647	33.5818	58.487	68.9455
comp140146_c0	0	0	0.282896	0.241249	0.2135	0	0.231684
comp143631_c0	0.223048	0.149836	0.130382	0.296501	0	0	0.0533898
comp85884_c0	0.220572	0.133355	0.947673	1.36343	0.116768	0.445521	0.934511
comp135581_c0	0	0	0.440602	0	0.369467	0.0890324	0.300701
comp141684_c0	0	0	0	0	0.0888765	0	0.434008
comp141094_c0	0	0	0.320773	0	0	0.777823	0
comp143031_c0	0	0.164372	0	0.0813166	0.143927	0.173414	0.234278
comp124719_c0	0.0323592	0.0652135	0.680961	3.77463	2.31263	0.0344004	0.023237
comp130293_c0	9.43539	19.9448	146.592	280.38	80.6968	5.34963	6.26359
comp126721_c0	1.202	2.4224	9.85245	30.5455	12.4437	5.25327	3.3631
comp101061_c0	0	0	0	0	0.138005	4.07383	0.0561596
comp113011_c0	0	0	0	0	0.26911	0.324244	0.146015
comp114372_c0	0	0.100118	0.0871191	0.742938	0.438323	0.105625	0.713482
comp88712_c0	0.493052	0.082804	0	0	0	0.436794	0.708118
comp136870_c0	0	0	0.414405	0.647896	0	0	0.12727
comp138004_c0	0.103107	0.103896	0.180813	0.308389	0	0.548053	0
comp87184_c0	0	0.0884573	0	0	0	0.653262	0
comp92273_c0	0	0	0.609834	0.297175	0.175329	0	0.142696
comp143355_c0	0	0	0	0	0	0.833631	0
comp14204_c0	0.267657	0.0899015	0	0	0	0.663927	0
comp124624_c0	21.2741	28.3816	46.7832	49.2779	41.8467	18.035	18.4787
comp141564_c0	0	0	0	0.206567	0.73123	0.11013	0
comp90864_c0	0.153394	0	0	1.14699	0.0676709	0.0815349	0.220303
comp142198_c0	0	0.109581	0	0	0.0959512	0	0.624741
comp107322_c0	0.259194	0.0870588	0	0.0861377	0.15246	1.46956	0.558378
comp87367_c0	0.227103	0.40047	0.448041	0.679258	0.651222	0.181071	0.203852
comp137860_c0	0	0.0902699	0	0	0	0.380942	0.771965
comp100180_c0	1.45215	0.0770135	0	0	0.134869	0.24375	0.3293
comp129245_c0	0.024741	0.0311628	1.42092	4.44614	2.03558	0.032877	0.0399744
comp87395_c0	0	0	0.275773	0.313566	0	0.334352	0.112925
comp77289_c0	0.150404	0.353626	0	0	0	1.8121	0.396015
comp146802_c0	0.686146	0.197541	0	0	0	0	0
comp145758_c0	0	0	0.638874	0	0	0	0
comp16294_c0	0	0.316919	0.137886	0	0.208124	0.250764	0.112925
comp131181_c0	0.208509	0.140069	0.365651	0.935464	0.55191	0.295548	0.199639
comp134898_c0	0.109021	0.109855	0.382368	0.43477	0.480953	0	0.156575
comp98033_c0	0.771482	1.38202	0	0.0854622	0.151264	6.83455	3.81643
comp116626_c0	0.334358	0.210572	0.32982	0.625034	0.184381	0.333233	0.240101
comp87819_c0	0.185243	0.46665	0.812127	0.738741	0.163442	1.77235	0
comp116781_c0	0	0.0504024	0	5.13653	0	0	0
comp130178_c0	14.2262	12.9524	16.2838	22.6288	13.5945	17.028	13.507
comp130178_c1	7.28622	6.42627	10.4589	13.1492	8.68963	7.84155	7.29569
comp148224_c0	0.101668	0.102446	0	0	0	0	0.146015
comp113481_c0	0.687801	1.43684	0.926685	0.351228	2.76786	1.19487	1.01191
comp86501_c0	0.227694	0.305915	0	0.454018	0.267864	0.161371	0
comp139159_c0	0.185243	0	0.974553	0	0.0817212	0	0.133022
comp124620_c0	37.2794	23.9814	25.9727	21.7697	22.5672	55.0979	35.7743
comp77863_c0	0	0	0.138384	1.18012	0	0	0.113333
comp88646_c0	0	0.172752	0.300646	0	0	0	0.246221
comp109210_c0	0.239328	0.241159	0.209849	0.119304	0.28155	0.424041	0.515582
comp105755_c0	0.676577	0.20977	0.501972	0	0.459195	1.2172	0.52322
comp88872_c0	0	0	0	0	0.190012	0.572351	0.309293
comp130568_c0	0.0984624	0	1.38135	0.785328	0.781873	2.30281	0.565644
comp145024_c0	0	0	0.0908351	0.619702	0	0	0.148783
comp111040_c0	6.67264	6.72369	8.67523	3.36451	12.9251	5.05517	3.02917
comp127582_c0	0.861648	2.71896	17.2575	28.0474	23.6209	1.0767	1.54144
comp110415_c0	0.8197	0.183549	0	0	0.160718	0.968227	0.850233
comp131627_c0	0	0	0	1.05937	2.87954	0.161371	0
comp123567_c0	0.139138	0.701014	7.869	11.3611	70.9821	0.162707	0.179847
comp121101_c0	8.53611	12.2753	11.5452	8.80328	9.7422	9.68074	8.5742
comp77725_c0	0	0	0.407125	0.106828	0.661781	0.531576	0.102592
comp130703_c0	0.59978	1.00728	0.0584336	0	0.646793	2.40876	1.48352
comp122146_c0	0.889324	0.518811	8.70072	13.2997	6.23601	0.49759	0.369727
comp122146_c1	4.78256	4.26613	15.344	16.8215	9.10353	11.2853	5.07832
comp126979_c0	0.898587	1.92674	30.9573	48.2214	65.4182	0.544281	1.57566
comp121433_c0	4.62663	3.7648	0.581722	5.11749	1.09371	8.51916	9.89187
comp136874_c0	0	0	0	0.431542	0.572857	0.230074	0.310824
comp109824_c0	0	0	0.231849	0.878744	0.855436	0	0
comp145346_c0	0	0	0	0	0.139755	0	0.568718
comp88942_c0	0	0	0	0.250493	0	1.06839	0.240561
comp143351_c0	0	0.179803	0	0	0	0.28454	0.384407
comp103279_c0	0.186826	0	0	0.124176	0.439572	0	1.16271
comp143690_c0	0	0	0	0.96246	0	0	0
comp114376_c0	1.88955	5.19274	14.2335	39.1329	41.7173	14.609	14.1855
comp117475_c0	0.267384	0.404144	0.117225	1.3329	0.884688	0.28425	0.672026
comp129014_c0	0	0.227071	0.131727	0	0.0662756	1.637	1.10578
comp95986_c0	0	0.109581	0.381417	1.40949	0.383805	0.115609	0.0780926
comp108299_c0	0.489373	0.219163	0.0953543	0	0	0.924874	0.898065
comp126168_c0	0	0.0257914	0.897715	2.32219	1.25338	0	0.0735204
comp115562_c0	0.0671541	0	0.176647	1.00428	0.85914	0	0
comp104184_c0	0	0	0.490184	0.0557362	0.443928	0.178293	0.481737
comp96092_c0	0.0853854	0	0	0.425642	0.602694	0	0
comp99806_c0	0	0.0781059	0.679653	0.850076	0.88908	0.494414	0.222647
comp104154_c0	0.261259	0.263257	0.458156	0.347296	0.537862	0.370318	0.437754
comp123836_c0	1.82985	1.55536	4.69332	11.6907	6.35917	3.50679	1.89504
comp147308_c0	0.315269	0.317681	0	0	0	0.111719	0
comp140506_c0	0.614775	0	0	0	0	0.580936	0
comp113586_c0	0.723264	0.161955	0	0	0	0.256296	0.461665
comp121772_c0	0.306505	0.243829	0.876978	1.19016	0.512401	0.325839	0.405448
comp127467_c0	2.06614	1.29187	2.10893	4.26772	2.14083	2.64702	1.65868
comp117875_c0	8.12869	11.4947	16.6107	21.9404	5.57492	9.87592	9.45884
comp148357_c0	0.543748	0	0	0	0	0	0
comp114593_c0	0.72306	0.112091	0.243845	0.44362	0.196297	0.591284	0.718929
comp135764_c0	0	0.41428	0.480657	0.136632	0.36275	0	0.196823
comp131868_c0	1.10212	1.20309	0	0.183133	0	0.976364	0.593569
comp129582_c1	0	0.231851	0.554811	1.26169	2.28389	0	0.123921
comp129582_c0	0.946079	1.32326	18.1571	12.0508	26.2382	0.607957	0.694585
comp88562_c0	0	0.284205	0	0.562396	0	0.149919	0.455708
comp138027_c0	0.34333	0.115319	0.0501733	0	0.302925	0.243324	0.164362
comp86571_c0	0.62305	0.209272	0.0910509	0.207058	0.183242	0.331175	0.932103
comp136092_c0	0.207191	0.104388	0.36334	0.103284	0	1.1013	0
comp115178_c0	51.2025	134.268	219.329	145.698	119.076	284.715	140.899
comp114455_c0	0.1469	1.273	3.47774	9.19752	4.17349	1.03069	0.886099
comp28054_c0	0	0	0	0.199021	0.792584	0	0
comp91127_c0	0.376873	0	0	0.375739	0.249391	0.300484	0.0676578
comp143715_c0	0	0	0.558239	0	0.468112	0	0
comp109926_c0	0	0	0.18608	0	0.748979	0	0.228591
comp129851_c0	34.6654	24.7642	26.5429	44.7536	28.5917	39.4056	29.4276
comp147316_c0	0.40479	0	0	0	0	0.430323	0
comp34878_c0	0.186031	0.187454	0	0.370942	0	0	0.267176
comp97704_c0	0.0815622	0.0821861	0.429094	0.4879	0.359817	1.04048	0.234278
comp80500_c0	0	0.348511	0	0	0	0.0735363	0.496728
comp125987_c0	21.4646	37.7065	79.3585	145.43	102.171	4.20634	11.4115
comp108466_c0	0	0	0.479155	0.181607	0.883951	0	0.26161
comp121776_c0	0	0	0.0550753	0.0626231	0	3.47226	0.60892
comp138251_c0	0	0	0.0798592	0.998839	0.160718	0	0
comp137125_c0	0	0	0	0.761988	0.0674343	0.649999	0.109767
comp116709_c0	0.465078	5.05633	88.8342	112.503	200.745	12.0221	22.0596
comp118492_c1	68.7347	38.4606	28.465	28.1391	36.9935	103.151	48.2283
comp112176_c0	0.169447	0.384172	0.594301	1.39373	1.79407	0.225169	0.425877
comp129018_c0	0.607889	0.842241	1.64345	2.67676	1.22913	0.525064	0.609312
comp130707_c0	1.52947	1.54117	6.92889	3.36741	1.85552	2.37117	1.78475
comp121041_c0	8.15734	16.4699	11.8944	15.9342	14.5413	5.71703	7.88627
comp116388_c0	8.01125	13.5193	60.0101	116.694	74.5416	17.3995	7.40756
comp77087_c0	62.4614	18.2237	1.41086	0	0.240766	144.046	123.127
comp142616_c0	0.870478	0.194919	0	0	0	0	0.069454
comp132230_c0	0	0	0.095831	1.68895	0.771448	0	0
comp90826_c0	0.102143	0	0.358247	0.71285	0	0	0.0733487
comp117686_c2	0.0888563	0	0	0.442944	0.470395	0.188922	0
comp140036_c0	0	0	0.247306	0.210899	0.124427	0	0.303805
comp94132_c0	0.0998112	0	0.175034	0	0.352259	0.212214	0.430044
comp114069_c0	1.55439	0.195785	0	0	0.0857164	0.41311	0.837153
comp120668_c0	0.417386	1.12154	3.75462	3.11326	3.32803	0.361545	0.555043
comp147792_c0	0	0.294989	0	0	0	0.311216	0
comp123832_c0	6.78185	17.2094	39.9449	159.721	12.5631	19.2944	9.49486
comp141184_c0	0.173481	0	0	0	0	0.553273	0.249153
comp99053_c0	0	0	0	0	0	4.28846	0
comp81062_c0	0.302193	0.203003	0.353294	0.401712	0.0888765	0	0
comp118315_c1	0.0577507	0.23277	0.17723	1.69852	0.866223	0.0613936	0.414706
comp118315_c0	0.328053	0.069592	0.787238	1.65254	0.974974	0.165195	0.198377
comp128776_c1	8.89898	13.4195	16.7961	21.0914	21.7473	16.5195	10.5914
comp128776_c0	19.8545	17.0809	26.3679	38.0114	25.3596	33.1736	19.7048
comp96306_c0	0	0.193209	0.672499	0.955827	0.338354	0	0.504862
comp139802_c0	0	0.191529	0	0	0	0.303097	0.204738
comp124534_c1	1.6351	10.9551	9.75917	21.2495	22.6018	1.06734	1.91573
comp124534_c0	3.51217	15.9257	35.3744	39.7616	43.9546	1.57209	4.08178
comp121073_c0	0	0.0417552	0.872017	4.00741	3.50991	0	0.133905
comp119778_c0	0.479657	0.483326	0.901232	1.66236	1.02779	0.388505	0.229627
comp126051_c0	1.20892	2.31562	9.08175	13.2473	9.10017	6.54169	2.37756
comp129586_c1	1.69457	1.41633	6.24284	16.4494	9.26062	1.7875	1.83001
comp129586_c0	0.475927	0.393931	1.91513	6.33789	4.17668	0.885409	0.646905
comp138969_c0	0	0	0	0.160242	0	1.19605	0.115416
comp129986_c0	0.127131	0.680552	1.03112	1.925	2.56588	0.10981	0.370876
comp112094_c0	3.30051	4.84277	34.9561	98.8616	2.98872	0	1.2682
comp120707_c1	0	0.605632	6.43496	30.6866	13.9274	0.201772	0.0454316
comp120707_c0	0.187628	0.283595	0	2.05769	0.662187	0.897584	0.0673674
comp85156_c0	0	0	0.23662	0.35873	0.476202	0	0.25838
comp143035_c0	0	0.555274	0	0	0	0.488182	0.131904
comp146712_c0	0	0.211787	0	0	0	0.558593	0
comp96653_c0	0.139227	0	0.732467	0.277616	0.61421	0.148009	0.0499892
comp77438_c0	0	0	0	1.5716	0.927221	0	0
comp77077_c0	112.192	128.752	282.13	200.165	132.493	40.9341	83.467
comp146003_c0	0	0	0	0	0.326885	0.590783	0
comp106188_c0	1.00007	0.43188	0	0	0.315134	2.73382	0.512961
comp105145_c0	0.575228	0	0	0.788557	0.0634414	0	0
comp122715_c0	27.3411	29.0097	17.5612	8.39822	9.21974	13.0262	27.2968
comp129135_c0	2.96653	6.09876	17.4751	28.7885	38.5238	4.56938	4.72877
comp111298_c0	3.07387	3.26946	5.98944	8.51283	8.23681	2.90468	3.92415
comp145178_c0	0.381256	0.128057	0	0	0	0.270203	0.0912594
comp148439_c0	0	0	0	0	0.410345	0.0988828	0
comp83591_c0	0.158972	0	0.696953	0.47548	0.631185	0	0
comp79756_c0	0.201462	0	0	0	0	0.749595	0.217004
comp126055_c3	17.6243	13.4429	29.5091	37.5955	26.3689	16.3027	16.6828
comp123173_c0	1.23988	2.38305	2.30518	4.08616	4.16315	0.781091	1.63232
comp126055_c1	8.5654	3.03165	0.0538377	0	0.162524	47.8457	10.8906
comp126055_c0	28.3673	12.6241	7.12548	6.07649	1.62655	56.4338	25.5847
comp122807_c0	22.1128	23.2178	30.4636	14.9412	15.4393	22.9049	18.638
comp128778_c0	0.0448291	0.243929	2.0597	6.74881	1.98558	0.00953136	0.0450682
comp124747_c5	39.8013	34.577	28.7105	75.0398	66.5842	32.9746	34.9361
comp120097_c0	0.341542	0.206492	1.55725	2.11118	1.29579	1.12556	0.564097
comp124747_c3	15.5049	15.8147	22.4922	40.7493	30.791	24.296	19.5442
comp124747_c2	0.41399	0.0834313	0	0	0	0.0880207	0.297284
comp124747_c1	0.777085	1.49028	4.94541	6.94772	6.34764	0.586266	1.06204
comp124747_c0	11.8294	7.51471	6.31357	18.5453	17.1685	11.9377	9.97197
comp145655_c0	0.217499	0	0	0	0.0959512	0.231218	0.156185
comp130460_c0	3.50741	6.78447	7.88066	31.9712	26.9123	1.36495	2.65358
comp134607_c0	0.506867	0.127686	0.111108	0	0	0.942969	0.0909949
comp141247_c0	0	0	0.312918	0	0.393596	0.474234	0
comp119941_c0	0.142681	0.0862632	3.00254	9.47392	3.6256	0.182017	0.450817
comp93726_c1	0.446095	0.179803	0	0	0.157438	0	0.128136
comp109914_c0	0.271536	0.182409	0.23809	1.48895	1.27776	0.192443	0.194989
comp145836_c0	0	0	0.0925904	0.842236	0	0	0
comp140181_c0	0.21222	0	0	0	0	0.676819	0.228591
comp134749_c0	0.161319	0.568934	0.70724	0	0.498168	0.0857471	0
comp121160_c0	0.505402	0.827561	2.49271	1.2597	1.48641	1.61185	0.861953
comp102663_c0	0	0.134304	0.81807	2.05969	1.35239	0	0.095711
comp128772_c0	2.18587	9.18929	93.4404	31.213	72.4788	0.674636	1.29961
comp126411_c0	18.4309	10.3434	15.1803	1.82749	5.0136	26.6768	15.0056
comp148159_c0	0.172796	0.348235	0	0	0	0.183695	0
comp105269_c0	0.123495	0.12444	0.324851	1.2928	0.762731	0	0.266044
comp107039_c0	2.39328	0.482318	0	0	0	1.0177	1.26031
comp86376_c0	0.39267	0.46162	0.229535	0	0	0.974025	0.0939917
comp132514_c0	0.392084	0.0987707	0.343788	0.781806	0.345941	0.833631	0.281554
comp82231_c0	0	0	0	0.647312	0.190952	0.115037	0.466236
comp145020_c0	0	0	0	0	0.671659	0	0
comp112630_c1	2.0414	7.05714	49.1272	6.10576	46.3866	7.21163	3.38289
comp142621_c0	0	0	0	0.756696	0.267864	0	0
comp119117_c0	2.22436	3.53448	2.40046	4.9471	3.20808	1.63708	1.59731
comp93150_c0	0.659884	0	0	0	0	0.263066	0.0592325
comp143694_c0	0.734059	0.164372	0	0	0	0	0
comp117175_c0	0.149206	0.0751736	0	0.371892	0.394939	0.475852	0.26786
comp100226_c0	0	0.170743	0	0	0	1.17088	0.243358
comp115508_c0	0.16272	0.10931	0	0.432612	0.191426	0.172984	0.623191
comp115508_c1	0	0.230637	0.0501733	0.171148	0.20195	0.547479	0.534178
comp130174_c0	65.289	68.8569	52.3681	77.4274	112.58	21.6442	46.4143
comp130174_c1	37.9277	19.3549	12.0691	7.2209	6.91118	28.2518	39.3455
comp130174_c2	9.40095	19.062	13.9069	5.80759	56.2302	29.3687	51.0243
comp130174_c3	20.5459	8.65961	6.50473	3.63721	3.91919	15.1887	19.1385
comp87260_c0	0.210179	0.423574	0.0921452	0.419093	0.0927221	0.223437	0.452787
comp80781_c0	0	0	0	1.32652	0	0	0
comp117992_c0	0	0	0	0	0	1.55286	0.224772
comp116785_c0	0.235039	1.18419	0.412177	0.234332	0.207379	2.24879	0.801709
comp116785_c1	23.9901	34.6277	51.8727	40.9402	41.5085	79.9091	35.6571
comp131793_c0	0.157257	0.950757	1.03415	0.548741	0.346874	0.83588	0
comp99363_c0	0	0	0	0.188683	0.25047	0	0.475655
comp118178_c0	0	0.537216	13.4921	52.2735	5.5312	2.30616	0.184821
comp92141_c0	0.124907	0.062931	0	0.311326	0.0551034	0.265571	0.17939
comp141546_c0	0.385175	0.19406	0	0	0.169922	0.204735	0.138296
comp113485_c0	0.121437	0.061183	0	0.363214	0.160718	0.516388	0.174407
comp11761_c0	0	0.0863759	0	0	0.302529	0.546764	0.0615553
comp102958_c1	0.146506	0.118101	0.411071	0.759536	0.336087	0.0622988	0
comp102958_c0	0.174404	0	0.101948	0.521637	0.102586	0	0.0834926
comp117717_c0	21.7003	25.4375	20.6939	18.6739	31.7768	24.9845	26.4312
comp109678_c0	0.555729	0	0.324851	0.36937	0.163442	0	0.266044
comp104715_c0	0	0	0.764736	1.79343	0.577143	0	0
comp123812_c0	0.214564	0.648614	1.05826	2.43331	3.78625	0.199586	0.693347
comp79220_c0	0	0	0	1.46683	0.185444	0	0
comp126081_c0	4.10622	6.27644	11.8841	12.5663	13.5998	9.27201	5.55367
comp132895_c0	0	0.12305	0.214148	0.852234	1.07744	0	0.263072
comp135689_c0	0.533138	0.179072	0	0	0	0.472306	0.0638074
comp143893_c0	0.182918	0	0.160387	0.27355	0.161391	0	0
comp76592_c0	0.367372	0.879184	0.966363	0	0.769827	0.634636	0.494641
comp102441_c0	0	0	0	0	0	1.36691	0.123111
comp140185_c0	0	0.213843	0.0930398	0	0.187245	0	0.380986
comp142818_c0	0.172115	0.173432	0	0.257396	0	0.182972	0.308988
comp124440_c0	7.82716	11.8712	25.306	40.6359	37.8763	14.3161	11.0095
comp114893_c0	65.4472	83.4596	59.4852	61.7079	66.7861	41.9314	62.768
comp144607_c0	0.10875	0	0.381417	0	0	0.462437	0
comp128236_c0	0.492925	0.83068	4.82881	10.0152	6.76367	1.74371	1.13514
comp109945_c0	0	0	0	0	0.0688793	1.74281	0.224237
comp95875_c0	0.595604	0.180048	0	0	0	0.506539	0.940941
comp103989_c1	0.312267	0.707974	1.64282	0.778316	0.206638	0.165982	0.336356
comp142171_c0	0	0.0712811	0	0	0	1.20323	0
comp125618_c0	1.41126	2.93199	16.9138	18.1726	25.547	1.55928	2.43676
comp145992_c0	0	0	0	0	0	0	0.780926
comp95345_c0	0.662384	0.13349	0	0.132078	0.175329	1.19708	0.142696
comp129669_c1	1.98645	2.10985	14.2368	18.046	19.09	3.99521	3.76719
comp129669_c0	9.63071	14.3209	23.6784	20.7957	19.6563	9.44933	7.91202
comp14314_c0	0.371746	0	0	0	0.131199	0	0.320339
comp137828_c0	0.100731	0	0	0	0	1.28502	0
comp145300_c0	1.01454	0	0	0	0	0	0
comp120490_c0	1.22083	3.00708	3.10941	9.50539	6.89037	1.60685	2.0734
comp86372_c0	0	0.0795158	0	0	0	1.25835	0.169999
comp122490_c0	12.1769	17.2533	23.8562	12.2445	16.4915	10.213	13.5079
comp106763_c0	0.271874	0.164372	0.715157	0.542111	0.479756	0.809265	1.6009
comp100892_c0	0.787699	0	0	0	0	0.628039	0.282822
comp128962_c0	5.03386	7.86088	31.5889	32.4565	34.3856	10.6396	6.79679
comp111788_c0	4.46575	5.25348	23.213	4.87836	115.51	7.51867	15.712
comp108570_c0	0.0827979	0	0.0725993	0.660389	0	0	0.237827
comp147318_c0	0	0	0.345337	0	0	0.31402	0
comp79660_c0	0	0	0	2.16326	0.496336	0	0
comp130077_c0	9.83923	6.1667	14.0343	17.4589	12.9998	6.99218	8.54958
comp129993_c1	11.5703	11.8327	38.5385	72.3181	65.6787	15.2365	14.966
comp129993_c0	18.7418	16.7845	21.4023	39.4289	24.9828	22.011	14.6792
comp140364_c0	0	0.213843	0	0.423162	0	0.33841	0.0761971
comp86821_c0	0.412427	0.332466	0	0	0	0.701508	0.0592325
comp105308_c0	0.240205	0.564766	0.631853	1.59655	0.847745	0.170238	0.574967
comp105097_c0	1.03269	0.173432	0	0	0	3.11053	0.308988
comp112317_c0	0.0808831	0.0611264	0.656013	1.45151	0.463868	0.257955	0.0580818
comp145427_c0	0	0	0	0	0	0.457881	0.309293
comp108462_c0	0.147694	0.520882	0.129501	0.0736245	0.130312	0.235515	0
comp104962_c0	1.06917	0.478823	0	0	0.314449	0.820888	0.639808
comp145724_c0	0.31833	0	0	0	0.0936223	0	0.304789
comp129855_c0	3.92626	5.73562	28.415	38.6643	14.0161	11.2988	5.97509
comp134086_c0	0.788345	0.288864	0	0.643068	0	0	0.154393
comp118496_c0	0.666266	2.19484	8.92026	1.6351	0.859174	4.76736	2.35541
comp84300_c0	0.434998	0.219163	0	0	0.0959512	0.115609	0
comp135639_c0	0.303592	0.101972	0.266197	0.100893	0.267864	0.322742	0.145339
comp86547_c0	0	0	0	0.799738	0.619282	0	0
comp106821_c0	0.414382	0.208776	0	0	0	6.05716	2.71529
comp123850_c0	2.59104	4.10028	7.79151	14.962	11.63	3.16118	2.64732
comp36076_c0	0.5855	0	0	0	0	0.207477	0
comp130221_c0	9.75324	11.0279	30.1399	55.8531	35.5432	10.8862	9.78052
comp146569_c0	0	0.170743	0.148575	0.168937	0.149505	0	0.0608396
comp125548_c0	8.73353	13.5259	25.7176	29.8463	43.6043	5.01718	7.57005
comp145651_c0	0	0	0	0.518877	0.275517	0	0
comp117443_c1	0	0.10797	1.03347	0.320483	0.18908	1.02518	0.769442
comp134070_c0	0.135768	0.228011	0.23809	0.0902395	0.07986	0.336775	0.194989
comp128232_c0	10.0331	5.19289	13.9635	25.5739	12.1546	9.72197	7.00805
comp128232_c1	26.1128	55.4829	110.661	140.602	168.144	29.3777	27.2331
comp89433_c0	0.08343	0	0.146307	0.249536	0	0	0.299554
comp126114_c0	23.2119	24.0985	21.2861	25.0847	30.2387	16.1885	18.5017
comp76578_c0	0.619476	1.07008	1.62952	1.58814	0.8589	0.188158	1.01678
comp103520_c0	0.167179	0.0842289	0.293173	0.500027	0.0737522	0.355449	0.120051
comp148151_c0	0	0	0.16174	0	0.406882	0	0
comp118933_c0	0.518545	1.06512	4.84401	1.27258	3.29062	0.72087	0.515582
comp84304_c0	1.10397	0.370806	0	0	0.19481	0.938887	0.422804
comp115284_c0	2.83023	3.12093	4.19846	3.3896	4.79014	4.06845	3.42564
comp135635_c0	0.482176	0	0.211392	0	0	0	0.692498
comp137051_c0	0	0	0.532395	0	0.89288	0	0
comp94897_c0	0	0	0	0.105279	0.55902	0	0.303316
comp138122_c0	0	0.105387	0	0	0	0.444736	0.45062
comp104859_c1	0	0.0207889	0.958763	1.66609	1.48355	0	0.0370378
comp125151_c0	9.13936	13.9412	15.6579	9.3218	14.0838	13.7902	10.6307
comp86796_c0	0	0	0.54538	0.442944	0.156798	0.377845	1.02092
comp96761_c0	13.1045	27.2753	23.9224	13.1721	28.0527	35.7412	22.6
comp88040_c0	0.069836	0	0.122468	1.04439	0	0	0
comp97316_c0	0.0700598	0	0.0614302	0	0.123629	0.446874	0.452787
comp100896_c0	0.777888	0.391919	0	0	0.137268	0.248087	0.223439
comp126132_c0	0.190213	0.734728	1.09799	3.11326	2.12582	0	0.2618
comp77318_c0	3.56286	3.39606	8.18997	0.0960037	0.594729	0.614206	0.898925
comp20770_c0	0	0.102446	0	0.304086	0.179407	0	0.219022
comp108355_c0	0.584272	0	0.180813	0.239858	0.0606484	0.146148	0.296162
comp122068_c0	25.906	24.1229	13.2389	13.608	12.3784	22.6424	26.8172
comp130464_c0	2.49567	1.73432	11.1677	34.3194	6.83369	7.04443	2.41011
comp132362_c0	0.56531	0.632927	0.330452	0	0.11084	0.333872	0.541262
comp112313_c0	0.902422	0.673574	0.175837	0.0333224	0	4.29929	1.77607
comp137967_c0	0.414382	0.208776	0	0	0	0.881041	0.148783
comp79664_c0	0.172796	0	0	0	0.15246	0.367391	0.620419
comp129859_c0	4.80908	3.9241	7.6237	12.3166	8.7399	7.73347	5.85573
comp18107_c0	0	0	0	0	0	0.808259	0
comp129859_c2	0.745062	3.36257	11.3175	18.9262	18.4344	0.490854	1.62769
comp105304_c1	0	0.0493853	0.128921	0.977258	0.129728	0.0521019	0
comp105304_c0	0	0	0.21946	0.499073	0.294446	0	0
comp89349_c0	0.725169	0.626328	0.36334	1.2394	0.73123	1.32156	0.520741
comp132418_c0	0.268204	0.135128	0.117584	0	0	0.855367	0.433342
comp130143_c0	0.827248	2.38512	8.25418	15.5981	9.37672	2.10549	3.33445
comp142215_c0	0.53972	0.181283	0	0	0	0.478137	0
comp139780_c0	0	0	0	0	0	0.420587	0.426152
comp100233_c0	0	0.332466	0	0.328949	0.582225	0.701508	0.118465
comp16243_c0	0	0	0	0	0	0.553273	0
comp135951_c0	1.3035	0	0	0	0	0.213188	0
comp77567_c0	0	0	0	0.243043	0.716959	0	0.0583517
comp130087_c1	2.94198	1.82856	5.49672	7.56582	3.34779	2.76219	2.33968
comp121164_c2	1.1703	0.209645	3.23807	3.21513	0.975209	0.898534	0.326818
comp144131_c0	0.567757	0.0953501	0	0	0	0.40238	0
comp129379_c0	18.8096	8.24297	3.2883	4.22088	1.98252	16.094	19.4463
comp123177_c0	0.364564	0.16837	2.7837	1.2267	1.82274	0.549044	0.534492
comp100335_c0	0.732108	1.47542	0.733635	0.417088	0.738228	0.111184	0.22531
comp140754_c0	0.580318	0.0974596	0	0	0	0.616924	0
comp121201_c0	0.0599415	0.221467	1.22636	1.41434	1.44558	0	0.172175
comp81574_c0	0.3613	0.182032	0.158398	0	0.15939	0.192045	0.713482
comp105744_c1	0	0	0.573348	0.465659	0	0	0.0670795
comp136850_c0	0.14012	0.141191	0	0.419093	0.247259	0	0.301858
comp117433_c0	0.244686	0.287651	0.0715157	0.609875	0.539726	0.216767	0.409986
comp124698_c0	34.2149	63.4644	92.0996	131.765	104.709	58.5567	56.121
comp105300_c0	0.462128	0.186265	0.283644	0	0.163097	1.08081	0.530964
comp132414_c0	0.517978	0	0.272505	0.206567	1.00544	0	0.297566
comp146609_c0	0	0	0	0	0	0.906828	0
comp103952_c0	0.214301	0.561444	0.676454	0	0.226896	0	0.338554
comp122066_c0	0.0258989	0.339261	1.20357	0.813359	1.37106	0.881041	0.61373
comp132056_c0	0.103107	0.207791	0.180813	0.513982	0	1.20572	0
comp90849_c0	0	0	0	0	0	0.835333	0
comp148016_c0	0	0	0	0	0.16698	0.40238	0
comp122498_c0	11.1452	20.5644	22.1562	10.1046	16.5669	12.5732	12.6218
comp92370_c0	14.8104	11.867	38.9583	17.7011	14.2482	18.4003	10.2508
comp107802_c0	0.340213	0.0857038	0.149153	0.59358	0.300174	0.180836	0.122153
comp85869_c0	0.76697	0.483023	0.168125	0.0955827	0.0845886	1.52878	2.20303
comp86721_c0	0	0.0541176	0.376731	0.535451	0.0473862	0	0.308533
comp99244_c1	0	0.203003	0	0.803423	0.0888765	0.21417	0
comp99244_c0	0.337325	0.339905	0.177465	0.403571	0.595253	0.430323	0.145339
comp97788_c0	0.805319	0	0.20175	0.0573496	0.253766	0.244605	0.743524
comp130577_c0	0.166226	0.251246	6.4859	4.51601	16.4263	0.706843	0.537146
comp138042_c0	0	0	0	0	0	1.21028	0.0545021
comp77314_c0	2.86497	2.03151	5.95455	10.8964	6.74081	2.03046	2.05732
comp136854_c0	0	0	0	0	0.290018	0.698871	0.0590098
comp142475_c0	0.163124	0	0	0.162633	0	0.346828	0.117139
comp110868_c0	0.470079	0.236837	0	0.468663	0.155534	0.187399	0.253171
comp140897_c0	0.0984624	0	0	0.392664	0.260624	0	0.212116
comp123550_c0	0	0.0763197	0.345337	4.09277	1.93798	0.0161036	0.0217555
comp143941_c0	0	0	0	0	0.215488	0.129818	0.438453
comp196_c0	0	0	0.185181	0	0.27951	0	0.151658
comp142056_c0	0	0	0.379529	0.647312	0	0	0
comp137814_c0	0.247456	0.166233	0.433952	0.328949	0	0.175377	0.177697
comp83291_c0	0	0.261693	0	0	0	1.15037	0.279742
comp111699_c0	0.172796	0.348235	0.833313	1.3782	1.06722	0.275543	0.496336
comp107356_c0	0	0.188255	0.163814	0	0.906616	1.48958	0
comp123200_c0	9.27712	28.3826	30.4769	32.9623	36.9665	7.21357	8.2734
comp119329_c0	0.0800683	0.121021	0.315927	3.39266	1.58952	0	0.0574967
comp128398_c0	23.2268	14.1654	22.633	50.7624	8.82636	25.239	14.8313
comp130083_c0	0.766277	0.963184	7.71982	13.2671	6.18943	1.01617	0.862264
comp101318_c0	0.29275	0	0	0.778316	0.430496	0.518693	0
comp90064_c0	0	0	0.844326	0.480019	0.509767	0	0.138296
comp123721_c0	0.314871	1.25242	6.10296	4.27926	7.45714	0.0704699	0.535517
comp77563_c0	0.107678	0.108502	0.18883	0.214708	0.760047	0.22894	0.154646
comp130825_c0	0	0.40322	2.06135	3.09189	4.89878	0	0
comp117118_c0	1.04712	0.395674	0	0	0.115486	3.26994	1.64485
comp128908_c0	1.58014	0.796116	0.115459	0.820514	0.116182	1.8548	1.27653
comp129107_c0	4.04519	4.48539	3.63951	5.30447	4.37183	3.65271	6.4338
comp104719_c0	0	0	0.663446	0.419093	1.40938	0	0.181115
comp113388_c0	0.204287	0.0686164	0.268685	0.916522	0.540735	0.144782	0.146697
comp130133_c0	0.488117	0.734949	1.40205	2.36611	1.64844	1.47918	0.95485
comp120494_c0	1.82937	8.47949	7.3868	5.12553	2.50803	1.30648	4.70898
comp136605_c0	0.170106	0	0.820344	0	0	0	0.427534
comp146679_c0	0.105597	0	0	0.105279	0.55902	0	0
comp85789_c0	0	0.118101	0.102768	0.175278	0.620468	0	0.252492
comp117080_c1	1.26941	1.77829	1.0859	0.370417	0.764892	0.592456	1.20059
comp117080_c0	0.0593985	0.239412	0.208328	0	0.262041	0.0631453	0.511846
comp77209_c0	4.74043	11.9417	46.1259	23.04	20.3899	11.3388	6.5245
comp85468_c1	0	0	0	0.675	0.0853372	0.411282	0.138908
comp76572_c0	0.207191	0.52194	0.18167	0	0.182808	0.11013	0.223175
comp120162_c0	3.22783	0.912989	0	0	0	2.34783	1.30127
comp126085_c0	0.146212	0.014733	0.692291	5.21862	2.12858	0	0.0209988
comp105881_c0	0.12858	0.32391	0.394598	1.66651	0.907586	0.341727	0.0461665
comp147985_c0	0.753747	0	0	0	0	0	0
comp122719_c0	54.9918	46.1989	33.9641	30.0312	34.0179	41.1042	40.1
comp133929_c0	0.693926	0.291347	0	0.345918	0	0.307374	0.249153
comp92651_c0	0.390333	0	0	0.389158	0.172198	0.207477	0
comp119327_c1	0.0709697	0.0715126	1.46236	2.33495	3.06826	0.0754463	0.0764445
comp119327_c0	0.116891	0.0588927	0.204986	0.524427	0.928213	0.372793	0.125909
comp143181_c0	0.358339	0.18054	0	0	0	0.380942	0.0643304
comp107806_c0	0.207191	0	0.18167	0.103284	0	0.11013	0.148783
comp127898_c0	1.04313	0.757553	0.832239	0.768278	0.58041	0.889138	1.62635
comp79001_c0	0.9368	0.503448	0	0	0.110207	0.796713	0.53817
comp86725_c0	0.277864	0.46665	0	0.0923426	0.245164	0.196928	0.199533
comp110864_c0	0	0	0.0476771	0.379477	0.76761	0.231218	0.0780926
comp140893_c0	0.675171	0	0	0	0	0	0.545442
comp44007_c0	0.380151	0	0	0	0	0.303097	0.409477
comp92244_c0	0.0863979	0.348235	0	0	0.15246	0	0.31021
comp142759_c0	0	0	0	0.407343	0.36049	0	0.0733487
comp147470_c0	0.101197	0.203943	0	0	0	0.322742	0
comp109952_c0	0	0.194919	0	0	0	0.616924	0
comp135602_c0	0.0980209	0	0	0	0	1.45885	0
comp96644_c0	0.169776	0.299381	0	0.253897	0.0374489	1.17315	0.365746
comp96644_c1	0.192587	0.436636	0.253298	0	0.127442	0.870125	0.622333
comp128107_c2	3.47234	3.58494	7.14989	8.82497	6.94353	3.88804	4.00591
comp114337_c0	1.5762	0.839081	3.85932	10.9112	4.30332	1.96017	1.23864
comp145863_c0	0.10509	0	0	0	0	0.446874	0.301858
comp137810_c0	0	0.15349	0.267125	1.139	0.0671993	0	0
comp93450_c0	0.317944	0	0.139391	0	0.42079	0	0.513707
comp148411_c0	0	0	0	0.312816	0.184557	0	0
comp81066_c0	0	0	0.306659	0.523028	0.15429	0.1859	0.0627864
comp82246_c1	0	0	0.210041	0.477652	0.9511	0	0
comp108265_c0	0.0818676	0	0.358918	0.163242	0.361165	0	0.0587888
comp123204_c1	0	0.331216	0	0.327712	0.145009	0.262077	0.472079
comp133925_c0	0.359813	0.181283	0	0.807143	0	0.573764	0.12919
comp114505_c0	0	0.0509858	0.28838	0	0.267864	1.50613	0.254343
comp134380_c0	0.242874	0.978927	0.567888	0	0.214291	0.172129	0.116271
comp83804_c0	0.183686	0.0925457	0	0.2747	0.405172	0.195273	0.0659522
comp39271_c0	0.0756355	0	0	0.527854	0.333671	0	0
comp135164_c0	0	0	0.656377	0.671697	0.132097	0	0
comp115060_c0	0	0.2539	0.773276	0.251214	0.333479	2.6117	0.588058
comp118531_c0	19.524	19.8608	11.5396	25.7065	25.32	22.4248	17.5363
comp127195_c0	0.396997	0.536045	2.08858	4.88419	3.13847	0.835637	0.581567
comp130137_c0	10.215	7.98107	19.2824	29.9039	14.0183	11.0504	14.5904
comp123763_c0	106.139	103.707	94.7306	148.84	197.233	81.0701	100.418
comp146102_c0	0	0	0	0	0	0.707227	0
comp113900_c0	0.172115	0.086716	0.0754575	0	0.15186	0	0.247191
comp100383_c0	0.0886761	0.178709	0.272137	0.530455	0.15648	0	0.31839
comp83015_c0	0.656698	0.283595	0	0.0935315	0.24832	0.199463	0
comp133536_c0	0	0.108502	0.944148	0.107354	0.665041	0	0
comp94522_c0	0	0.320765	0	0.317372	0.280867	0	0.304789
comp71749_c0	0	0	0	0.889504	0	0.079039	0
comp105114_c0	0.489373	0.273954	0.143031	0.0542111	0	0.867069	1.75708
comp81873_c0	0.231717	0.15566	0.0677251	0.616052	0.272596	0.164222	0.0554651
comp105495_c0	0	0.125862	1.13172	2.8642	1.80005	0.0885237	0
comp110708_c0	0	0	0	0	0	0.986496	0
comp86625_c0	0.527987	0	0	0.105279	0.37268	0	0.227487
comp136126_c0	0.260222	0.174808	0.228169	0.345918	0.0765325	0	0.124576
comp136045_c0	0.0614007	0.123741	0.538377	0.183648	0	0.326369	0.176366
comp111518_c0	1.95749	0.602698	0	0	0.0959512	0.462437	2.22564
comp13755_c0	0.294063	0	0.429736	0	0.0864852	0	0
comp134085_c0	0	0	0.45097	0	0.453793	0	0.369332
comp115416_c0	0.524608	0	0.881646	0.130757	0.115717	0.139425	1.44409
comp145659_c0	0.0975833	0	0	0	0	0.414955	0.140148
comp112712_c0	0.864179	0	0	0.608173	0.358813	0.108081	0.109511
comp89607_c0	266.349	136.695	75.1533	9.7621	10.6875	348.684	117.518
comp86543_c0	0	0.352414	0	0	0	0.557699	0.502292
comp106825_c0	0	0.104885	0	0	0.367356	0.442618	0.298983
comp130694_c0	2.25016	2.26737	2.11392	0.480725	0.496336	13.84	2.8277
comp137351_c0	1.65892	0	0	0	0	0	0
comp128679_c0	0.11141	0.145941	1.81698	3.84318	4.18752	0.177656	0.112004
comp133088_c0	0.29275	0.0983298	0.0855634	0.92425	0.430496	0	0.0700742
comp131661_c0	0.141633	0	0.496748	0.423619	1.20799	0	0.644137
comp130225_c0	2.66695	4.3635	10.9296	12.4609	9.6431	3.48174	4.01805
comp126894_c0	2.8655	1.07353	0.386545	0.0732533	0.0972413	2.18705	1.68838
comp113866_c0	0	0	0.427499	0.405072	0.573567	0.172769	0.291759
comp105576_c0	0.169447	0.136595	0.356581	1.28392	0.328912	0.396298	0.170351
comp135726_c0	0	0	0.588436	0	0.59212	0	0.206534
comp103072_c0	0.228034	0.0984763	0.371327	1.3316	0.57485	0.138524	0.0701786
comp137910_c0	0	0	0.280481	0.956759	0.188158	0	0
comp146782_c0	0.0658393	0.132686	0	0	0.058091	0.559939	0
comp108829_c0	0.233644	0.313908	0.318678	0.362351	0.458105	0.0827938	0.223705
comp109954_c0	0	0.212298	0	0	0	1.7918	0.378232
comp107415_c0	0	0.106405	0.185181	0.105279	0.65219	0	0
comp96785_c0	0	0.181035	0.735142	0.447798	1.10962	0.159161	0.129013
comp116301_c0	0.103107	0.103896	0	0	0.636809	0.82208	0.296162
comp122645_c0	7.13218	11.2225	7.96904	7.55608	8.80723	5.99359	7.31181
comp79657_c0	0.737845	0	0	0.183906	0	0	0.463613
comp123227_c1	0	0	0.20175	1.08964	0.710544	0.122302	0
comp108286_c0	0	0	0	0	0.332521	0.500807	0.541262
comp119871_c0	11.581	17.9135	32.8992	67.594	37.5355	13.2656	7.71788
comp130349_c0	30.4883	32.8835	23.7291	14.7492	24.4215	39.4558	35.1301
comp105082_c0	0.459215	0.0925457	0.322121	0.2747	0.243103	0.488182	0.593569
comp127072_c1	121.809	150.457	105.567	45.61	62.0014	133.067	104.113
comp127072_c0	281.465	369.863	547.176	158.107	236.527	533.344	373.742
comp110993_c0	0.0914588	0	0	0	0.484172	0.0972279	0.328381
comp122896_c0	0.0735982	0.0865214	1.48425	3.74221	2.11044	0.143441	0.105701
comp129844_c1	20.0875	33.3593	64.3855	34.6939	34.4976	22.7072	24.6701
comp82436_c0	0	0.174808	0	0.461224	0.61226	0	0.249153
comp135991_c0	0.192871	0	0.338227	0.38458	0	0.136691	0.276999
comp124006_c0	61.9005	66.0687	42.8644	7.52267	27.4248	62.6867	58.7957
comp98397_c0	0.381811	0	0.502171	0	0.336877	0.15221	0.548353
comp142346_c0	0	0	0.25669	0.389158	0.172198	0	0.140148
comp92504_c0	0.434689	0	0.0544495	0.309558	0	0.264062	0.267556
comp122191_c0	27.9569	36.2546	35.3856	38.6813	41.6692	26.3636	27.0531
comp141065_c0	0.170106	0	0	0	0	0.542509	0.366458
comp105273_c0	0.093814	0	0.246775	1.40297	0.413867	0.0997316	0.606307
comp124730_c0	15.3618	20.3775	16.557	66.6989	26.7368	36.8851	36.6627
comp134744_c0	0	0	0	0	0	0	0.226393
comp123358_c0	4.62337	5.38321	31.8357	41.5747	23.4007	19.0337	10.082
comp108519_c1	0.283353	0.734196	0.95831	0.242143	0.428582	0.430323	0.406949
comp109086_c0	0.370486	0.223992	0	0	0	0	0.638506
comp28201_c0	1.01125	0.0783839	0	0	0.137268	0	0.0558598
comp108736_c0	0.270337	0.0972874	4.31748	3.21502	3.27116	0.492667	0.305058
comp112854_c0	0	0.10797	0.46976	0.587552	0.567241	0.227818	0.19236
comp126131_c0	5.27078	5.66379	6.25835	7.18446	2.24652	5.09254	3.54344
comp138409_c0	0	0	0	1.30911	0	0	0
comp103254_c1	0.313761	0.263467	0.0917043	0.52136	0.461392	0	0.0751034
comp103254_c0	0	0.0831165	0.578603	0.411186	0.218334	0	0.355395
comp107055_c0	38.2527	49.783	39.6688	38.5081	57.5962	60.7019	32.7814
comp124592_c0	34.3002	24.2852	1.55451	0.249536	0.0736115	43.1711	49.696
comp88082_c0	0.943539	0.158459	0	0	0	0	0.225851
comp119309_c1	150.752	201.904	44.9128	24.6986	33.5258	105.421	128.084
comp114769_c0	52.0943	107.689	56.0353	61.3332	78.7905	28.2467	40.5574
comp119309_c2	84.7823	88.9329	24.3788	10.0302	22.0298	57.4617	63.2462
comp99132_c0	1.33189	1.18419	0	0	0	6.82965	1.80033
comp125399_c0	0.697897	1.3534	5.79605	15.2813	19.5186	0.979893	0.756463
comp138795_c0	0	0.300353	0.174238	0	0.525987	0.21125	0
comp105979_c1	0.0884966	0	0	0.705841	0.156164	0.282236	0
comp112379_c1	0	0	0	0.924078	1.36298	0	0
comp112379_c0	0	0.053853	0.187445	0.905815	1.17886	0	0.211079
comp31891_c0	0	0	0.133099	0	0.267864	0.322742	0.327013
comp114423_c0	0.532327	1.13985	1.34193	0.199021	1.14484	1.83919	1.40959
comp116400_c0	2.3447	0.38107	0	0	0	0.804064	0.108627
comp142900_c0	0.290159	0	0	0	0	0.616924	0.069454
comp146899_c0	0.215356	0	0	0	0	0.11447	0.541262
comp122641_c0	1.32871	0.341283	0.0913764	0.363647	0.275846	1.99416	1.53411
comp120909_c0	1.8652	4.45409	12.4452	18.5831	21.4617	3.73483	2.28431
comp115745_c0	0.0457294	0.0230396	0.400967	1.45894	0.463999	0	0.361219
comp138841_c0	0	0	0	0.801744	0.258009	0	0
comp128816_c0	0.119202	1.32125	4.54659	5.43707	7.30956	0.411843	0.56709
comp102980_c0	0.642902	0.277637	0.322121	0	0.243103	0.878727	0.857378
comp105136_c0	0	0.238117	0.621607	0.765695	0.521249	0.502432	0
comp139187_c0	0.263357	0	0	0	0	0.933231	0.189116
comp110352_c0	0.451625	0	0.158398	0.540319	0.15939	0.576135	0.259448
comp134247_c0	0.0975833	0.19666	0	0	0	0	0.0700742
comp89130_c0	0.108211	0	0	0	0	0.230074	0.466236
comp148539_c0	0	0	0.077596	0	0.0780818	0	0.254196
comp89593_c0	0	0	0	0	0	0.651518	0.293395
comp133685_c0	0.21222	0	0	0	0	0.902426	1.06676
comp90087_c0	0.201462	0	0.353294	0	0	0	0
comp142342_c0	0.218041	0.164782	0.191184	0	0.336667	0	0.117431
comp117815_c1	0.0847235	0.0853716	1.41146	0.168937	0.448516	1.35102	1.39931
comp139155_c0	0	0.0781059	0.203896	1.08191	0.273563	0	0.0556617
comp110204_c0	0	0	0.0875169	1.39315	0.484357	0.212214	0
comp14152_c0	0	0.0949391	0.413065	0.0939347	0.16626	0.200323	0.0676578
comp147678_c0	0.3613	0	0	0	0	0	0.259448
comp110204_c1	0	0	0.144651	1.27468	0.418474	0	0
comp112219_c0	0	0.0740365	0.193273	0.0366266	1.06965	0.0781091	0.0263809
comp122205_c1	0.0288945	0.596867	7.89197	12.1279	22.7279	0	0.425354
comp144386_c0	0.105597	0.106405	0	0.210559	0	0.449033	0
comp139562_c0	0	0	0	1.356	0	0	0
comp121296_c0	0.755214	0.418009	0.643537	0	2.44949	0.497542	1.89429
comp141836_c0	0	0	0	0.374126	0	0	0.673674
comp97031_c0	0.479357	0.0966047	0.504374	0	0.845886	0.407675	1.03267
comp81715_c0	0	0	0.150323	0.683697	0.226896	1.09353	0
comp109121_c0	0	0	0.0633594	1.22472	0.510048	0.038409	0
comp138926_c0	0.184461	0.278808	0.32348	0.367812	0.0813764	0	0.0662304
comp87275_c0	0	0.202337	0.452745	0.343194	0.531509	0.274458	0.164794
comp144245_c0	0.0962936	0	0	0	0.0849612	0.614206	0.0691481
comp88469_c0	0.95499	0.320765	0.0930398	0.105791	0	1.35364	1.06676
comp126101_c0	0.108629	0.170272	0.804325	1.73284	0.638969	0.0513251	0.16468
comp137601_c0	0.16686	0.252205	0	0	0	0.177385	0.479286
comp31708_c0	0	0.0840682	0.438921	0	0.294446	0.177385	0
comp95354_c0	0	0.129184	0	0	0	1.22661	0.920622
comp105607_c0	0	0	0.165226	1.12722	0	0.100161	0.338289
comp111440_c0	0.42651	0.161165	0	0.106307	0.376316	0.283384	0.727404
comp138401_c0	0.0614007	0	0.215351	0.367295	0	0.130548	0.26455
comp130267_c0	761.636	437.904	37.9712	11.1622	8.16777	783.324	770.474
comp91424_c0	0.0906998	0	0.0795278	0	0	0.96421	0.130262
comp124044_c1	4.14119	3.18343	2.21796	3.37321	2.9758	6.04764	3.311
comp124044_c0	1.19396	0.832911	0.161061	0.366266	0.0810345	1.95273	0.857378
comp77041_c0	2.72321	2.69504	0.788821	0.0242412	1.60897	3.12762	3.78884
comp109125_c0	0	0	0	0.905134	0.67779	0	0
comp138922_c0	0	0	0	0	0	0.886174	0.266044
comp72416_c0	0	0	0	0	0	0.660781	0.297566
comp80820_c0	0.509526	0.513423	0	0	0	0.920832	0.109767
comp96752_c0	0	0.285124	0.682292	0.070527	0.624149	0	0.0507981
comp82702_c0	1.11799	0.0776926	0.0676057	0	0.136058	0.450815	0.30452
comp144966_c0	0	0	0	0	0	0.920295	0
comp30260_c0	0	0	0	0.583737	0	0.207477	0.420445
comp93997_c0	0	0	0	0	0	1.45234	0
comp128426_c0	0.333296	1.88213	12.2072	21.1767	20.2174	0.634823	1.53575
comp140821_c0	0	0.195785	0.340733	0	0.342866	0.206555	0
comp98482_c0	8.937	0.688308	0	0	0	2.5416	0
comp104870_c0	0.898301	0.474138	0.0750145	0.597064	0.226452	1.59161	0.430044
comp81182_c0	0	0	0.0895617	1.4257	0.270367	0	0
comp112816_c0	0.750297	0.705634	0.0877172	0.448823	0.264799	1.2762	0.790218
comp131151_c0	1.36211	1.04574	0.113746	0.582005	0.457833	1.10326	0.279465
comp116968_c0	22.0612	41.9546	82.0704	150.733	77.6411	37.3378	29.1635
comp82947_c0	0.414382	0.626328	0	0.206567	0.182808	0.440521	0
comp108166_c0	0.115349	0.116231	0.202282	0.230004	0.610645	0	0
comp110304_c0	2.72739	4.69991	10.5362	12.6501	7.49825	1.84891	3.8319
comp138362_c0	0.253434	0	0.499988	0.505341	0.111804	0	0
comp101814_c0	0.370486	0.55998	0.703844	0.861864	1.63442	0.393855	0.62077
comp147294_c0	0	0.20977	0	0.415102	0	0	0
comp105228_c0	0.468818	0.354303	1.13045	1.22694	0.82729	0.373793	0.841641
comp140954_c0	0.593064	0	0	0	0	0	0.243358
comp122201_c0	0.715421	2.98656	29.595	34.4533	22.1267	1.26305	1.7247
comp144382_c0	0	0	0.171127	0.778316	0	0.207477	0
comp77782_c0	0	0	0.179123	0.407343	0.36049	0	0.146697
comp139328_c0	0.144282	0.290771	0	0.431542	0	0.306765	0.103608
comp148513_c0	0.315648	0	0	0	0	0	0.169999
comp95572_c0	0.281442	0	0.164517	1.7771	1.15883	0.0997316	0
comp108346_c0	0.254763	0.102685	0.223382	0.457193	0.58443	1.02916	0.256122
comp146157_c0	0	0	0	0.477216	0.28155	0	0.0572869
comp108596_c0	0	0.140292	0.122078	0.208212	0.61421	0	0.0999784
comp119471_c0	0	0	0.335367	1.65877	0.902722	0.0609907	0.123595
comp140482_c0	0	0.18666	0.243638	0.184685	0	0	0.266044
comp127222_c0	2.48414	3.09367	6.02827	9.32235	5.66469	3.74738	3.32273
comp112320_c0	0.302542	0.304856	0.530552	0.377039	0.133469	1.60813	0.543135
comp91993_c0	0.434278	0.4376	0.0634643	0.216485	0.127723	0	0.0519755
comp96073_c0	0.14217	0.107443	0.124658	0.389791	0	1.43581	0.178661
comp129468_c0	2.95756	4.63702	8.85303	12.6536	6.21089	2.51865	2.9575
comp90948_c0	0.432845	0	0	0	0	0.230074	0.38853
comp144745_c0	0	0.526935	0	0	0	0	0.45062
comp111000_c1	0	0	0.34596	0.550722	0.487377	0	0
comp111000_c0	0	0	0	0.311326	0.367356	0	0
comp123912_c0	0.678097	2.55227	12.4773	38.9826	11.2796	2.00359	1.14574
comp19993_c0	0	0	0	0	0	0.636643	0.143348
comp96363_c0	0.475188	0	0	0.758012	0.83853	0.40413	0
comp96363_c1	0.173481	0	0	0.864796	0.30613	0	0
comp125626_c0	4.36209	4.05548	6.96281	7.48453	3.55104	4.8422	3.96309
comp82432_c0	0.198715	0	0.348477	0.198117	0.0876645	0	0.142696
comp136445_c0	0	0	0	0.871714	0.428582	0.206555	0.279051
comp137166_c0	0	0	0	0.198117	0.175329	0.21125	0.499438
comp137914_c0	0	0	0	0	0	0.96421	0.325656
comp117662_c0	1.1752	0.852614	0.948006	0.234332	0.953941	0.999461	3.37562
comp126890_c0	0.751657	1.06281	1.95595	4.5568	2.70627	0.541305	0.844466
comp143657_c0	0	0.19666	0	0	0	0.207477	0.350371
comp108825_c0	0	0.0452277	0	0	0.158408	1.86091	0
comp79874_c0	0.226906	0.228642	0.265276	0.226223	0.266937	0	0.271568
comp135722_c0	0.0693926	0	0.486761	0	0.367356	0.147539	0.199322
comp76909_c0	0.310787	0.626328	0.454176	1.75582	1.46246	0.22026	0.669524
comp103076_c0	0	0.1907	0.497824	1.79249	1.16886	0.502975	0.339754
comp91997_c0	16.1529	13.1993	16.4181	20.1103	18.6481	21.2725	16.9085
comp38056_c0	0.241088	0	0	0	0	0.170864	0.461665
comp23430_c0	0	0	0	0.723748	0	0	0
comp110831_c0	0.216422	0.218078	0.12651	1.07885	0.509207	0	0.51804
comp140326_c0	0.430712	0	0	0	0	0.686821	0
comp79294_c0	0	0.546096	0	0	0.398475	0.480113	0
comp106663_c0	1.37229	0.395083	0	0	0	1.66726	0.492719
comp127226_c0	0.327703	0.348059	4.79932	11.1525	2.94607	0.621423	0.655086
comp122558_c0	1.23024	0.553414	1.56026	0	0.271364	1.6815	2.27167
comp81530_c0	0	0	0.175837	0.199934	0.442344	0.426375	0.144006
comp109552_c0	0	0	0.375808	0.534138	0.472701	0	0
comp140825_c0	0	0.340168	0.296003	0.336569	0	0	0.121209
comp121026_c0	1.87732	2.50975	1.43421	1.70488	1.47598	0.691591	3.32352
comp144532_c0	0	0	0	0.738741	0	0	0
comp139479_c0	0	0	0	0.748252	0.49664	0	0
comp148291_c0	0.107678	0	0	0	0	0.457881	0
comp114275_c0	0.102024	0.154207	0.402557	1.42404	0.517599	0.650757	0.146526
comp94786_c0	0	0	0.161061	0.366266	0	0.292909	0
comp107756_c0	0	0.0731756	0.0636751	1.44803	0.256295	0	0
comp79870_c0	0.246526	0	0.43232	0.40964	0.0725045	0	0
comp128298_c0	1.37722	2.31604	4.74056	6.82824	6.37947	1.0585	1.64383
comp86751_c0	0.860577	0	0	0.171597	0	0.182972	0
comp123491_c0	0.90519	1.06413	0.0881881	1.75479	0.0295801	13.7928	3.98434
comp135379_c0	0	0	0	0	0	1.10655	0.249153
comp136272_c0	0.182918	0	0	0	0	0.972279	0.131352
comp19078_c0	0	0	0	0	0	0.753066	0.0726695
comp109791_c0	0.373652	0.188255	0.0819069	0	0.576938	0.297916	0.939114
comp95576_c0	0.326597	0.188054	0.286368	1.02336	0.370493	0.0495997	0.100512
comp79804_c0	0	0.193209	0.336249	0.669079	0.169177	0	0
comp138991_c0	0	0	0.474411	0.755198	0	0	0
comp85110_c0	0.0800683	0.242042	0.561647	1.7562	1.13033	0.0851189	0
comp99888_c0	1.24119	0.138964	0	0	0	0.879651	0.396129
comp111683_c0	0.675408	0.581582	0.258421	0.0489727	0.0433398	0.130548	1.21693
comp99721_c0	0	0	0.353294	0.100428	0	0	0.144669
comp124899_c0	1.21818	2.38585	2.45219	3.09616	3.34557	2.11581	1.68794
comp89826_c0	0.14042	0	0.533535	0.699984	0.908558	0	0.0336116
comp80593_c0	0.145724	0.146839	0.255549	0.435857	0.257149	0	0
comp146887_c0	0	0	0	0	0	0.103739	0.420445
comp134227_c0	0.39743	0	0.464635	0.132078	0	0.422499	0.332958
comp96367_c0	0.188437	0	0	0	0	0.100161	0.202973
comp94517_c0	0.0853854	0	0.449208	0.0851283	0.0753367	0.0907713	0.735779
comp98139_c0	0.412427	0.207791	0	0	0	0	0
comp109705_c0	0.293405	0	0.128632	0.585043	0.323594	0	0.421386
comp147813_c0	0	0	0	0	0	0.227818	0.384721
comp76841_c0	1.15335	0.774779	0.192625	0	0	0.846591	0.946529
comp87710_c0	0	0.105894	0.737162	0	0.185444	1.84336	0.0754645
comp114090_c0	40.4721	58.8836	71.9495	49.4788	45.7919	42.5815	39.2332
comp133681_c0	0	0	0	0	0	1.72129	0.166102
comp146022_c0	0	0	0.0795278	0.27128	0.0800257	0.096421	0.130262
comp125121_c0	0.023631	0	0.414405	545.693	4.48274	0.0251216	0.322417
comp114427_c0	3.16792	5.19865	3.33325	8.25692	4.99125	7.02416	4.02977
comp148081_c0	0	0	0	0.636288	0	0	0
comp78733_c0	0.154478	0.15566	0.0677251	0.308026	0.613342	0	0.166395
comp87245_c0	3.93072	1.95141	0.0672499	0	0	0.0815349	2.85017
comp100131_c0	0	0.0560455	0.146307	1.27541	1.47223	0	0
comp140874_c0	0	0.537216	0	0.177178	0.156798	0.283384	0.0638074
comp86822_c0	0.314966	0	0.110468	0.69084	0.166739	0.133933	0
comp136773_c0	0	0.217004	0	0	0	0.801292	0
comp25937_c0	0	0	0	0	0	1.1447	0
comp145395_c0	0.1814	0	0.159056	0.180854	0.400129	0	0
comp139865_c0	0.746029	0.375868	0	0	0	0.158617	0.0535721
comp135800_c0	0.712782	0.0798039	0.138886	0	0	0.505162	0.454974
comp112352_c0	0.408828	0.164782	1.07541	1.00541	0.384762	0.0579488	0.156575
comp112352_c1	0.305005	0	0	0.50681	0	0	0
comp129823_c1	44.6893	58.003	84.0375	24.3613	91.864	64.9069	116.192
comp129823_c0	4.17115	5.02989	20.2188	30.2615	18.0661	9.8216	4.90485
comp78156_c0	0	0.187454	0	0	0	1.18659	0.267176
comp85200_c0	0.08343	0.336273	0	0.499073	0.220834	0	0
comp117781_c0	0.114593	0.606216	1.78349	2.77052	4.60038	0.456831	0.267439
comp135375_c0	0	0	0.176647	0.200856	0.799889	0.107085	0.0723346
comp85656_c0	0.406673	0.819567	1.15889	0	1.16614	0.86465	0.730075
comp81059_c1	0.14444	0	0.337731	0	0	0.102368	0.691481
comp118248_c0	0	0.189063	1.15162	0.841784	0.662187	0.398926	0
comp134358_c0	0	0	0.792588	0.737352	0.580036	0	0
comp148572_c0	0.207191	0	0.0908351	0	0	0.22026	0
comp13029_c1	0	0	0.0622279	0.70756	0.25047	0	0
comp104757_c0	0.407304	0.136807	0	0.270719	0.15972	0.914103	0.129993
comp109371_c0	0.596145	0	0	0	0.525987	1.90125	0
comp114623_c0	0.0211399	0.106508	0.111216	0.758745	1.38025	0.382047	0.440234
comp103044_c0	0.188031	0	0.494612	0	0.0829514	0.199892	0.742635
comp139891_c0	0	0	0	0.689102	0.45738	0	0
comp125752_c0	36.0237	47.2668	44.4805	25.1663	33.4983	44.2182	29.0096
comp132465_c0	0	0	0	0	0	0	0.58406
comp107621_c1	0.144759	0	0.761571	0.288647	0.510893	0	0.363829
comp124364_c1	4.7104	4.81853	4.36023	13.411	6.23934	3.52428	4.96674
comp12436_c0	0.164351	0.082804	0.576427	0	0	0	0.0590098
comp115604_c0	0.14524	0	0.0636751	0	0	0.849209	0.156445
comp132899_c0	0.302193	0.507508	0.0883235	0	0.444383	0	0.94035
comp78659_c0	0.453029	0.228247	0.397227	0.395207	0.6995	0.361204	0
comp83105_c0	0.237594	0	0	0.379006	0.167706	0.101032	0.272985
comp120810_c0	3010.88	758.754	34.1558	1.46194	17.454	1181.66	1438.4
comp140497_c0	0.210179	0	0.552871	0	0	0.223437	0.301858
comp15006_c0	0.159552	0	0.0699497	0.318144	0.140775	0	0
comp144962_c0	0	0.109039	0.189764	0.431542	0	0	0
comp13657_c0	0.365529	0.29466	0	0	0	0	0.314982
comp112038_c0	0.813123	0.481966	0.251635	0.381494	0.506421	0.71187	0.549553
comp133342_c0	0.90658	0	0	0	0	0.856681	0.434008
comp95797_c0	0	0	0.723253	2.05593	0.909726	0	0.148081
comp110738_c0	6.46256	4.44348	5.06655	4.05537	3.18642	8.89085	5.67808
comp87714_c0	0.0831128	0	0.583003	0.0828625	0.366658	0.0883554	0
comp114094_c0	0	0.124089	0.161968	1.47332	0.597601	0	0.0884316
comp15561_c0	0.0906998	0.182787	0	0	0	0.482105	0
comp121510_c0	0	0	0.733635	0.729904	0.0922785	0.222368	0
comp121510_c1	0.117205	1.41721	3.33996	2.68759	1.70629	0.841034	0.862682
comp113675_c0	0.324433	0.122593	0.284471	1.05123	0	0.776019	0.145609
comp87060_c0	0	0	0.146867	0.0834975	0	0.534194	0
comp144058_c0	0	0.191529	0	0.379006	0	0.40413	0
comp109735_c0	0.17966	0.12069	0.0525102	0.298532	0.264195	0.127329	0.473049
comp77045_c0	36.1236	47.9849	45.862	53.5623	42.5799	47.3048	31.3423
comp92979_c0	0.419351	0	0.0919243	0	0.0462499	0.557253	0.150567
comp111456_c0	8.60782	2.68095	8.73686	26.3179	21.4035	22.3501	12.2501
comp89294_c0	0	0	0	0	0	0.623824	0.210693
comp102988_c0	0	0	0.169612	0	0.341349	0.411282	0.486178
comp124040_c0	0.597832	3.96064	11.8395	18.3879	9.08834	0.0365254	0.996767
comp117213_c2	0.0644798	0.194919	0.565375	2.12143	1.3085	0.274188	0.370422
comp117213_c1	1.07637	0.917744	1.81498	2.72411	0.949699	0.880207	0.594569
comp114098_c0	0.428601	0.0863759	0	0.170924	0.151264	0.455636	0.184666
comp102697_c0	0	0	0	0	0.0688793	0.829909	0.84089
comp97152_c0	0.241532	0.24338	0	0.361207	0.213107	0.641919	0.130082
comp95793_c0	0.587248	0.723237	1.08704	1.36612	2.59068	2.0116	0.937111
comp101771_c0	0.487916	0.393319	0	0	0	0.829909	0.0700742
comp130418_c0	10.9589	20.5933	15.6862	13.3474	20.9065	13.5394	13.1018
comp96265_c0	0.224883	0.226604	0.11831	0	0.396835	0.573764	1.2596
comp116653_c0	18.1484	29.532	92.54	131.732	67.3494	37.3787	15.1803
comp117635_c0	13.4268	22.0582	13.4628	25.9721	13.1078	16.425	15.5813
comp142926_c0	0	0.109039	0.474411	0.215771	0	0	0
comp107625_c0	0.711677	0	0	1.41907	0	0.216162	0
comp104753_c0	217.933	273.323	786.419	444.207	391.491	393.12	170.62
comp133578_c0	0	0.316161	0	0.208544	0	0.222368	0.45062
comp146913_c0	0.102623	0	0	0	0	0.218192	0.294772
comp105930_c0	0.10715	0	0	0	0	0	0.307777
comp117926_c0	0.967197	0.292379	0.0848062	0	0	0.616924	0.416724
comp102706_c0	0	0	0	0	0	2.40388	0
comp112460_c0	0.21571	0.0724535	0.315234	0.860244	0.126883	0.611512	0
comp101291_c0	0	0	0.812127	2.21622	2.6968	0	0
comp144875_c0	0	0	0	0.202724	0.448516	0	0.0730075
comp77205_c0	0.262304	0.704828	8.89312	52.5644	9.72025	0.557699	0.87901
comp128180_c0	1.73512	2.20747	3.15329	10.0411	3.30132	1.82396	1.42
comp136628_c0	0	0	0.189764	1.40251	0.190952	0	0
comp112072_c0	0.273233	0.157328	0.0684507	0.311326	0.206638	0.0829909	0.364386
comp135546_c0	0	0	0.555542	0	0.18634	0.449033	0.379145
comp94643_c0	0.164971	0.415582	0	0	0.291112	0.175377	0.118465
comp125704_c0	7.97719	23.1495	60.4193	127.579	104.529	17.5687	22.0307
comp112875_c0	0.146702	0	0.128632	0.804434	0.258875	0	0.15802
comp96601_c0	0	0	0.740326	0	0.165547	0.199463	0.606307
comp133869_c0	0	0.15349	0.400687	0.759333	0.268797	0.161934	0.328152
comp141208_c0	0.0641016	0	0.168618	0.319543	0	0	0.368249
comp115076_c0	0	0	0.298307	0	0	1.35627	0
comp136431_c0	0.428601	0.21594	0	0	0.18908	0.683455	0.230833
comp144576_c0	0	0	0	0.103775	0	0	0.52322
comp111319_c0	0	0	0.588221	0.278681	0.197301	0.0594308	0.0401448
comp95129_c0	0	0	1.0611	3.77039	1.86856	0.321626	0.271568
comp120030_c0	4.4613	6.63032	14.4539	15.5418	13.283	12.8181	5.61565
comp131281_c0	0	0.107706	0.984084	0.745966	1.13171	0	0
comp108445_c0	0	0	0.0883235	1.00428	0.355506	0	0.217004
comp139906_c0	0	0	0	1.12951	0.117599	0	0
comp139174_c0	0.496788	0	0	0.297175	0.175329	0.21125	0
comp142190_c0	0.3613	0	0	0.0900531	0	0.192045	0.194586
comp120691_c0	2.53251	2.47949	3.54346	3.00838	2.36125	4.12431	6.03617
comp102537_c0	0.186031	0	0	0	0	0.0988828	0.133588
comp12186_c0	0	0.195785	0.0851831	0	0.171433	0	0.279051
comp90659_c0	0	0	0.248912	0	0.58443	0.40238	0
comp136755_c0	0	0	0	0	0	1.09452	0
comp144650_c0	0	0.10797	0	0	0.567241	0	0.153888
comp111224_c1	0	0	1.06026	1.02009	0.328276	0.889945	0.133588
comp111224_c0	0.0962936	0	0.422163	0.0960037	0.0849612	0.921309	0
comp137598_c0	0	0.151903	0.264361	0.375739	0.133008	0.320517	0.108252
comp121684_c0	3.03592	1.87919	0.570423	0.562117	0.535728	11.4804	2.39809
comp121684_c1	1.6117	0.406007	0.353294	0.502139	0.533259	0.42834	1.37436
comp124400_c1	22.2116	9.86575	32.2332	10.851	16.8754	18.832	17.6832
comp124400_c0	1.07698	0.643091	2.51819	2.1077	2.92109	1.65376	1.68996
comp130445_c0	8.74346	11.6039	19.6337	20.5172	9.78422	6.80121	11.0259
comp18430_c0	0.368922	0.185872	0	0	0	0.392193	0
comp109795_c0	0	0	0.196576	1.28522	0.247259	0	0
comp142566_c0	0.176993	0	0	0.17646	0	0.188158	0.381294
comp132227_c0	0	0	0.262551	1.79119	1.12283	0	0
comp138358_c0	0	0	0.0805303	0	0.162069	0.0976364	0
comp107277_c1	0.295387	0	0.0863343	0	0	0	0.353527
comp140829_c0	0.376873	0	0	0	0	0.400646	0
comp97820_c0	0.238892	0	0.209467	0.992388	0.245908	0.0846538	0.514643
comp140322_c0	0.102143	0	0	0.101836	0	0.86869	0
comp138910_c0	0	0	0	0	0	0.829909	0.140148
comp140528_c0	0.450694	0	0.19759	0.149779	0.132551	0.159708	0.0539402
comp148244_c0	0.100269	0	0.351674	0	0	0	0.144006
comp87399_c0	0.299434	0.452586	0.0656377	0.149266	0.660486	0.875384	0.107511
comp28318_c0	0	0	0	1.05279	0.27951	0	0
comp86161_c0	0	0	0	0.330195	0.292215	0.0880207	0.297284
comp137708_c0	0.0761626	0	0	0.2278	0	0.485801	0.109384
comp111851_c0	0	0.102925	0.447809	0	0.36049	0.325759	0.220046
comp111220_c0	0.146375	0.147495	0.0427817	0.486448	0.0430496	0.0518693	0.280297
comp99513_c0	0	0	0.594301	0.337874	2.39209	0.360271	0
comp101645_c0	0.821754	0	0	0	0	0.174718	0.354059
comp83668_c0	0.291449	0.220259	0	0	0.642873	0	0.52322
comp146917_c0	0	0.162553	0	0	0	0.857471	0
comp117922_c0	0.879845	0.803459	0.216976	0.904609	0.145556	3.39062	1.54004
comp112879_c0	0.287614	0.248412	0.144107	0.327712	0.32627	0.567833	0.324554
comp138424_c0	0	0	0.126929	0.721618	0.0638616	0	0.311853
comp104667_c0	0.0584456	0.0588927	0.384349	0.932314	0.799294	0	0
comp144879_c0	0.33372	0	0	0.166358	0.220834	0.0886926	0
comp19164_c0	0	0	0	0	0	0.950623	0
comp119071_c0	1.10729	2.47946	5.57366	9.28138	5.89803	1.26433	1.59028
comp120356_c0	0	0.243649	1.3145	2.79643	1.79208	0	0.555632
comp130698_c0	0	0.0803864	3.91718	7.27754	4.99752	0	0.171861
comp128034_c0	1.01363	1.67393	5.09398	8.91738	6.52534	0.868037	0.707662
comp106208_c0	0	0.268063	1.39956	1.37034	0.625921	0.942696	1.49643
comp79673_c0	0.160725	0	0	0.480725	0.14181	0.683455	0
comp127501_c0	1.98586	1.52223	2.05219	3.30216	2.34038	3.39288	2.16452
comp141004_c0	0	0	0	0.207551	0	0.663927	0.298983
comp143130_c0	0.0888563	0	0	0.177178	0.313597	0	0.319037
comp138746_c0	0	0.192366	0.585867	0.380661	0.336877	0	0
comp140779_c0	0	0	0	0	0.185444	0	0.830109
comp108441_c0	0	0	0.532395	0.0864796	0.229598	0	0.0622881
comp108441_c1	0	0.115926	1.16006	0.688195	0.253766	0.122302	0
comp89509_c0	0	0	0.170366	1.06543	0.514299	0	0
comp136751_c0	0	0	0.467468	0.303733	0.604794	0	0
comp146643_c0	0	0	0	0.399869	0.353875	0	0
comp136290_c0	0	0	0.132638	0	0.266937	0.0804064	0.108627
comp99519_c0	0.243777	0.163761	0.926248	0.972172	0.0716959	0	0
comp86473_c0	0	0	0	1.93373	0	0	0.0442158
comp138227_c0	0	0	0.383324	0.653785	0.257149	0	0
comp123110_c0	0.701636	1.32336	1.60902	10.8516	2.38101	0.879772	0.839736
comp129746_c1	16.0805	12.1217	16.4985	16.7577	19.0386	16.1068	16.0177
comp129746_c0	19.3884	31.7002	91.9525	143.114	73.5271	36.5127	31.2179
comp133843_c0	0.300463	0.302761	0.0658633	0.299558	0.0662756	0.399269	0.215761
comp113568_c0	3.78323	3.76981	1.06888	0.838187	0.927221	7.01593	5.70511
comp119903_c0	0.200538	0	0.0879184	0.0999672	0.176938	0.106594	0
comp112507_c0	0.660843	0.614675	0.267435	0.152043	0.224258	0.216162	0.146015
comp131059_c0	1.37692	1.38746	0.90549	1.54438	0.15186	1.18932	0.247191
comp126016_c0	5.62346	5.42753	9.28978	11.6521	15.2138	1.88168	7.88784
comp124283_c0	0.35218	0.638774	2.55275	14.7704	2.7966	0.399355	0.404639
comp123959_c0	26.8067	20.7941	13.9727	20.8933	11.4664	32.5665	17.9748
comp144738_c0	0.158396	0.319215	0	0	0	0.336775	0.227487
comp135106_c0	0	0	0.152719	0.260472	0.153675	0	0
comp102480_c0	1.54478	0.933959	0.812701	1.30911	1.43113	0.656889	0.665581
comp101770_c0	0.12858	0.259128	0.45097	0.38458	0	0.273382	0.276999
comp110839_c0	0.115654	0	0.304226	1.44133	0.153065	0.245899	0
comp130441_c0	2.08651	0.800941	0	0	0	66.438	4.35224
comp100549_c0	1.99783	0.473675	0	0	0	1.33261	1.99724
comp101575_c0	0.1814	0	0	0	0	1.34989	0.390787
comp63927_c0	0.378505	0	0	0	0	0.20119	0.135901
comp91692_c0	0	0	0.15333	0.523028	0.308579	0	0
comp139042_c0	0.251249	0.506342	0.220301	0	0.16626	0	0
comp122460_c0	0.78253	4.59091	8.70637	5.4092	5.1706	0.110919	0.936552
comp97442_c0	0.602404	0.823802	1.81098	1.50148	1.97418	1.18932	0.370786
comp122025_c0	7.66782	8.45947	13.9172	25.9065	22.3901	13.4633	5.96009
comp129827_c0	4.97287	4.75621	10.1709	12.6057	11.8054	5.61952	5.35058
comp107434_c0	0.910777	0.183549	0.399296	0.908035	0.482155	2.61421	0.327013
comp124858_c1	0.173876	0.525617	3.08184	6.76074	4.72293	0.17164	0.312149
comp78152_c0	0.476916	0.320376	0.139391	0.316987	0.561053	0	0.456629
comp110200_c0	0.353271	0.0889934	0.0774392	0.748441	0.155848	0.0938887	0.190262
comp127838_c0	7.95721	8.73398	26.9739	35.8649	23.4792	10.5991	6.29225
comp136315_c0	0.153394	0	0.605249	0.382331	0.135342	0	0
comp112356_c0	16.9496	30.596	35.4628	37.785	23.6176	12.4563	12.0408
comp124104_c1	77.5117	61.2413	34.3708	38.2112	30.5748	103.529	72.075
comp114451_c0	0.355233	0.0238633	0.332242	0.991657	0	0.302112	0.136049
comp98332_c0	0.516928	0.148823	0.194252	0.66262	0.781873	1.02056	0.318175
comp122220_c0	194.267	188.64	205.085	172.293	151.853	208.609	137.171
comp109922_c0	0	0	0	0	0	0.446874	0
comp134974_c0	0.152325	0.15349	0.267125	0.987133	0	0.323867	0
comp136096_c0	0	0	0	0.450265	0.079695	0.76818	0
comp104377_c0	0.79486	1.73537	11.9063	7.4624	12.273	2.95749	1.42696
comp137948_c0	0	0.0798039	0	0.236879	0.139755	0	0.170615
comp131057_c0	2.59624	0.928293	0.293735	0.166995	0.0738935	2.31484	0.601403
comp33287_c0	0	0.103896	0	0.925168	0	0	0.296162
comp104746_c0	0.702286	0.0884573	0	0.262564	0.387273	2.70637	0.378232
comp114978_c1	0.664213	0.547604	0.847125	0.361207	0.799152	1.02707	0.433608
comp140775_c0	0	0	0	0.778316	0.0860991	0	0
comp87218_c0	0	0	0	0.738741	0.408606	0.295391	0
comp98039_c0	0.383485	0	0	0.955827	0.422943	0.203837	0.275379
comp137235_c0	0	0.0961828	0	0.190331	0	1.01474	0.137088
comp98800_c0	0.286671	0.216648	0.81692	0	0	0.914261	0.669036
comp106180_c0	1.12621	0.567411	0.3142	0.765557	0.496834	0.816304	0.698444
comp136311_c0	0.100731	0.101502	0	0.502139	0	0	0
comp147906_c0	0	0	0	0.354355	0.313597	0	0
comp120965_c0	0.333027	0.122027	0.53092	2.4449	1.22876	0	0.0869618
comp87533_c0	0.358339	0	0.7855	0.17863	0.474251	0.190471	0.128661
comp112167_c0	0.152858	0	0	0.380994	0.134869	0.568749	0.0548833
comp89441_c0	0	0.626328	1.45336	0.826269	1.18825	0.770911	0.0743915
comp107954_c0	0.94314	0	0.340516	0.165935	0.195799	0.0589783	0.43823
comp141890_c0	0	0	0	0	0	1.1447	0
comp144491_c0	0	0	0	0	0	0.580936	0.26161
comp118941_c0	10.569	5.99055	2.17199	0.0898057	0.19869	0.73415	5.05612
comp127571_c0	0.399245	0.368774	1.34193	1.70827	1.0421	0.848857	0.812306
comp123114_c0	49.5715	49.3203	42.4306	46.8923	49.1423	54.9819	50.0817
comp147623_c0	0	0	0	0	0.312327	0	0.254196
comp134431_c0	0	0.21594	0	0	0.378161	0.455636	0.461665
comp120831_c0	152.349	133.802	131.865	58.6036	79.1473	124.445	108.043
comp77339_c0	0.115961	0.058424	0	0	0.102314	0.431465	1.1658
comp138023_c0	0	0.21594	0	0.106828	0.18908	0.227818	0
comp146557_c0	0	0.07198	0	0.569748	0.126054	0	0
comp122439_c0	13.3427	26.6931	21.1612	31.6442	21.1216	15.4456	15.1948
comp112503_c0	0.664503	1.09248	2.14662	2.61514	2.86979	0.483339	0.502292
comp134023_c0	0.327062	0.109855	0	0.108693	0.480953	0.695385	0.274006
comp122831_c0	16.0804	15.5963	18.3521	33.8267	22.38	27.1016	15.6044
comp141680_c0	0.158972	0	0	0	0.280527	0.337999	0.114157
comp133574_c0	0	0	0.598944	1.44718	0.301347	0	0
comp144351_c0	0.186826	0.188255	0	0	0	0.496527	0.0670795
comp25534_c0	0.10875	0.219163	0	0	0	0.809265	0.156185
comp138346_c0	0	0	0.18429	1.15251	0.278166	0	0
comp98172_c0	0.242335	0.293027	0.254983	0.0483212	0.470395	0.72134	0.34804
comp137932_c0	0	0	0.212172	0.884581	0	0	0
comp130297_c0	120.289	88.3775	16.8919	2.69717	25.5796	58.1715	144.449
comp107018_c0	0.377959	1.07908	0.27617	1.13046	0.555798	1.0045	0.180941
comp148339_c0	0.10715	0.21594	0	0	0	0.113909	0
comp84084_c0	0.907626	0.533498	0.198957	0	0	1.2865	0.108627
comp103723_c0	0	0	0.113746	0.129334	0.400604	0.620585	0.37262
comp106935_c1	0.0628122	0.506342	0.110151	0.187869	0	0.400646	0.856999
comp118019_c0	125.551	221.01	223.31	229.395	288.489	117.65	136.414
comp141090_c0	0	0.0961828	0.16739	0	0	0.202947	0.411265
comp111134_c0	0.1005	0.101268	0	0.100197	0.354689	0.160258	0.43301
comp113451_c0	0.219025	0	0.537729	0	0.231898	1.0245	0.157281
comp125338_c0	7.31347	6.45396	7.34466	8.75881	5.7554	8.73095	8.18103
comp91616_c0	0	0	0.537999	0	0.406025	0	0.0550758
comp114986_c0	0.16686	0.92475	0.0731535	0.0831788	0.147223	0.886926	0.359464
comp78512_c0	0	0.197541	0	0	0.864852	0	0.140777
comp92818_c0	0.502498	0.168781	0	0	0	1.06839	0.120281
comp114586_c1	0.481854	0	0.230455	0.524077	0.425147	0.325976	1.10096
comp114586_c0	0.647295	0.100346	0	0.297852	0.219661	0.211731	0.750863
comp89921_c0	0.290159	0.0974596	0.169612	0.289286	0	0.102821	0.277816
comp126275_c1	0	0.664932	3.97789	3.04278	4.0028	1.57839	0.94772
comp126275_c0	0.823352	1.19541	4.36266	8.39409	9.60014	1.25175	1.30328
comp87811_c0	0.186031	0.0937271	0	0.556413	0.164138	0.197766	0.667941
comp92758_c0	0.178438	0	0.156459	0.355802	0.0787192	0.189694	0.0640678
comp136435_c0	0.0633584	0	0.333325	0.884348	0	0.13471	0.272985
comp100347_c0	0	0	0.18608	1.26949	1.31071	0	0
comp132484_c0	0.203336	0.409784	0	0	0	2.48587	0.146015
comp93480_c0	0	0.101972	0.35493	0.201786	0	0	0.218009
comp118240_c0	0.386879	1.27447	4.46211	15.9478	6.85323	0.0790928	0.299187
comp139818_c0	0	0	0	0	0	1.01919	0.13769
comp127984_c0	1.06611	1.29322	4.55488	5.55146	4.3737	1.11892	0.950867
comp105699_c0	0	0	0.34348	0	0.276505	0	0.337562
comp137519_c0	0	0	0	0	0	1.56406	0
comp94807_c0	0.093814	0.0945316	0	0.374126	0	0	0.336837
comp110293_c0	0	0.358144	0.155823	0.0885888	0	0	0.191422
comp146723_c0	0	0	0	0	0.0845886	0.407675	0.13769
comp97001_c0	0.0644798	0.259892	0	0.578571	0.625806	0	0.277816
comp117514_c0	1.4491	1.44259	7.14906	37.772	9.33501	8.51916	4.70146
comp83762_c0	0.710209	0.477095	0	0	0	0.671118	0
comp122942_c0	0.0637279	0	0	4.12984	0.618508	0.338738	0.457627
comp122942_c1	0.0855525	0.0431035	0.356319	5.88535	0.415163	0.363796	0.829371
comp120174_c0	8.12912	17.5707	25.9948	35.8368	30.2228	6.92671	7.06292
comp23436_c0	0	0	0	0.617611	0.0780818	0	0
comp124884_c0	7.1031	6.47762	14.7887	21.3605	10.6975	7.15156	5.9589
comp115347_c0	2.58984	7.1375	7.44328	10.4606	6.86491	2.56494	4.74475
comp82018_c0	0.164351	0	1.00875	0.245784	0	0	0.11802
comp112524_c0	0.548888	0.0488018	0.452968	18.9118	1.93717	1.08121	0.9622
comp94533_c0	0.199319	0.0669479	0	0	0	0.776936	0.33397
comp137894_c0	0.777197	0.391571	0	0	0.0857164	0.206555	0
comp93623_c0	0.118797	0.299264	0	0.236879	0.524082	0.189436	0
comp77616_c0	0.173481	0	0.228169	0	0.153065	0.737697	0.186864
comp109877_c0	1.24088	0	0	0	0	0.202947	0.685442
comp106631_c0	0.113847	0.344154	0.366021	1.28638	1.13842	0.0806856	1.11729
comp105440_c0	0	0.261047	0.0567888	1.77571	0.40001	0.344259	0.395322
comp99214_c0	0	0	0.131275	0.97023	0.528389	0.0795803	0.0537555
comp141847_c0	0	0	0	0	0	0.889472	0
comp127675_c0	0.0485029	0.350263	4.21033	15.0309	4.47206	0.275	0.0754645
comp84389_c0	0.172115	0.115621	0	0.400394	0.45558	0	0
comp102766_c0	0.16466	0	0.252662	0.410411	0.65377	0.26257	0.266044
comp128057_c0	2.26696	0.687148	1.21203	2.03963	0.845601	2.15524	2.88521
comp119442_c0	0.866956	1.03112	3.12791	5.32777	5.31687	0.574137	0.479675
comp145176_c0	0.0975833	0	0	0.583737	0	0	0
comp136771_c0	0	0	0	0.315838	1.11804	0	0
comp142290_c0	0.18065	0.364064	0	0.0900531	0.239085	0	0
comp123470_c1	0.346963	0.279694	2.25127	0.691837	0.918391	0.258194	0.423559
comp123470_c0	0.297922	0.678232	9.22997	1.54013	1.1488	1.25513	0.966677
comp113311_c0	0.420359	0.211787	0.430011	0.663564	0.71087	0.78203	0.830109
comp107933_c0	0.0426095	0.0429354	0	0.424812	0.413544	0	0.0611954
comp117311_c0	1.28301	0.526705	1.83329	2.74779	0.377339	0.757743	2.59335
comp134224_c0	0.420359	0.582415	0.138218	0.104773	0	0.111719	0.301858
comp136963_c0	0.857202	0	0.187904	0	0.661781	0	0
comp90274_c0	0.648773	0.100575	0.0437585	0.597064	0.220162	0.795803	0.286696
comp137836_c0	0	0	0	1.75121	0	0	0
comp92786_c0	0	0	0.179123	0.407343	0.901224	0	0
comp124201_c0	15.0479	1.5321	1.45688	0.500087	0.0968113	48.9245	7.80047
comp110959_c0	0.10875	0	0	0	0	0.462437	0.624741
comp108729_c0	0	0	0	1.67161	0.383532	0	0
comp117650_c0	0	0	0.0772831	0.351498	0.311068	0.281098	0.316464
comp91941_c0	0.125624	0	0.660904	0.375739	0	0.267097	0.180421
comp123789_c0	0.0805107	0.0270422	0.0705938	4.00004	0.201268	0	0.0192715
comp48402_c0	0.182918	0.276475	0.320773	0	0	0	0.262705
comp116956_c0	0.141024	0.0947349	1.11288	1.92152	2.03231	0.0999461	0.371318
comp78804_c0	0	0	0.259003	0.147249	0.0651561	0.942059	0.159087
comp101548_c0	0	0	0.259003	3.46035	1.10765	0	0
comp93579_c0	0	0	0.511099	0.193714	0	0.309833	0.209288
comp121175_c0	0.987755	1.29022	3.12754	4.54094	3.35693	4.51137	2.54824
comp117743_c1	2.15003	2.09426	2.95348	0.857424	0.758801	3.04754	6.22718
comp77714_c0	1.35963	0	0	0	0	0.889472	0.22531
comp81787_c0	0	0	0	1.2928	0.490327	0	0.0665111
comp131880_c0	0.734745	0	0.805303	0.427311	0.324138	0.130182	0.131904
comp113548_c0	0.168144	0.0847149	0.294865	0.167637	0.667599	0.893748	0.301858
comp11664_c0	0.0895847	0.18054	0	0	0	0.761884	0
comp115707_c1	0.179907	0.0453207	0	0	0	3.68166	0.209934
comp110955_c0	0.548753	0.552951	0.641547	0.455917	0	0.194456	0.853791
comp145790_c0	0	0	0.67845	0	0	0	0
comp143250_c0	0.080958	0.0815773	0.070986	0.322857	0.142861	0	0.232542
comp126921_c1	0.330401	0.227793	15.8422	98.666	20.2988	0.610053	0.449545
comp126921_c0	6.36691	6.36134	8.99272	13.7159	9.21061	9.39119	9.65469
comp122407_c0	9.34855	11.0206	11.1947	20.2998	16.1497	11.6268	6.35468
comp90144_c0	0	0	0.326233	0	0	0.395531	0.0667941
comp146028_c0	0	0.102925	0	0	0	0.434345	0.220046
comp113841_c0	0.0601339	0.0605939	0.474542	3.89693	0	0	0
comp145064_c0	0.316792	0.159608	0	0	0	0.420968	0.113744
comp103164_c0	0	0	0.339225	0	0.170674	0	0
comp81783_c0	0	0	0.0855634	0.486448	0.344396	0	0
comp131884_c0	0.381256	0	0	0	0.112129	2.76958	0
comp111111_c0	0	0.0535258	0.139729	1.93302	0.140604	0.141175	0
comp99941_c0	0	0	0.592769	0.674006	0.646187	0.239561	0.121366
comp143125_c0	0.332451	0	0	0.165725	0.293326	0	0.238732
comp122668_c1	30.2556	71.8079	106.778	146.371	118.971	63.9502	32.5577
comp121485_c0	29.1873	35.4176	37.273	35.8037	38.9651	58.2542	30.2402
comp122668_c2	7.89088	20.9291	25.5881	32.6893	36.6118	6.55663	6.02463
comp143214_c0	0.089219	0.179803	0.0782294	0	0	0.189694	0.192203
comp146310_c0	0.100269	0.50518	0	0	0	0	0.144006
comp85745_c0	0.430712	0	0	0	0	0.801292	0.309293
comp81100_c0	0	0	0.27912	0.211581	0.561734	0.676819	0
comp116172_c0	0.763446	0.242932	0.35232	0.520785	0.886314	0.384443	0.519373
comp14479_c0	0.30465	0	0	0.151867	0.134399	0.161934	0.27346
comp117230_c0	0.647984	0.957646	0.946947	1.16286	1.37214	0.459238	1.24084
comp49849_c0	0	0	0	0	0.161391	0	0.262705
comp107937_c2	0.46618	0.574134	0.36334	0.309851	0.182808	0.33039	0.0743915
comp113315_c0	0	0	0.969325	0.100197	0.133008	0.534194	0.360842
comp135411_c0	0.90658	0	0	0	0	0.42834	0.434008
comp87266_c0	0.0421982	0.170084	0.370004	0.841423	0.297856	0.49346	0.363628
comp128992_c0	16.2694	13.9381	11.2547	10.2377	9.41373	15.0617	16.4083
comp129381_c0	0.56388	0.869002	2.26853	6.01866	4.74107	2.29201	0.690746
comp129381_c1	0.597319	0.894699	2.19406	6.58292	2.93424	1.6304	0.939014
comp124946_c0	0.105768	0	0.123653	0.421797	0.435495	5.39709	0.683562
comp142668_c0	0.416355	0	0	0.207551	0.367356	0	0
comp79694_c0	0.160725	0	0	0.160242	0.425431	1.19605	0.288541
comp107483_c0	0	0.252445	0.329505	1.24887	0.663136	0.133166	0.359808
comp90637_c0	0	0	0	1.29462	0	0	0
comp79023_c0	0	0	0.20572	0.467825	1.44905	0	0
comp134489_c0	0.493052	0	1.00875	0.081928	0.0725045	0	0
comp78230_c0	0	0	0.35493	0.908035	0.982168	0	0
comp31549_c0	0.430712	0	0	0	0	0.457881	0
comp130312_c0	125.903	60.4097	52.4685	51.6173	96.9426	123.237	121.658
comp80437_c0	0.283879	0	0	0	0	0.100595	0.135901
comp95768_c0	0.863979	0.348235	0	0	0.15246	1.19402	0.806545
comp116698_c0	0.0623464	0.577975	3.10508	7.22284	4.97283	0.15907	0.188037
comp82144_c0	0	0.0853716	0	0	0.0747527	1.26095	0.121679
comp139587_c0	0.210179	0.141191	0	0	0.432703	0.446874	0
comp117606_c0	4.87967	6.72853	12.6732	17.3404	20.457	3.24596	3.57579
comp117716_c1	0.200354	0.706604	1.3	3.51562	1.83846	0.340788	0.402846
comp145764_c0	0	0	0	0.0972895	0.688793	0	0
comp123384_c0	9.97557	12.0025	13.9751	22.145	12.2798	10.6499	9.29418
comp125725_c0	74.7556	71.6309	58.6993	54.9288	51.6685	74.6726	75.0111
comp114599_c0	0	0.114718	0	0	0.200898	1.99697	0.490519
comp108001_c0	0	0	0.343788	1.17271	0.518911	0	0
comp87318_c0	0.156133	0.0786638	0.136901	0.0778316	0	0.497946	0.280297
comp145401_c0	0.199622	0	0.175034	0.298532	0.17613	0	0
comp107078_c0	37.406	35.0553	70.6248	66.9516	82.7813	70.4897	29.2653
comp132336_c0	0	0	1.08059	1.22868	0.114458	0	0
comp116150_c0	0.103596	0.052194	0.36334	0.361493	0.0914038	0.22026	0.223175
comp113582_c0	0	0.0855373	0.334943	0	0	1.71461	0
comp11626_c0	0	0	0.187904	0	0.472701	0	0.230833
comp111961_c0	0.227694	0.305915	0	0.302678	0	0.484114	0.490519
comp143129_c0	0.186826	0	0	0	0.164839	0.198611	0.201239
comp111721_c0	546.521	246.852	105.682	36.1983	17.9114	558.568	492.041
comp128786_c0	0.454872	0.375015	1.86368	12.3518	7.85167	0.46598	0.22568
comp116458_c0	0.0869132	0.394101	0.723972	1.38642	0.766847	0	0.218442
comp142666_c0	0	0	0	0	0	1.18465	0
comp124296_c0	15.1977	37.364	51.4683	49.0279	74.0577	15.7217	13.469
comp128311_c0	2.60144	2.97621	12.0432	15.4914	10.7017	5.96536	4.82195
comp104800_c0	0	0	0	0.916522	0.0901224	0	0
comp111115_c0	0.202865	0.562145	0.667037	0	0.626466	0.215661	0.182095
comp126679_c0	49.1039	65.4935	61.3616	59.4658	67.0807	37.5914	57.0035
comp132731_c0	0	0	0	0	0	0.432325	1.89819
comp142298_c0	0	0	0	1.03775	0.275517	0	0
comp121489_c0	0	0	1.14821	3.64051	2.13304	0	0.0361673
comp28801_c0	0	0.165608	0.43232	0	0.145009	0	0.11802
comp115349_c0	1.19229	0	0	0	0.100188	0.905356	0.407704
comp105583_c0	0.405729	0.306625	0.0889383	1.21352	2.05839	0.323491	0.509867
comp135752_c0	0	0	0.367169	0	0.738935	0	0.240561
comp114311_c0	0	0	0.385638	2.06089	0.659689	0	0.126331
comp135051_c0	0.232539	0	0	0	0	1.31844	0.111323
comp90942_c0	0	0.19666	0	0.486448	0	0.103739	0.140148
comp83552_c0	0.412427	0	0.795578	0	0	0.175377	0.118465
comp145881_c0	0	0	0.185181	0	0	0.67355	0
comp98618_c0	0.442483	0.757975	1.00875	1.05876	1.83492	1.45822	1.84292
comp93722_c0	0	0.0913936	0	0.27128	0	0.578526	0.195394
comp93912_c0	0.824855	3.6215	11.8304	16.2712	6.75797	0.438443	1.22696
comp36836_c0	0	0.334994	0.0728753	0.165725	0.146663	0	0.358098
comp124942_c0	4.33641	8.95666	6.26257	2.1519	5.4448	19.4723	47.3928
comp13542_c0	0	0	0	0.675747	0.560645	0	0.0608396
comp120204_c0	0.288936	1.17724	14.1874	13.5516	84.8593	4.62078	10.0314
comp138301_c0	0.103596	0.52194	0.0908351	0	0.182808	0.22026	0.148783
comp116034_c0	0.201153	0.743204	8.09371	12.6568	2.60305	0	0.497541
comp143800_c0	0	0.101972	0	0	0	0.860647	0
comp122165_c0	19.2677	38.8617	12.9565	55.2806	72.2817	14.2897	11.4454
comp107781_c0	0.501345	0.202072	0.439592	0	0.353875	0	0.288011
comp102289_c0	0.567757	0.1907	0.829706	0.849072	0.75141	0	0.135901
comp139457_c0	0.0857202	0.259128	0.150323	0	0.0756322	0.182255	0.0615553
comp117602_c1	1.89146	2.55228	13.7149	11.6261	13.525	3.46201	1.72438
comp105920_c0	0.39743	0.40047	0.199129	0.11321	0	1.08643	1.1008
comp132531_c0	0	0	0.245721	1.46683	0.247259	0	0.201239
comp111818_c0	0.504985	0	0.0632548	0	0	0.996987	0.414432
comp111090_c0	0	0	0.342254	0	0.0573994	0.899068	0
comp138340_c0	0	0	0	0	0	0.716574	0.34574
comp126439_c0	12.051	14.7834	18.1749	25.6934	17.7344	7.90799	8.87928
comp103871_c0	0.0821754	0.41402	0	0	0	4.32426	1.35723
comp105241_c0	0.698679	0	0	0	0	0.530536	0.071674
comp139583_c0	0	0	0.921452	0.31432	0.0927221	0	0.0754645
comp80173_c0	0	0	0	0	0.0897033	0.91869	0.29203
comp117749_c1	0.104922	0.140966	0.521321	0.697371	1.29603	0.892318	1.5571
comp117749_c0	0.353373	0.406944	1.35004	0.805279	3.51873	1.87832	4.02384
comp101938_c0	0.345467	0.443049	0.743517	0.845412	0.471071	0.23371	0
comp111235_c0	0.870863	0.0877525	0	0.347296	0	0.925795	0.250145
comp144785_c0	0	0	0.0863343	0	0.17375	0.628039	0
comp90011_c0	0.202395	0.203943	0	0.403571	0	0	0.290678
comp137515_c0	0	0.141645	0.123255	0.770808	0.372081	0	0
comp77462_c0	0	0	0	0	1.40113	0	0
comp133588_c0	0.375794	0.189334	0	0	0	0.998745	0.44976
comp83085_c0	0	0	0.275113	0	1.01506	0	0.22531
comp127671_c0	21.9084	24.2104	6.01669	1.55663	1.31616	14.7692	31.9645
comp28945_c0	0	0	0	0.697371	0.308579	0	0
comp123018_c0	1.29292	2.93366	3.7109	3.95981	4.60407	1.27559	1.89027
comp88828_c0	0	0	0.174238	0	0.350658	0.528124	0.142696
comp140471_c0	0.170771	0	0.299472	0.340513	0.22601	0	0
comp117187_c0	0.881397	0.473675	3.19437	1.99182	1.29612	0.999461	0.759513
comp112642_c0	4.03067	2.60353	2.17489	0.206079	2.87241	8.95439	6.12279
comp117510_c4	9.368	5.68409	8.74403	13.5578	18.2197	15.7415	7.95681
comp110297_c0	0.315648	0	0.415153	0.472047	1.25325	0	0.339999
comp117510_c2	23.4904	24.8179	8.36834	15.4392	17.9552	17.2481	17.5979
comp117510_c1	24.2698	20.9505	16.0469	38.6202	35.2243	31.4315	26.0569
comp117510_c0	161.004	207.118	66.8921	3.92312	10.1248	38.4371	104.195
comp105245_c0	0.0546466	0.0550647	1.72496	1.47102	1.39825	0.116187	0.196208
comp102533_c0	0.144759	0	0.380786	0.432971	1.6604	0.0769452	1.09149
comp142119_c0	0	0	0	0.282108	0.561734	0	0.101596
comp125693_c0	0.858899	2.82452	9.81954	6.273	11.9782	0.11325	0.889299
comp79077_c0	0	0.14396	0.375808	0.284874	0.252107	0	0.153888
comp148328_c0	0.0914588	0	0.0801933	0	0.322782	0	0.0656762
comp87698_c0	0	0.166863	0.508195	0.0825487	0.146108	0	0.356741
comp143358_c0	0.175572	0	0	0.350086	0	0	0.44127
comp106924_c0	0.39743	0	0	0.158493	0.140263	0	0.456629
comp105587_c0	1.09293	1.37662	0.0798592	0.908035	1.04467	0.629348	0.882934
comp118008_c1	0	0	0.575946	1.38252	0.643947	0	0.104819
comp148131_c0	0	0	0	0	0.543273	0	0
comp125915_c0	2.29321	2.76143	5.36911	14.9177	6.46461	1.96239	2.03215
comp129389_c0	0.693314	0.368715	0.202638	0.556822	0.203907	1.86309	0.857436
comp129389_c1	0.0772391	0	0	0	0	0.821112	0.277325
comp92015_c0	0	0	0	0.646398	0.326885	0	0
comp89634_c0	0	0	0	0	0	0.897584	0.26947
comp148258_c0	0.0954527	0	0	0	0	0.101474	0.274177
comp132285_c0	0.477263	0.192366	0	0	0	0.710315	0.274177
comp88402_c0	0.299434	0	0	0.199021	0	0.848857	0
comp145949_c0	0	0	0.128632	0.365652	0.194156	0	0.0526732
comp95338_c0	0	0	0.419698	0.39768	0.140775	0	0
comp83571_c0	0.597698	0.0860385	0	0.0851283	0.301347	0.272314	0.12263
comp144598_c0	0	0	0	0	0	0.113353	0.306275
comp138164_c0	0	0	0	0	0	0.614206	0.622333
comp143804_c0	0	0	0	0	0	0.833631	0
comp122161_c0	3.76153	6.96293	5.09389	8.97271	7.65794	3.37676	5.08214
comp82140_c0	0	0	0.410704	1.08964	0.344396	0	0.224237
comp131707_c0	0.390333	0.393319	0.513381	0.389158	0.0860991	0.414955	0.0700742
comp116188_c0	0.350439	2.25114	3.18797	6.76932	7.30479	0.419112	1.22679
comp107235_c0	0.0743492	0.149836	0.782294	1.85313	0.721593	0.553273	0.480509
comp107235_c1	0.0874346	0.26431	0.843313	1.13323	0.771448	0.1859	0.0627864
comp136682_c0	0.296188	0	0	0.531533	0.261331	0.251897	0.170153
comp126711_c1	0.568601	1.15409	4.00275	9.95296	4.84484	0.552656	1.04411
comp132795_c0	0.199622	0	0	0	0	0.424428	0.788414
comp87079_c0	0.0821754	0	0.792588	0	0.145009	0.262077	0.11802
comp93771_c0	0	0.116231	0	0	0	1.34888	0.0828317
comp78207_c0	0.0971496	0.0978927	0	0	0	0.41311	0
comp105691_c0	0.509081	1.18625	0.613765	0.0634435	0.308804	0.236772	0.845378
comp129659_c0	15.8369	23.2421	39.2667	73.6126	48.3013	28.0645	22.24
comp123624_c0	130.162	152.074	154.026	73.2451	77.9443	152.822	120.187
comp137511_c0	0.3613	0	0.316797	0	0.31878	0	0.129724
comp77466_c0	0	0.146839	0	0.0726428	0.385724	0	0.627864
comp129635_c0	0.141786	0.206368	0.752835	2.67797	1.43865	0.527553	0.401607
comp111366_c0	0.556402	0.640752	0	0	0	1.859	0.913257
comp121119_c0	0.499056	0	0.175034	0.0995107	0	0.74275	0.071674
comp146289_c0	0	0.106922	0	0	0	0.451213	0.228591
comp129042_c0	0.0593179	0.239087	1.32629	2.67606	3.03555	0.0788245	0.138437
comp146169_c0	0.201462	0.406007	0	0.200856	0.0888765	0	0
comp81954_c0	0.35932	0	0.10502	0.119413	0	0.763971	0.258027
comp98678_c0	0.127085	0	0.612873	0.50681	0.897033	0.135102	0.456297
comp104368_c0	0.555729	0	0	0	0	0.196928	0.133022
comp113996_c0	0	0	0	0.129719	0.459195	0.76075	0.233581
comp84769_c0	0.128203	0	0	2.55635	0.395904	0.27258	0.138093
comp127510_c0	0.718227	3.86619	9.96013	3.66512	3.93562	0.0803717	0.861855
comp93478_c0	0.155026	0.312424	0	0.154559	0.136782	0.0824023	0.222647
comp92517_c0	0	0	0.099824	0.283761	0.401796	0	0.327013
comp104050_c0	0.109842	0.221365	0	0.109512	0.508807	0.116771	0.216913
comp78132_c0	1.10569	0.514223	0	0	0	0.180836	0.366458
comp104811_c0	0.475927	0.137019	0.298075	0.237247	0.299941	1.08417	1.22058
comp91965_c0	0.346963	0.0699234	0.12169	0.0691837	0.061226	0.295079	0
comp126148_c0	248.475	124.073	189.767	30.3516	59.7284	307.112	245.828
comp133979_c0	0	0.219163	0.190709	0.325266	0.191902	0	0
comp121237_c0	0.665746	1.18515	4.37807	3.6727	4.17052	2.87814	1.14737
comp137243_c0	0	0.173432	0.150915	0.943785	0	0.182972	0
comp132810_c0	0.425266	0.171408	0	0	0	0.271254	0.610763
comp127168_c0	9.30144	5.75585	9.0284	14.9262	12.518	7.70455	7.25336
comp119412_c0	0.0738468	0.0744117	1.06839	0.66262	1.00992	0.0785049	0.371204
comp135267_c0	0	0.152957	0.133099	0.454018	0.133932	0	0.327013
comp85960_c0	0.238241	0.420112	0.78336	0.653192	1.31377	0.0633173	0.598781
comp79346_c0	0.0572216	0	0.351213	0.741641	0.403899	0.486648	0.451997
comp121129_c0	263.831	217.738	142.516	139.761	187.922	281.617	211.137
comp110793_c0	0	0	0.569293	1.07885	0.668334	0.115037	0.310824
comp140800_c0	0	0.0921584	0.641547	0.182367	0.161391	0	0.131352
comp98960_c0	0.557181	0.0863759	0	0.341849	0.0378161	0.364509	0.615553
comp147355_c0	0	0	0	0	0.440324	0	0.143348
comp124511_c0	16.3035	42.3402	31.7158	20.266	38.7812	8.98416	12.0174
comp144021_c0	0.100731	0.101502	0	0	0.177753	0.42834	0.0723346
comp109831_c1	0.117836	0.890534	0.413288	0	0.311906	0.187904	0.338471
comp96789_c0	0	0	0.175301	0	0	1.84199	0
comp114250_c0	19.1511	26.5175	28.344	25.233	24.603	22.3073	20.1305
comp146975_c0	0	0	0.18429	0	0.0927221	0	0.301858
comp132791_c0	0	0	0	0.0990584	0.525987	0	0.142696
comp80125_c0	0	0	0	0	0.190012	2.63282	0.0773232
comp82558_c0	0.31833	0	0.465199	0	0.187245	0.451213	0.0761971
comp107231_c0	0.505987	0.917744	1.50845	1.31161	0.535728	0.645485	0.654026
comp123547_c0	35.6539	31.8387	46.3325	37.4011	31.7253	44.4438	33.0614
comp140011_c0	0	0	0	0.103775	0	1.10655	0.298983
comp114440_c0	1.11875	0.0578107	1.13186	0.285995	0.658059	0.914861	2.12172
comp114440_c1	6.82637	14.0927	43.9843	23.5951	38.3625	4.29855	7.85685
comp14778_c0	0.477263	0	0	0	0	1.01474	0
comp147052_c0	0	0	0.138886	0.157919	0.419265	0.0841937	0
comp135939_c0	0.410491	0.413631	0.179964	0	0	0.872768	0
comp39554_c0	0	0	0.7855	0.089315	0.158084	0	0
comp115165_c1	0.863979	0.174118	0.151512	0	0.07623	0.642934	1.86126
comp115165_c0	0.487916	0.19666	0	0	0.0860991	0.207477	0.420445
comp129442_c0	228.877	311.25	472.438	389.666	518.228	137.244	233.707
comp118412_c0	3.19695	4.73508	2.17836	67.7786	20.9854	36.4838	43.5633
comp85374_c0	0.319883	0.107443	1.12192	1.80721	0.752632	0	0.68912
comp22487_c0	0.090325	0	0.158398	0	0.15939	0	0.259448
comp18197_c0	0	0	0.366817	0	0.184557	0.222368	0
comp134639_c0	0.375794	0	0	0	0	0.732413	0.494736
comp83176_c0	0.169447	0.341486	0	0	0	0.720541	0.912594
comp84308_c0	2.60602	1.66132	4.10371	2.91632	1.83008	2.09194	3.78094
comp128843_c0	0.0337325	0.135962	0.325352	6.38988	2.02386	0.143441	0.0484463
comp114822_c0	1.17942	1.02999	0.586017	2.62612	1.56093	0.877674	0.508164
comp115288_c0	0	0.104885	0.0912677	0	0	1.10655	0.373729
comp102502_c0	0.784167	0.790166	0.343788	2.34542	1.90267	0.625223	0.351942
comp105038_c0	0.143335	0	0	0.35726	0.1897	0.380942	0.308786
comp110473_c0	0.0491206	0.0989927	1.11982	0.636645	0.130019	0.156657	0.423279
comp136023_c0	0.804165	0.14733	0	0.145772	0.129005	0.233152	0
comp146195_c0	0	0	0	0.729904	0	0	0
comp144987_c0	0	0.0798039	0.416657	0	0	0	0.113744
comp116754_c0	21.1789	18.6553	35.4622	28.3378	28.1244	22.9142	19.6914
comp111334_c0	0	0	0.175301	0.531533	0.117599	0	0.0478555
comp95025_c0	0.152858	0	0.089353	0.558791	0.494518	0	0.0731777
comp129999_c0	19.3217	16.2448	25.3327	23.947	20.2993	21.5879	20.7329
comp119965_c1	0.337152	0.226487	0.492705	0.896364	1.33863	0	0.161405
comp11622_c0	0	0	0.110468	0.502429	0.444639	0	0
comp119965_c2	0.167713	0.112664	0.490184	1.56061	1.03583	0	0.802896
comp114011_c0	0	0	0	1.05237	0.659689	0	0.0315827
comp104804_c0	1.28232	1.59032	0.951391	1.23912	1.81026	0.629173	2.73416
comp126182_c0	0.452816	0.774293	6.43085	4.96598	4.55823	2.55277	2.07909
comp107667_c0	0.353373	2.08559	1.28365	1.91254	3.11786	3.4883	2.3563
comp122765_c0	0.791148	2.13444	5.51602	4.70715	7.37447	1.57358	0.943813
comp123998_c0	11.1737	18.2595	55.9005	52.7901	58.6044	28.1798	14.4067
comp133462_c0	0.188437	0.379756	0.330452	0	1.24695	0.200323	0
comp144633_c0	0	0	0	0.813841	0	0	0
comp107348_c0	0	0	0.481832	1.03486	1.23906	0	0.175381
comp128130_c1	0.473717	0.613724	0.534043	0.13494	0.477677	0.863311	0.485963
comp139327_c0	0.224191	0.225906	0	0	0.247259	0	0.36223
comp112410_c0	0.115654	0.174808	0.912677	2.65204	0.153065	0.12295	0.207627
comp124515_c0	12.6991	23.1149	23.94	18.4795	23.0886	6.79315	10.4094
comp13688_c0	0	0.0842289	0.21988	0.541696	0.295009	0	0
comp82554_c0	0	0.543849	0.315493	0.35873	0.793671	0.765019	0
comp120462_c0	11.77	17.3011	21.4556	18.5355	27.7051	9.15547	11.2497
comp140352_c0	0	0.413631	0	0	0	0.654576	0
comp86395_c0	0.564615	0.162553	0	0	0	0.514482	0.115842
comp113215_c0	0.272099	0.329017	0.556695	1.06704	2.40077	0.115705	0.234472
comp140451_c0	0	0	0	0.518877	0.153065	0.184424	0.249153
comp135935_c0	0	0	0.447025	0	0.899648	0	0
comp118392_c0	1.91743	3.12999	2.65637	4.12917	4.46628	2.48682	4.29591
comp25263_c0	0	0.182787	0	0.0904268	0	0	0.390787
comp115786_c0	0.761247	0.365271	1.08068	2.9274	3.72611	1.15609	0.780926
comp118416_c0	2.25996	3.99452	0.877098	0.480181	0.8499	2.56006	3.0063
comp147088_c0	0	0.413631	0	0	0	0.109096	0.073693
comp146985_c0	0	0	0	0	0.164839	0	0.402477
comp114444_c0	0.502113	0.0674605	0.410914	0.767589	0.354417	0.2491	0.360565
comp115169_c0	0.251249	0.253171	0.440602	0.500985	0.554201	0.133549	0.0902104
comp106607_c0	0.41715	0.504409	1.46307	0.166358	0.220834	0.975619	0.898661
comp111406_c0	0.14012	0.211787	0.491441	2.16532	0.679962	0.297916	0.0503097
comp77066_c0	937.459	885.257	500.238	119.489	24.9498	1436.65	1274.92
comp28531_c0	0	0	0	1.02796	0.0909726	0	0
comp145701_c0	0	0.396862	0	0	0	0	0.282822
comp113992_c0	0.0726201	0	0	0.289606	0	0.231603	0.417186
comp122887_c0	5.54292	16.112	26.6223	36.9672	53.1521	4.7695	7.10843
comp146199_c0	0.0693926	0.139847	0	0.276735	0.244904	0	0
comp79204_c0	0	0.102446	0	0.101362	0	0.86465	0.29203
comp79854_c0	0	0	0.555542	0.105279	0.0931701	0	0.379145
comp93474_c0	0.336287	0	0	0.838187	0.519244	0	0
comp148135_c0	0	0	0	0	0	0.455636	0.153888
comp138171_c0	0.0971496	0	0.170366	0.193714	0.0857164	0.41311	0
comp111330_c0	0.198115	0.19963	0.521136	0.131679	0.407865	0.351019	0.379374
comp125115_c0	0.572216	2.50406	9.13154	24.0422	12.2468	1.25138	1.04488
comp120984_c3	2848.4	2693.27	2230.11	2235.6	1509.9	1674.21	1340.01
comp112595_c0	0	0	0	0	0	4.24336	0.272985
comp124490_c0	3.51871	0.823732	1.45435	1.78359	1.52617	8.91714	2.20348
comp116567_c0	0	0.0269925	0.23488	2.68405	1.00449	0	0.019236
comp124984_c0	0.737845	0.371745	0.283045	0.7816	0.89514	0.637314	0.596074
comp116627_c0	1.8624	0.197541	0.128921	0.439766	0.17297	1.14624	1.8301
comp13676_c0	0.619476	0	0	0.17646	0.0780818	0.282236	0
comp120943_c0	0	0	2.09086	0.396234	0.801504	0.241428	0.326163
comp88058_c0	0	0	0	0	0	0.671118	0.283332
comp113531_c0	0.533138	0.705096	0.292168	0	0.146998	1.16896	0.502483
comp143436_c0	0	0.584758	0.339225	0	0	0	0.138908
comp124635_c0	38.0907	29.9522	35.5492	51.2067	33.3712	33.7347	24.1497
comp142115_c0	0	0	0.0801933	0.364734	0.0806954	0	0.197029
comp97494_c0	0.187628	0.378126	0	0	0	0	0.943144
comp133244_c0	0	0	0	0.36937	0	0.886174	0.864644
comp87946_c0	0	0.289814	0.441327	0.501809	0.824739	0.458634	0.361435
comp82114_c0	0	0	0.324851	0.461713	0.245164	0	0
comp111192_c0	0.550398	0.0792297	0	0	0	1.00306	0.451701
comp119851_c0	1.17843	4.20261	4.90298	9.97495	10.0101	0.700071	1.02045
comp97128_c0	0	0	0	0.670549	0.370888	0	0
comp117830_c0	7.47923	2.78767	0.930809	6.86338	3.71816	17.9368	8.52399
comp127451_c1	0.472974	1.10716	6.18882	12.5722	13.7006	0.278478	1.52577
comp125697_c0	0.45258	1.53308	7.11767	24.8362	13.7127	0.174025	0.387229
comp110799_c0	0	0	0	0.360212	0.63756	0	0.129724
comp79073_c0	0.79693	0.803026	0	0.113504	0	0.847199	0.531396
comp11328_c0	0.0980209	0	0	0	0	0	0.42233
comp116623_c0	46.5512	58.8887	92.738	59.1548	66.269	37.5844	34.9509
comp103122_c0	1.70106	0.171408	0	0	0	0.271254	0.244305
comp88086_c0	0.253434	0.446902	0.333325	0	0	0	0.272985
comp93751_c0	0.0385514	0	0.23662	0.538095	0.374159	0.286882	0
comp144194_c0	0	0	0	1.26949	0	0	0
comp104589_c0	0.168467	0	0	1.04975	0.297282	0.089547	0.0604879
comp131156_c0	1.44622	0.458005	0.797082	0.247178	0.109374	0.527126	1.24623
comp104282_c0	0	0	0	0.433689	0.0959512	0	0.31237
comp80469_c0	0.386195	0.23349	1.28678	3.85033	0.340746	0.492667	0.0554651
comp127816_c0	0.191659	0.685592	6.80606	11.312	8.89482	0.478808	0.626213
comp111959_c0	0.296724	0.597987	0	0	0	0.420587	0
comp147560_c0	0.178438	0	0	0	0	0.189694	0.256271
comp140663_c0	0.132076	0.133087	0.115808	0	0.291332	0	0.331953
comp124828_c0	0	0.0525426	0.530363	0.35351	1.65626	0.0886926	0.149777
comp148026_c0	0	0	0	0	0	0.628039	0
comp117733_c0	0.228587	0.403088	0.200431	0.284874	0.327739	0.880897	0.451406
comp105115_c0	0.14452	0	0.570234	1.00859	0.669438	0	0.103779
comp121179_c0	0.576395	0.134032	1.39956	0.707273	2.89489	0.942696	0.350229
comp106162_c0	0.130499	0.131498	1.48753	2.40697	0.316639	0	0.0468556
comp82749_c0	0	0	0.111108	0.315838	0.55902	0.13471	0.0909949
comp99948_c0	0.370486	0.46665	2.5176	0	0.817212	0.492319	1.72929
comp77062_c0	0.657601	0.132526	59.9434	0.629396	1.69421	0.699081	355.204
comp137430_c0	0	0	0	0	0	1.0725	0.120743
comp112591_c0	0	0	0.137886	4.23314	0.277499	0	0
comp88433_c0	0	0	0.462952	0.421118	0	0	0.151658
comp122883_c0	1.75395	1.93306	24.4047	90.4392	35.545	8.30908	4.03042
comp137843_c0	0	0.0792297	0.275773	0.391958	0.693748	0	0
comp79200_c0	0	0	0	0.0977258	0.605396	0	0.351942
comp114122_c0	0	0	0.384606	0.801744	0.322512	0	0.104994
comp101137_c0	0.645614	0.0929361	0	0.367812	0.406882	0.980484	0.662304
comp117683_c0	0.184073	0.0231851	0.645599	1.10111	0.64964	0.587052	0.18175
comp136194_c0	0.0971496	0.0978927	0.170366	0.193714	0	1.03278	0
comp143282_c0	0.186031	0.374908	0	0	0	0.593297	0
comp147605_c0	0	0	0	0	0	0.564016	0.228591
comp79960_c0	0	0	0.367169	0	0.812828	0	0
comp131989_c0	0.53055	0.106922	0.372159	0	1.49796	0	0.609577
comp117965_c0	4.03218	7.72891	14.9395	24.4527	28.5682	2.59447	6.03046
comp133240_c0	0	0.358144	0.233734	0.442944	0.862391	0	0.446652
comp122921_c0	9.729	19.7978	22.6228	19.2608	20.7132	10.0069	11.405
comp80708_c0	0.219685	0.110683	0.0963126	0	0	0.934169	0.670458
comp130205_c0	0.594591	0.374462	1.40113	6.12067	1.87878	0.371357	0.704506
comp139711_c0	0	0	0	0.202724	0.53822	0.108081	0.29203
comp83864_c0	0.504729	0.0782446	0	0.232251	0	0.495292	0.195162
comp142111_c0	0.118475	0	0	0.649651	0.104532	0	0.170153
comp81167_c0	0.697617	0.546741	0.135931	0	0	0.329609	0
comp124766_c0	49.7003	35.7291	40.0019	20.907	33.9058	10.9575	23.9004
comp123193_c0	6.30935	15.231	48.1744	15.4812	26.4346	18.9953	10.4099
comp131344_c0	1.46422	0.526935	0	0	0.184557	2.7796	0.600827
comp129426_c0	0.245603	0	0.969078	2.47924	0.51466	0.293732	0.132275
comp83322_c0	0	0	0.266197	0.605357	0.714304	0.215162	0
comp86481_c0	0	0	1.0859	0.555625	0.764892	0	0.177865
comp113501_c0	0.244504	0.147825	0.257265	0.243768	0.215729	0.623824	0.737425
comp80028_c0	0.174869	0.0881035	0.306659	0.435857	0.0771448	0	0
comp121426_c0	0.0910777	0	0	0	0	3.29197	0.52322
comp121426_c1	0.0427762	0.0431035	0	0	0.0377421	2.95584	0.307174
comp105467_c0	0.178438	0	1.64282	0.889504	0.629753	0	0.512542
comp87724_c0	1.92002	0.297647	0	0	0	0.15701	1.37876
comp85582_c0	1.43179	0.0961828	0	0	0	0.558105	0.205632
comp131037_c0	0	0.446093	2.23201	2.9241	1.90421	0	0
comp122295_c0	1.32312	2.356	1.84352	4.84286	3.10242	0.289023	1.80915
comp83860_c0	0.329942	0	0.289301	1.39803	0.0727781	0	0
comp116496_c1	0.321924	0.0973161	0.423407	0.994961	0.397654	0.273784	0.184938
comp111444_c0	0.225929	0.369943	0.148575	0.197093	0.373764	0.960722	0.831474
comp132523_c0	0	0	0	0.251456	0	0.893748	0.181115
comp80032_c1	0	0.103408	0	0	0.362182	0	0.147386
comp98409_c0	0.764289	0.102685	0.670147	0.203197	0.314693	0.216666	0.0731777
comp140667_c0	0	0	0.454535	0.258413	0.45738	0	0
comp78708_c0	0	0	0	0.708711	0	0.566767	0.0638074
comp139566_c0	0.380151	0	0	0	0.083853	0.40413	0.341231
comp125393_c0	190.355	246.947	346.291	91.2993	318.473	203.894	284.747
comp141472_c0	0.560478	0	0	0	0	0.595832	0
comp51340_c0	0.368922	0.371745	0	0	0	0	0.198691
comp115826_c0	3.49585	3.36775	3.46945	5.05563	3.42339	10.5773	7.75175
comp108506_c0	0.150231	0	0	0.224669	0	0.239561	0.323641
comp139397_c0	0	0.198431	0.431671	0.196332	0	0	0
comp122473_c1	3.60244	3.42753	5.02122	2.58996	5.06532	5.6606	4.0401
comp122473_c0	8.79678	8.91779	9.86359	6.21894	8.74935	12.1288	7.08262
comp121048_c0	1.12096	0.086887	0.630053	0.802367	1.21727	0.580555	1.15583
comp81488_c0	0.118797	0	0.0520821	0.355318	0.524082	0.378872	0.0853077
comp139102_c0	0	0	0	0	0	1.36075	0
comp102050_c0	0.560478	0.376511	0.409534	0.372527	0.906616	0.993054	0.536636
comp106134_c0	0.409338	0.247482	0.0717836	1.06108	0.288932	0.957349	0.176366
comp117185_c0	0.467065	1.1766	0.900976	2.3283	1.07146	1.14201	0.368937
comp130201_c0	0.0332873	0.0894451	0.515639	4.68491	4.37611	0.0943653	0.0876461
comp87271_c0	0.0998112	0.201149	0	0	0.0880648	0.424428	0.071674
comp44810_c0	0.182918	0	0.160387	0.77506	0	0.291684	0
comp143286_c0	0	0.0891735	0	0.26469	0.546572	0	0
comp134978_c0	0.281787	0.24338	0	0	0.568286	0	0.231258
comp145970_c0	0	0	0.0944148	0.644124	0	0	0
comp122892_c0	0.490186	0.713462	0.604914	0.796416	1.10527	0.482505	0.586667
comp129840_c1	4.18645	6.1032	15.2075	22.3131	16.2701	5.27954	4.45467
comp128240_c1	0.718409	0.0745196	0.166743	0.842643	0.708435	0.505406	1.26696
comp128240_c0	1.4217	0.179072	0	1.68319	0.94079	0.661229	1.33995
comp130345_c0	35.6765	55.1433	47.5048	35.0242	49.0421	99.5891	44.6793
comp80442_c0	0	0.194919	0.763256	0	0.341349	0.514103	0.069454
comp135995_c0	0	0	0	0	0.182808	0.881041	0.297566
comp127076_c0	0.822417	0.941175	3.7395	25.9277	5.06904	1.15532	1.468
comp129009_c1	0.0757403	0.122112	1.46768	2.21251	2.99384	0.0885697	0.114217
comp113505_c0	0.832711	0.587356	1.27775	1.49437	0.58777	1.06228	1.01654
comp130769_c0	0.226906	0	0.331595	0.377039	0.800811	0.562845	0.108627
comp135082_c0	0.280239	0.0941276	0.491441	0.186264	0.494518	0	0
comp133971_c0	0.319104	0.160773	0.419698	0.159072	0	0	0.630156
comp108232_c0	0.477263	0.192366	0	0	0	0.507368	0.137088
comp124242_c0	30.423	24.9526	22.7305	32.5709	27.639	28.5472	25.7695
comp118774_c0	2.98616	1.46151	15.9045	15.8385	17.5849	1.81401	5.0484
comp118774_c1	2.42384	0.843733	9.66039	10.2813	14.7368	1.21809	4.33556
comp129422_c0	24.3282	32.4952	42.2077	42.8606	44.0233	31.7848	28.1736
comp146730_c0	0	0.0953501	0	0	0	0.502975	0
comp114868_c0	0.0273918	0.220811	0.384285	1.44739	0.555868	0.320316	0.196699
comp144872_c0	0.358339	0	0	0	0	0	0.257322
comp103206_c0	0.079198	0.159608	0.138886	1.34231	0.978286	0.336775	0.341231
comp141603_c0	0	0.0812763	0	0.482499	0.569334	0	0
comp125073_c0	112.022	319.769	652.216	373.487	564.601	56.0145	84.8325
comp126066_c0	1.09517	2.56826	9.00039	8.5613	8.04214	2.74658	2.44511
comp128846_c0	17.019	12.2388	27.7705	39.8336	23.863	21.6314	14.7222
comp123436_c1	315.107	288.706	307.784	124.257	388.318	462.817	386.006
comp123436_c0	349.061	311.22	256.05	103.22	270.21	354.361	335.014
comp133587_c0	1.41939	0.214538	0	0	0	0.301785	0.101926
[truncated: 62,070 more rows]
