# Supplementary material for: Transcriptome analysis of atemoya pericarp elucidates the role of polysaccharide metabolism in fruit ripening and cracking after harvest
Source: BMC Plant Biol. 2019 May 27;19:219. doi: 10.1186/s12870-019-1756-4 (PMC6537181; doi:10.1186/s12870-019-1756-4)
Supplement: Supplementary file 7 — Table S3. Primer sequences of the reference gene and candidate unigenes used in RT-qPCR analysis. (XLS 64 kb) [file 12870_2019_1756_MOESM7_ESM.xls]

## Sheet: Sheet1
				引物名称	NT-PC-3	NT-PC-2	NT-PC-1	NT-0	Eth-24h	Eth-PC	Eth-NC
glgA; starch synthase	comp128517_c0 glgA; starch synthase	K00703+	淀粉	glgA	1.49495	3.68862	12.4492	12.0686	12.6055	1.75825	2.51703
glgB; 1,4-alpha-glucan branching enzyme	comp129206_c0 glgB; 1,4-alpha-glucan branching enzyme	K00700+	淀粉	glgB	0.151414	0.346755	1.44833	9.33195	2.55651	0.266882	0.0951155
glgC; glucose-1-phosphate adenylyltransferase	comp123216_c0 glgC; glucose-1-phosphate adenylyltransferase	K00975+	淀粉	glgC	0.0227694	0.206492	0.798592	2.31549	0.863861	0.212558	0.0242057
glgP, PYG starch phosphorylase	comp124413_c0 glgP, PYG starch phosphorylase	K00688+	淀粉	glgP	0.141863	0.190597	1.3009	2.81103	4.41736	0.195253	0.0439865
glucoamylase	comp124474_c0 glucoamylase	K01178+	淀粉	ga	6.55326	9.03737	26.8783	19.6222	23.6825	7.16382	7.24299
beta-amylase	comp126323_c0 beta-amylase	K01177	淀粉	BA1-1	369.767	206.85	76.8965	11.8524	14.279	470.617	312.614
beta-amylase	comp143867_c0	K01177	淀粉		0	0	0	1.02009	0	0	0
beta-amylase	comp144121_c0	K01177	淀粉		0	0	0	0.983136	0	0	0
beta-amylase	comp129132_c2 beta-amylase	K01177	淀粉	BA1-2	180.168	163.853	359.627	216.744	80.6352	137.738	229.23
beta-amylase	comp127079_c0 beta-amylase	K01177+K01177+	淀粉	BA3	6732.86	5663.18	1535.46	11.5532	228.185	6259.1	6729.19
beta-amylase	comp127079_c1 beta-amylase	K01177+	淀粉	未设计	7886.75	6438.42	1437.82	10.9421	181.688	5883.62	7362.63
treX, glgX; glycogen operon protein	comp129444_c0 treX, glgX; glycogen operon protein	K02438+K02438+K02438+	淀粉	glgX	0.236463	0.800594	8.24371	18.2849	9.28008	0.244517	0.844633
treX, glgX; glycogen operon protein	comp123863_c0 treX, glgX; glycogen operon protein	K02438	淀粉	glgX2	76.4844	60.0367	23.4254	12.3298	9.38447	97.6177	61.7959
treX, glgX; glycogen operon protein	comp129444_c1 treX, glgX; glycogen operon protein	K02438+	淀粉	未设计	0.140506	0.364064	0.844792	3.80224	0.33649	0.129724	0.0426767
	comp126817_c0	K02439+	淀粉		28.1922	63.6688	67.4143	78.1922	38.837	26.9338	15.0415
endoglucanase	comp115919_c0 endoglucanase	K01179+	纤维素	ega1	0	0.0478823	0.458322	2.29772	0.712751	0.170615	0.151549
endoglucanase	comp95938_c0	K01179+	纤维素		0	0	0.378032	0.558791	0.760797	0.154799	0.0916665
endoglucanase	comp145331_c0 endoglucanase	K01179+	纤维素	ega2	0	0	0.181241	0.566717	0.0911877	0	0
endoglucanase	comp126989_c0 endoglucanase	K01179+K01179+K01179+	纤维素	未设计	80.6064	65.2881	97.633	18.2118	65.9995	86.0133	133.037
beta-glucosidase	comp76556_c0 beta-glucosidase	K01188+	纤维素	BG1	0.109293	0.330388	1.134	9.67966	0.723233	0.026161	0.0387291
beta-glucosidase	comp113665_c0 beta-glucosidase	K01188+	纤维素	BG2	0.0484134	0.280507	1.46453	3.3184	2.38141	0.504099	0.102934
beta-glucosidase	comp119470_c2 beta-glucosidase	K01188+	纤维素	BG3	0.0243144	0.245004	1.79084	2.08474	5.19161	1.0476	0
beta-glucosidase	comp121604_c0 beta-glucosidase	K01188+	纤维素	BG4	0.38639	0.856561	4.2882	6.28471	14.1335	1.2367	0.563332
beta-glucosidase	comp126826_c0 beta-glucosidase	K01188+	纤维素	BG5	0.277043	1.70289	15.7816	27.4643	24.2972	2.69236	0.255249
beta-glucosidase	comp128296_c0 beta-glucosidase	K01188+K01188+	纤维素	BG6	9.58131	23.9693	22.4212	30.1564	29.5057	14.3191	8.57625
beta-glucosidase	comp129279_c0 beta-glucosidase	K01188+	纤维素	BG7	0.738533	2.68679	6.72794	7.00928	8.97879	3.16136	1.25415
beta-glucosidase	comp97197_c0 beta-glucosidase	K01188	纤维素	BG8	4.47016	2.93403	2.48118	0.337319	10.412	14.2462	3.20442
beta-glucosidase	comp127164_c0 beta-glucosidase	K01188+K01188	纤维素	BG9	3.14192	2.12109	1.05469	0.0930435	0.247024	4.94428	1.76375
beta-glucosidase	comp117893_c1 beta-glucosidase	K01188+	纤维素	未设计，短	0.870251	0.412663	0.583515	3.47052	1.2195	0.808725	0.435362
beta-glucosidase	comp97851_c1	K01188+	纤维素		0	0.265372	0.923673	10.5026	0.619637	0.378232	0
beta-glucosidase	comp117893_c1	K01188+	纤维素		0.870251	0.412663	0.583515	3.47052	1.2195	0.808725	0.435362
beta-glucosidase	comp119470_c0	K01188+	纤维素		0	0	0.807771	1.41946	5.39422	0.841964	0.0890324
beta-glucosidase	comp22094_c0	K01189+	纤维素		0	0	0	0.427311	0.472701	0	0
beta-glucosidase	comp92462_c0	K01190+	纤维素		0.0818676	0	0	0.652969	0.650097	0	0
beta-glucosidase	comp119381_c0	K01191+	纤维素		0.708522	2.05068	6.67513	5.0349	9.27068	1.14748	0.76924
bglB; beta-glucosidase	comp123931_c0 bglB; beta-glucosidase	K05350+	纤维素	bglB1	0.0509229	0.307875	0.759058	15.2436	0.35944	0.0182838	0.0270675
bglB; beta-glucosidase	comp112108_c0	K05350+	纤维素		0.0874346	0.352414	2.6066	2.61514	5.47728	0.690651	0
bglB; beta-glucosidase	comp116097_c0	K05350+	纤维素		0	0.0579628	0.453937	0.917594	4.26327	0.123921	0.366907
bglB; beta-glucosidase	comp130397_c0 bglB; beta-glucosidase	K05350+	纤维素	bglB2	0.744125	4.67594	3.67919	6.88304	85.2423	1.1355	0.0659219
bglB; beta-glucosidase	comp126991_c0 bglB; beta-glucosidase	K05350+	纤维素	未设计	0.185735	0.888989	1.52678	0.462939	1.08568	6.54373	7.60185
bglX; beta-glucosidase	comp122878_c0 bglX; beta-glucosidase	K05349+	纤维素	bglX1	1.64184	3.33563	7.35366	14.1304	7.86169	2.82322	2.28318
bglX; beta-glucosidase	comp130269_c0 bglX; beta-glucosidase	K05349+	纤维素	bglX2	49.4717	166.913	152.8	153.425	1345.39	75.0559	21.8172
bglX; beta-glucosidase	comp95541_c0 bglX; beta-glucosidase	K05349+	纤维素	未设计	0	0.0586574	0.204167	1.91522	0.770421	0	0
bglX; beta-glucosidase	comp129444_c1 bglX; beta-glucosidase	K02438+	纤维素	未设计，短	0.140506	0.364064	0.844792	3.80224	0.33649	0.129724	0.0426767
bglX; beta-glucosidase	comp134654_c0 bglX; beta-glucosidase	K05349+	纤维素	未设计，短	0	0	0	1.28193	0.324138	0	0
bglX; beta-glucosidase	comp20820_c0 bglX; beta-glucosidase	K05349+	纤维素	未设计，短	0	0	0	1.00362	0.190324	0	0
bglX; beta-glucosidase	comp147096_c0 bglX; beta-glucosidase	K05349+	纤维素	未设计，短	0.329197	0.066343	0	0	0	0	0.349962
bglX; beta-glucosidase	comp145114_c0	K05349+	纤维素		0.0728622	0	0	0.581143	0.321437	0	0
GAUT; alpha-1,4-galacturonosyltransferase	comp121569_c0 GAUT; alpha-1,4-galacturonosyltransferase	K13648+K13648+	果胶	GAUT1	34.75	41.7063	37.1353	69.7371	64.803	32.2879	12.6577
GAUT; alpha-1,4-galacturonosyltransferase	comp122551_c0 GAUT; alpha-1,4-galacturonosyltransferase	K13648+	果胶	GAUT2	10.7389	22.7454	29.1083	62.4172	53.6334	15.2864	14.7562
GAUT; alpha-1,4-galacturonosyltransferase	comp126016_c0 GAUT; alpha-1,4-galacturonosyltransferase	K13648+	果胶	GAUT3	5.62346	5.42753	9.28978	11.6521	15.2138	7.88784	1.88168
GAUT; alpha-1,4-galacturonosyltransferase	comp127319_c0 GAUT; alpha-1,4-galacturonosyltransferase	K13648+	果胶	GAUT4	0.508341	0.760082	0.776426	1.50408	1.31661	0.918481	0.871623
GAUT; alpha-1,4-galacturonosyltransferase	comp127774_c1 GAUT; alpha-1,4-galacturonosyltransferase	K13648+K13648+	果胶	GAUT5	6.36319	10.7491	11.9765	20.9632	15.6973	5.8521	4.71308
GAUT; alpha-1,4-galacturonosyltransferase	comp128281_c0 GAUT; alpha-1,4-galacturonosyltransferase	K13648+	果胶	GAUT6	7.53145	7.13815	11.6314	25.8232	16.2079	6.05643	2.49952
GAUT; alpha-1,4-galacturonosyltransferase	comp129784_c0 GAUT; alpha-1,4-galacturonosyltransferase	K13648+	果胶	GAUT7	22.6366	22.3646	49.145	72.1768	63.6462	25.2346	16.7951
GAUT; alpha-1,4-galacturonosyltransferase	comp121674_c2 GAUT; alpha-1,4-galacturonosyltransferase	K13648	果胶	GAUT8	20.4804	14.1994	19.7874	33.2479	26.8893	40.4949	21.3478
GAUT; alpha-1,4-galacturonosyltransferase	comp127936_c0 GAUT; alpha-1,4-galacturonosyltransferase	K13648+K13648	果胶	未设计	4.17227	3.25455	1.75697	2.23493	1.76797	3.94879	5.02878
GAUT; alpha-1,4-galacturonosyltransferase	comp120893_c0 GAUT; alpha-1,4-galacturonosyltransferase	K13648+	果胶	未设计	78.7448	82.2659	45.2464	55.6988	45.5533	71.6651	102.131
GAUT; alpha-1,4-galacturonosyltransferase	comp94006_c0	K13648+	果胶		1.88584	4.88024	9.84617	47.0896	18.719	3.78565	3.14389
GAUT; alpha-1,5-galacturonosyltransferase	comp111709_c0	K13649+	果胶		0	0.456758	0.176647	0.853637	0.488821	1.69986	2.62358
GAUT; alpha-1,6-galacturonosyltransferase	comp119530_c0	K13650+	果胶		0.376009	1.18717	0.725327	1.29957	0.862571	3.40213	3.81073
pectinesterase	comp125470_c0 pectinesterase	K01051+K01051+	果胶	PE1	4.64308	8.91668	16.3772	11.4826	12.1304	4.21102	4.21479
pectinesterase	comp126232_c0 pectinesterase	K01051+K01051+	果胶	PE2	0.0126059	0	0.431074	6.23371	0.311427	0.0543135	0.0268021
pectinesterase	comp124968_c0 pectinesterase	K01051	果胶	PE3	1433.99	594.415	26.5078	0.32736	0.693227	1398.45	1318.63
pectinesterase	comp105634_c0 pectinesterase	K01051+	果胶	未设计	0	0	0.731764	3.23701	3.38921	0.0820953	0
pectinesterase	comp91987_c0 pectinesterase	K01051+	果胶	未设计，短	0.262566	0.132287	0.230225	0	0	0.282822	0
pectinesterase	comp138148_c0	K01051+	果胶
pectinesterase	comp82588_c0	K01051+	果胶		0	0	0.470336	0.334246	0.23664	0.577789	0.285122
pectinesterase	comp110610_c0	K01051+	果胶		0.477785	0.42126	0	0	0	0.257322	0.634903
pectinesterase	comp105634_c0	K01051+	果胶		0	0	0.731764	3.23701	3.38921	0.0820953	0
galacturan 1,4-alpha-galacturonidase	comp106884_c0	K01213+	果胶		0	0	0	0	0	0	1.19678
sucrose synthase	comp121248_c0 sucrose synthase	K00695+	蔗糖	SS1	1.39495	6.04684	29.7936	69.6033	28.3081	4.24309	1.98659
sucrose synthase	comp122833_c0 sucrose synthase	K00695+	蔗糖	SS2	1.95457	5.49826	50.8147	717.508	40.1676	3.83643	1.80082
sucrose synthase	comp100954_c0 sucrose synthase	K00695	蔗糖	未设计	0.326249	0.109581	0.429094	0	0.287854	0.351417	0.173414
sucrose synthase	comp82544_c0 sucrose synthase	K00695	蔗糖	未设计	0.340478	0.205849	0.53737	0	0.180245	0.0488991	0.144782
yihQ; alpha-glucosidase	comp122632_c0 yihQ; alpha-glucosidase	K15922	蔗糖	yihQ	20.5474	13.4192	4.53463	5.74765	5.42263	48.973	13.6201
sucrose-phosphate synthase	comp104404_c0	K00696	蔗糖		0	0.149836	0.391147	1.55663	0.721593	0.320339	0.316156
HK; hexokinase	comp122734_c0 HK; hexokinase	K00844+	果糖	HK	0.160235	0.16146	1.41668	6.35015	0.506601	0.719148	0.610391
HK; hexokinase	comp109337_c0	K00844+	果糖		0	0	0	0	0	0.0627864	0.929498
HK; hexokinase	comp109337_c1	K00844+	果糖		0	0	0	0	0.133469	0.217254	1.2061
scrK; fructokinase	comp80892_c0 scrK; fructokinase	K00847+	果糖	未设计，短	0.143807	0.144907	0	0.573496	1.20539	0	0
scrK; fructokinase	comp90938_c0 scrK; fructokinase	K00847+	果糖	未设计，短	0	0	0.100085	0.682805	0.402845	0.0819666	0.728067
scrK; fructokinase	comp117966_c0 scrK; fructokinase	K00847+	果糖	ScrK1	2.33782	2.4146	3.42071	4.88008	2.66861	4.5537	3.9454
scrK; fructokinase	comp122886_c1 scrK; fructokinase	K00847+K00847+	果糖	ScrK2	32.3713	66.1809	151.396	477.858	263.378	58.5792	11.5847
scrK; fructokinase	comp123793_c0 scrK; fructokinase	K00847+K00847+	果糖	ScrK3	0.110747	0.795107	5.78992	21.4892	5.32539	1.11338	4.29724
scrK; fructokinase	comp126579_c0 scrK; fructokinase	K00847+K00847+	果糖	ScrK4	0.0213255	0.79508	5.19825	8.85534	4.00777	0.153138	0.0226707
scrK; fructokinase	comp126828_c0 scrK; fructokinase	K00847+	果糖	ScrK5	0.482571	0.61233	3.2675	9.63126	4.99107	0.423539	0.646013
scrK; fructokinase	comp143335_c0 scrK; fructokinase	K00847	果糖	未设计	0.169886	0.171185	0.248267	0	0	0.162659	0.120401
TPS; trehalose 6-phosphate synthase/phosphatase	comp127892_c0 TPS; trehalose 6-phosphate synthase/phosphatase	K16055+K16055+K16055+	海藻糖	TPS1	5.71126	5.16596	14.9806	36.3255	25.1688	4.82704	3.7154
TPS; trehalose 6-phosphate synthase/phosphatase	comp128078_c0 TPS; trehalose 6-phosphate synthase/phosphatase	K16055+	海藻糖	TPS2	2.83189	4.29307	10.2371	18.3897	17.3955	4.13069	2.8358
TPS; trehalose 6-phosphate synthase/phosphatase	comp128803_c0 TPS; trehalose 6-phosphate synthase/phosphatase	K16055+	海藻糖	TPS3	8.06879	11.231	20.3306	37.4208	34.0582	6.05812	2.69118
TPS; trehalose 6-phosphate synthase/phosphatase	comp129488_c1 TPS; trehalose 6-phosphate synthase/phosphatase	K16055+K16055+K16055	海藻糖	TPS4	25.9301	41.0115	57.6435	45.2956	80.9172	17.6469	8.55845
TPS; trehalose 6-phosphate synthase/phosphatase	comp102206_c0 TPS; trehalose 6-phosphate synthase/phosphatase	K16055	海藻糖	未设计	0.0495661	0	0.173843	1.92726	0.30613	0.142373	0
TPS; trehalose 6-phosphate synthase/phosphatase	comp124238_c0 TPS; trehalose 6-phosphate synthase/phosphatase	K16055+	海藻糖	未设计	0	0.0396149	0.258537	3.05727	1.35281	0.0705783	0
TPS; trehalose 6-phosphate synthase/phosphatase	comp97585_c0 TPS; trehalose 6-phosphate synthase/phosphatase	K16055+	海藻糖	未设计	0	0	0	1.39803	0.509447	0.0197442	0
TPS; trehalose 6-phosphate synthase/phosphatase	comp142512_c0	K16055+	海藻糖
TPS; trehalose 6-phosphate synthase/phosphatase	comp137744_c0	K00697	海藻糖
otsB; trehalose 6-phosphate phosphatase	comp114485_c0 otsB; trehalose 6-phosphate phosphatase	K01087+	海藻糖	otsB1	0.101332	0.17504	6.9303	0.73605	0.613071	0.114346	2.43147
otsB; trehalose 6-phosphate phosphatase	comp114765_c0 otsB; trehalose 6-phosphate phosphatase	K01087+	海藻糖	otsB2	0.580621	0.929216	2.73518	19.8519	2.38064	1.58601	1.46444
otsB; trehalose 6-phosphate phosphatase	comp107823_c0 otsB; trehalose 6-phosphate phosphatase	K01087+K01087	海藻糖	otsB3	6.65168	2.93237	0.422079	0.687162	0.0579165	8.44537	6.41996
TREH, treA, treF; alpha,alpha-trehalase	comp124814_c1 TREH, treA, treF; alpha,alpha-trehalase	K01194	海藻糖	未设计	116.061	89.7362	39.8228	52.439	42.4409	83.9814	59.7655
1,3-beta-glucan synthase	comp120817_c0	K00706+	葡萄糖		0	0.221365	0.38525	0.109512	0.0969156	0.828213	1.28448
1,3-beta-glucan synthase	comp117199_c0 1,3-beta-glucan synthase	K00706+	葡萄糖	未设计，短	0	0.126585	0.110151	0.0834975	0.147787	0.375877	1.44678
1,3-beta-glucan synthase	comp143311_c0 1,3-beta-glucan synthase	K00706+	葡萄糖	未设计，短	0	0.0677719	0	0	0	0.0965945	0.857998
1,3-beta-glucan synthase	comp146797_c0	K00706+	葡萄糖
1,3-beta-glucan synthase	comp141294_c0	K00706+	葡萄糖		0	0.184317	0.160387	0	0	0.328381	0.194456
1,3-beta-glucan synthase	comp139116_c0	K00706+	葡萄糖		0	0	0	0	0	0.201239	1.09236
1,3-beta-glucan synthase	comp141329_c0	K00706+	葡萄糖		0	0	0	0	0	0.131352	0.680595
glucan 1,3-beta-glucosidase	comp125213_c0 glucan 1,3-beta-glucosidase	K01210+	葡萄糖	exgA	0.0119905	0.10874	0.346947	7.60299	1.58691	0.0602722	0.0509873
glucan 1,3-beta-glucosidase	comp49467_c0	K01210+	葡萄糖		0	0	0	0	0	0	0.810609
glucose-6-phosphate isomerase	comp35871_c0	K01810	葡萄糖		0	0	0	0	0	0	0.608842
glucose-6-phosphate isomerase	comp114999_c0	K01810	葡萄糖		0	0	0.636223	0	0.0800257	0.0651312	0.96421
UDP-glucuronate 4-epimerase	comp115418_c0 UDP-glucuronate 4-epimerase	K08679+	戊糖和葡萄糖醛酸酯的转换	UDP1	1.87117	5.27078	7.92377	9.13689	9.39921	3.69512	1.71794
UDP-glucuronate 4-epimerase	comp116156_c0 UDP-glucuronate 4-epimerase	K08679+	戊糖和葡萄糖醛酸酯的转换	UDP2	2.05364	3.68515	14.3562	7.43257	8.31516	3.17164	1.88412
UDP-glucuronate 4-epimerase	comp123363_c1 UDP-glucuronate 4-epimerase	K08679+	戊糖和葡萄糖醛酸酯的转换	UDP3	0.692606	0.614156	9.25517	19.5003	8.26202	0.87535	1.03081
UDP-glucuronate 4-epimerase	comp127368_c1 UDP-glucuronate 4-epimerase	K08679+K08679+	戊糖和葡萄糖醛酸酯的转换	UDP4	9.3982	25.8139	33.0653	211.237	80.358	12.5978	4.42935
UDP-glucuronate 4-epimerase	comp123363_c2 UDP-glucuronate 4-epimerase	K08679+	戊糖和葡萄糖醛酸酯的转换	未设计	0.994537	0.533056	3.3026	14.6833	6.21714	0.623002	1.03478
UDP-glucuronate 5-epimerase	comp123294_c0	K08679+	戊糖和葡萄糖醛酸酯的转换		4.85868	7.82684	25.3156	58.4186	19.4763	9.40714	6.10427
UXS1, uxs; UDP-glucuronate decarboxylase	comp121018_c0 UXS1, uxs; UDP-glucuronate decarboxylase	K08678+	戊糖和葡萄糖醛酸酯的转换	UXS1-2	47.9184	75.1261	92.9532	241.946	256.072	65.4921	35.1981
UXS1, uxs; UDP-glucuronate decarboxylase	comp123294_c0 UXS1, uxs; UDP-glucuronate decarboxylase	K08678	戊糖和葡萄糖醛酸酯的转换	UXS1-3	4.85868	7.82684	25.3156	58.4186	19.4763	9.40714	6.10427
UXS1, uxs; UDP-glucuronate decarboxylase	comp126098_c0 UXS1, uxs; UDP-glucuronate decarboxylase	K08678+K08678+	戊糖和葡萄糖醛酸酯的转换	UXS1-4	15.7105	33.6014	53.2895	56.4592	48.9346	16.5446	9.89264
UXS1, uxs; UDP-glucuronate decarboxylase	comp120678_c1	K08678+	戊糖和葡萄糖醛酸酯的转换	未设计，短	78.7448	82.2659	45.2464	55.6988	45.5533	71.6651	102.131
UXS1, uxs; UDP-glucuronate decarboxylase	comp120779_c0	K08678	戊糖和葡萄糖醛酸酯的转换	未设计，短	0.120766	0.24338	8.95835	11.8717	4.81622	0.242821	0.0256768
UXS1, uxs; UDP-glucuronate decarboxylase	comp120779_c1	K08678	戊糖和葡萄糖醛酸酯的转换		0.0431989	0.304706	9.73462	12.6838	5.8316	0.480825	0.137771
XYL4; beta-D-xylosidase 4	comp128447_c0 XYL4; beta-D-xylosidase 4	K15920+K15920+	戊糖和葡萄糖醛酸酯的转换	XYL4	0.0155966	0.102153	0.382914	12.9995	2.67654	0.761591	0.0663217
UGDH, ugd; UDPglucose 6-dehydrogenase	comp120248_c0 UGDH, ugd; UDPglucose 6-dehydrogenase	K00012	戊糖和葡萄糖醛酸酯的转换	UGDH	23.1889	49.7882	71.5051	121.103	68.6107	15.8666	18.5396

## Sheet: sheet 1
	Table S3 Primer sequences of the reference gene and candidate unigenes used in RT-qPCR analysis
	Homology gene	Unigene ID	Forward primer (5'→3')	Reverse primer (5'→3')
	Actin		GACACCATCCCCAGAATCC	CCCCAGAAGAACACC
	glgB	comp125073_c0	ATGGATGCTCAGGATAGG	AGTGCTCAAGATGGACAT
	glgP	comp124413_c0	ATCCACTTAGCCTTCAGA	AACGGTCTCTTACACTATG
	AMYG	comp124474_c0	GTTGCTGACTTAGGATTG	CTTCTGTTCTTGGTTCTC
	AMY1	comp104952_c0	CTTCCTCCACCATCTCAG	ATCATTTGTTTCAGTTCTTTCTC
	AMY3	comp128642_c0	TCCTAATATAGACCATTCACAAG	AAGCCTCCATCCATCATA
	BAM1	comp126323_c0	ACAGTGAATACGGTGAGT	AAGAAGCAGAGGACAAGA
	BAM3	comp127079_c0	AACACCAATCCAAGTCTAC	GAATCTCCAAGTGCCATT
	BAM9	comp127550_c0	ATCATCATTGGTGGATTCATT	GGCTCCTTACTAACTCTGT
	PUL	comp128177_c0	ATGCCGAACTCTTGAATA	GTAGACAACATCCAACAC
	glgX;	comp129444_c0	CCAATATCTTAGGCAATCCA	CAGAGGCATAGACAACAG
	bglB	comp130397_c0	TGGAACTGGAGAGGTGAA	TGGTGTAGATTGGCATAAGG
	bglX	comp130269_c0	GGTAATATGTTGCTTGTTG	ATCGTTCTATCTGAGTCA
	beta-glucosidase	comp127164_c0	CATCAATCATTACACCACAT	AATAACAGCAGCATCAGA
	GAUT	comp126456_c0	AGAATAGTAGTCAACAGTCA	CAGAAGAATCAGGCTAAC
	PE	comp124968_c0	AAGTAAGAGCGAAGATTG	AATGAAGGACACATAAGG
	PEL	comp122322_c0	ACAATGAGGTTATGCTACTG	AAGTGGTTGAAGGCAATG
	SS	comp121248_c0	ATGGTGTTCAATTCCTTA	CCTGTATCTATGTTCTCT
	TPS	comp129488_c1	GTCTCCAATCCTTCATCT	ATAACAGCAACAGTATCATC
	PG	comp130329_c0	AAGAACTACGGTGATGGT	ATACGACTGGAACGAATC
	GID1	comp121863_c0	TTCGTCAACCTCTGTAAT	AGCCCAACTATCATCATA
	COI-1	comp125547_c0	TTGGCTGTCTATGTATCG	GTTACTGTTACTTCCTTGTC
	JAZ	comp118779_c0	AGAAGTAGAAGCAATGAGG	AATGGATGGTGGTGTTAC
	PP2C	comp128426_c0	GAAGGTGAAGATGATGACT	TAGCCACAGAAAGAGAAC
	PYL	comp116277_c0	GTAGTTCTGCTCTCGTAA	CTTGTATTTCTGTGGTTGAT
	CTR1	comp106982_c0	GAAGTTCCAGAATATGAGATAGA	CAGGTTGCTACACGATAG
	AHK2_3_4	comp130064_c0	TGCCTATAACACATTGAG	CACAGTCACAAGTAAGTT
	EIN3	comp127807_c0	ATTCCTGCCTCTTCCTTC	TCGCTATAATCATCATCCTGTA
	BIN2	comp123717_c1	TAAGGCAGTGAACCCATCT	TTAGTCTTCCACAACACCAATC
